# Supplementary material for: Experimental research on the impact pressure of tidal bore fronts
Source: PLoS One. 2024 May 10;19(5):e0301204. doi: 10.1371/journal.pone.0301204 (PMC11086831; doi:10.1371/journal.pone.0301204)
Supplement: S1 Dataset — (XLSX) [file pone.0301204.s001.xlsx]

## Sheet: ok
	H=0.045m	H=0.067m	H=0.073m	H=0.094m	H=0.110m	H=0.117m	H=0.122m	H=0.145m	H=0.154m	H=0.162m	H=0.176m
0	0.09684	0.09601	0.09903	0.0919	0.09245	0.0941	0.09601	0.096425	0.09684	0.09766	0.09382
0.02	0.09711	0.09684	0.09903	0.09136	0.09437	0.09492	0.09547	0.096155	0.09684	0.09875	0.09492
0.04	0.09519	0.09684	0.10423	0.09163	0.0941	0.09492	0.09656	0.096835	0.09711	0.09738	0.09382
0.06	0.09492	0.09601	0.09875	0.0919	0.09629	0.09464	0.09656	0.096425	0.09629	0.09821	0.09492
0.08	0.09738	0.09601	0.09985	0.09273	0.0856	0.0941	0.09711	0.09711	0.09711	0.09793	0.09437
0.1	0.09903	0.09684	0.09875	0.09218	0.09355	0.09492	0.09793	0.097385	0.09684	0.09903	0.09601				h	0.096
0.12	0.09711	0.09601	0.10012	0.09136	0.0941	0.09492	0.09656	0.096835	0.09711	0.09875	0.09355		h=0.096m	v=0.2	v	0.2
0.14	0.09711	0.09711	0.09903	0.09245	0.0919	0.09464	0.09601	0.096285	0.09656	0.09519	0.09492
0.16	0.09821	0.09656	0.10012	0.09163	0.09437	0.09464	0.09601	0.095875	0.09574	0.09848	0.09437		case	H(m)	U(m/s)	Fr	H/h
0.18	0.09684	0.09656	0.09875	0.09108	0.09437	0.09519	0.10149	0.099165	0.09684	0.09848	0.09382		A1	0.045	1.116	1.35677	0.46875
0.2	0.09684	0.09656	0.0993	0.09218	0.0941	0.09519	0.09437	0.09519	0.09601	0.10204	0.09382		B1	0.067	1.176	1.41863	0.697917
0.22	0.09985	0.09601	0.09821	0.09163	0.09738	0.09519	0.09629	0.095465	0.09464	0.09793	0.0941		B2	0.073	1.25	1.49492	0.760417
0.24	0.09821	0.0941	0.09793	0.09136	0.09437	0.09492	0.09629	0.097795	0.0993	0.09766	0.09382		C1	0.094	1.45	1.70112	0.979167
0.26	0.09711	0.09656	0.09601	0.09136	0.09355	0.09519	0.09738	0.09711	0.09684	0.09766	0.09273		C2	0.11	1.49	1.74236	1.14583
0.28	0.09684	0.09601	0.09711	0.093	0.09382	0.09656	0.09766	0.09766	0.09766	0.09875	0.09327		C3	0.117	1.53	1.7836	1.21875
0.3	0.09738	0.09601	0.09848	0.09218	0.09492	0.09601	0.09766	0.09711	0.09656	0.09766	0.09273		C4	0.122	1.58	1.83515	1.27083
0.32	0.09738	0.09821	0.09793	0.08999	0.09766	0.09574	0.09629	0.096425	0.09656	0.09903	0.0941		C5	0.145	1.62	1.87639	1.51042
0.34	0.09711	0.09629	0.0993	0.093	0.09464	0.09464	0.09684	0.096565	0.09629	0.09875	0.09355		C6	0.154	1.667	1.92484	1.60417
0.36	0.0993	0.09711	0.09766	0.09163	0.09903	0.09492	0.09547	0.0967	0.09793	0.09684	0.09492		C7	0.162	1.754	2.01454	1.6875
0.38	0.09711	0.09601	0.09684	0.093	0.0941	0.09437	0.1004	0.09889	0.09738	0.09848	0.09629		C8	0.176	1.807	2.06918	1.83333
0.4	0.09738	0.09492	0.09848	0.09218	0.09437	0.09519	0.09738	0.09738	0.09738	0.09848	0.09108
0.42	0.09738	0.09574	0.09656	0.09245	0.09464	0.09547	0.09629	0.096425	0.09656	0.09848	0.09519
0.44	0.09766	0.09574	0.09711	0.093	0.09519	0.09492	0.09957	0.09889	0.09821	0.09875	0.09601
0.46	0.09848	0.09684	0.09793	0.0941	0.09547	0.09437	0.09601	0.09711	0.09821	0.09766	0.09848
0.48	0.09738	0.09601	0.09766	0.09574	0.09574	0.09629	0.09684	0.097935	0.09903	0.09875	0.09821
0.5	0.09656	0.09656	0.09574	0.0941	0.09382	0.09519	0.09629	0.102315	0.10834	0.09957	0.10999
0.52	0.09711	0.09629	0.09821	0.09601	0.09656	0.09547	0.10149	0.106425	0.11136	0.09985	0.13355
0.54	0.09711	0.09766	0.09684	0.09711	0.09738	0.09547	0.09684	0.109715	0.12259	0.10204	0.13629
0.56	0.09738	0.09519	0.09875	0.10149	0.10286	0.09327	0.1004	0.116015	0.13163	0.12067	0.15053
0.58	0.09903	0.09711	0.09903	0.11163	0.10505	0.09574	0.10012	0.118205	0.13629	0.13245	0.16889
0.6	0.09738	0.09684	0.09957	0.12286	0.11985	0.09464	0.10752	0.12793	0.14834	0.15519	0.17628
0.62	0.09875	0.09738	0.1004	0.13272	0.13327	0.09875	0.11519	0.14108	0.16697	0.16533	0.17902
0.64	0.09601	0.09903	0.10122	0.14642	0.14122	0.09547	0.12861	0.151075	0.17354	0.1708	0.18861
0.66	0.09793	0.09218	0.10122	0.15272	0.16259	0.09793	0.14533	0.163275	0.18122	0.18231	0.19272
0.68	0.09711	0.09957	0.10204	0.15985	0.17135	0.0993	0.16889	0.180395	0.1919	0.18259	0.193
0.7	0.09848	0.09793	0.10478	0.16259	0.17656	0.10231	0.17793	0.189845	0.20176	0.18286	0.19245
0.72	0.0993	0.09875	0.10615	0.16396	0.17711	0.13135	0.18012	0.193135	0.20615	0.18724	0.1993
0.74	0.09766	0.0993	0.11053	0.1656	0.17519	0.14423	0.18067	0.19423	0.20779	0.19711	0.20752
0.76	0.09766	0.10177	0.11985	0.16971	0.17464	0.15437	0.18423	0.19286	0.20149	0.20998	0.21519
0.78	0.09875	0.10368	0.14122	0.17135	0.1782	0.16286	0.18943	0.191215	0.193	0.21217	0.21957
0.8	0.09848	0.10725	0.14998	0.17327	0.17985	0.16861	0.19382	0.19327	0.19272	0.21738	0.21875
0.82	0.09875	0.11327	0.15272	0.17135	0.18067	0.17491	0.19984	0.19779	0.19574	0.21628	0.21793
0.84	0.09821	0.12204	0.15985	0.17245	0.18067	0.17628	0.20149	0.20231	0.20313	0.22094	0.21847
0.86	0.09957	0.13464	0.16587	0.173	0.18396	0.17546	0.20094	0.202995	0.20505	0.22888	0.21601
0.88	0.10094	0.14834	0.16807	0.1708	0.18505	0.17519	0.1982	0.203405	0.20861	0.23519	0.2171
0.9	0.10149	0.15218	0.17053	0.17135	0.18478	0.17738	0.19574	0.203	0.21026	0.23656	0.22149
0.92	0.10286	0.15711	0.17217	0.17163	0.18861	0.18176	0.19847	0.20587	0.21327	0.23683	0.22423
0.94	0.10615	0.16341	0.17464	0.1719	0.18916	0.18505	0.19574	0.20464	0.21354	0.23245	0.22943
0.96	0.10779	0.16724	0.16971	0.17437	0.19354	0.18669	0.19683	0.205185	0.21354	0.22916	0.23162
0.98	0.11081	0.16779	0.16861	0.17491	0.19437	0.18752	0.20094	0.208475	0.21601	0.22313	0.2319
1	0.11464	0.16779	0.16779	0.17656	0.19354	0.19108	0.19628	0.20642	0.21656	0.22286	0.23217
1.02	0.11766	0.1645	0.16396	0.1793	0.19354	0.19574	0.19437	0.204505	0.21464	0.2256	0.23272
1.04	0.12396	0.15793	0.16286	0.18149	0.19135	0.19711	0.20532	0.210115	0.21491	0.22751	0.23491
1.06	0.12834	0.15601	0.16094	0.1793	0.19327	0.19628	0.19574	0.20519	0.21464	0.22505	0.23354
1.08	0.13574	0.1456	0.16122	0.18149	0.19245	0.19464	0.19354	0.204775	0.21601	0.22587	0.23354
1.1	0.14396	0.14779	0.15957	0.17875	0.19217	0.19437	0.19656	0.20642	0.21628	0.22615	0.23683
1.12	0.15108	0.14642	0.16122	0.17902	0.19163	0.19601	0.19738	0.206555	0.21573	0.22998	0.2393
1.14	0.16149	0.14341	0.16176	0.17902	0.18971	0.19601	0.20478	0.21149	0.2182	0.23135	0.24012
1.16	0.16834	0.14176	0.16341	0.1793	0.19272	0.19793	0.20532	0.211895	0.21847	0.2319	0.2445
1.18	0.17354	0.13903	0.16396	0.1782	0.19026	0.19711	0.20697	0.21327	0.21957	0.23217	0.24806
1.2	0.17409	0.13875	0.16587	0.17848	0.18806	0.19574	0.20861	0.2145	0.22039	0.23162	0.24861
1.22	0.17026	0.13957	0.16807	0.17902	0.18916	0.19765	0.20834	0.21368	0.21902	0.23245	0.24888
1.24	0.16176	0.14012	0.16889	0.17985	0.18916	0.20094	0.20779	0.21409	0.22039	0.23162	0.24834
1.26	0.15464	0.14286	0.17108	0.17738	0.18724	0.20176	0.20779	0.213545	0.2193	0.23409	0.24614
1.28	0.14642	0.1456	0.17327	0.17683	0.18861	0.20258	0.20943	0.21395	0.21847	0.23436	0.24834
1.3	0.13903	0.14834	0.17519	0.18012	0.1919	0.20313	0.20834	0.213405	0.21847	0.24067	0.24751
1.32	0.13492	0.15081	0.1719	0.17738	0.18724	0.20258	0.20834	0.21409	0.21984	0.23519	0.2456
1.34	0.1267	0.15327	0.17053	0.17875	0.19601	0.20176	0.21108	0.21601	0.22094	0.23628	0.2456
1.36	0.12259	0.15711	0.16944	0.17902	0.19738	0.1982	0.20669	0.21505	0.22341	0.23765	0.24477
1.38	0.11766	0.15683	0.16916	0.18039	0.19793	0.20258	0.20834	0.21697	0.2256	0.24039	0.24368
1.4	0.11601	0.16176	0.16724	0.17848	0.19628	0.19984	0.20669	0.21847	0.23025	0.24395	0.24587
1.42	0.11327	0.16286	0.16615	0.18039	0.19683	0.19765	0.21026	0.2193	0.22834	0.24477	0.24806
1.44	0.10944	0.16149	0.16368	0.18149	0.19765	0.19957	0.20669	0.21957	0.23245	0.24505	0.24669
1.46	0.11081	0.16122	0.16149	0.18615	0.20012	0.19902	0.20697	0.21971	0.23245	0.24203	0.24669
1.48	0.11409	0.16067	0.16039	0.18313	0.19902	0.19902	0.20752	0.21971	0.2319	0.23847	0.24642
1.5	0.11218	0.16231	0.15957	0.18231	0.19793	0.19738	0.20834	0.220665	0.23299	0.23793	0.24888
1.52	0.11382	0.15656	0.15793	0.18423	0.19683	0.19765	0.21272	0.222035	0.23135	0.2371	0.24861
1.54	0.11574	0.15464	0.15848	0.18368	0.19519	0.19765	0.21272	0.22217	0.23162	0.2382	0.24861
1.56	0.11793	0.14971	0.16122	0.18231	0.19574	0.19656	0.21354	0.22258	0.23162	0.23765	0.24614
1.58	0.12177	0.14889	0.16176	0.18231	0.19574	0.19656	0.21546	0.222995	0.23053	0.23793	0.24943
1.6	0.12423	0.14944	0.16423	0.18259	0.19409	0.19738	0.22204	0.226285	0.23053	0.23957	0.25135
1.62	0.12725	0.14724	0.16642	0.18012	0.19217	0.19847	0.20971	0.220665	0.23162	0.24231	0.25162
1.64	0.13437	0.14615	0.16779	0.17793	0.19217	0.19984	0.21683	0.224365	0.2319	0.24313	0.25327
1.66	0.14012	0.14587	0.17026	0.17875	0.19217	0.19984	0.21683	0.2245	0.23217	0.2434	0.25217
1.68	0.14779	0.1456	0.17382	0.1782	0.19217	0.20286	0.21573	0.22436	0.23299	0.24423	0.25272
1.7	0.15628	0.14971	0.17464	0.17711	0.1919	0.20286	0.21409	0.22272	0.23135	0.24477	0.2519
1.72	0.16724	0.14889	0.17574	0.17683	0.19053	0.20615	0.21217	0.222855	0.23354	0.2445	0.25245
1.74	0.17546	0.15026	0.17464	0.17738	0.19245	0.20669	0.21108	0.22231	0.23354	0.24532	0.25217
1.76	0.1793	0.15135	0.173	0.17875	0.19272	0.20615	0.20889	0.221215	0.23354	0.24395	0.25162
1.78	0.17409	0.153	0.17135	0.1793	0.19327	0.20752	0.20943	0.222035	0.23464	0.24505	0.2519
1.8	0.16697	0.15437	0.17026	0.17902	0.19409	0.20697	0.20724	0.220255	0.23327	0.24532	0.25135
1.82	0.15464	0.15574	0.16807	0.17985	0.19656	0.20642	0.20806	0.22135	0.23464	0.24286	0.25272
1.84	0.14724	0.15683	0.16697	0.18176	0.19711	0.20478	0.21026	0.22204	0.23382	0.24505	0.25108
1.86	0.14012	0.16067	0.16533	0.18259	0.20423	0.20204	0.2119	0.21957	0.22724	0.2456	0.25135
1.88	0.13355	0.15875	0.16533	0.18396	0.20231	0.1993	0.21573	0.224225	0.23272	0.24477	0.25135
1.9	0.12779	0.15848	0.16615	0.1845	0.19957	0.19765	0.21573	0.22436	0.23299	0.24395	0.25491
1.92	0.12615	0.15738	0.16505	0.18532	0.1982	0.19738	0.21902	0.225185	0.23135	0.24477	0.25683
1.94	0.1204	0.15628	0.16478	0.18587	0.19683	0.19656	0.22094	0.227515	0.23409	0.24368	0.25847
1.96	0.11629	0.15409	0.16505	0.18341	0.19519	0.19738	0.22204	0.22793	0.23382	0.24614	0.25984
1.98	0.11601	0.15218	0.16533	0.18286	0.19437	0.20039	0.22039	0.226005	0.23162	0.24423	0.26012
2	0.11546	0.15108	0.1667	0.18067	0.19354	0.20176	0.22012	0.226285	0.23245	0.24669	0.25957
2.02	0.11574	0.15218	0.16807	0.18149	0.19217	0.20286	0.21902	0.226145	0.23327	0.24751	0.26149
2.04	0.11327	0.15081	0.16642	0.18149	0.19108	0.20615	0.21875	0.22861	0.23847	0.24669	0.26039
2.06	0.12012	0.1519	0.16724	0.17957	0.193	0.20779	0.21656	0.225325	0.23409	0.24751	0.25957
2.08	0.12286	0.15245	0.16615	0.17574	0.19245	0.20971	0.21299	0.22395	0.23491	0.24724	0.26012
2.1	0.12834	0.15355	0.16697	0.17574	0.1919	0.21108	0.21217	0.21902	0.22587	0.24724	0.26066
2.12	0.13163	0.16286	0.16998	0.17574	0.19437	0.21272	0.21163	0.22327	0.23491	0.24943	0.26012
2.14	0.13711	0.17217	0.16807	0.17519	0.19574	0.21135	0.21053	0.22272	0.23491	0.24751	0.25984
2.16	0.14368	0.17574	0.17108	0.17464	0.1982	0.20971	0.21272	0.22724	0.24176	0.24779	0.26094
2.18	0.14998	0.17519	0.17382	0.17793	0.20039	0.20916	0.20943	0.22354	0.23765	0.25025	0.26094
2.2	0.15546	0.17656	0.17601	0.17957	0.20204	0.20478	0.21026	0.222585	0.23491	0.24751	0.26176
2.22	0.16176	0.15711	0.17875	0.18149	0.20176	0.20258	0.20971	0.221215	0.23272	0.24806	0.26176
2.24	0.1667	0.15574	0.18259	0.18478	0.20176	0.20094	0.2108	0.22217	0.23354	0.24395	0.26286
2.26	0.16971	0.15108	0.18697	0.18752	0.19875	0.20258	0.21299	0.224225	0.23546	0.24697	0.26368
2.28	0.17053	0.14697	0.18998	0.19272	0.19683	0.20368	0.21546	0.22683	0.2382	0.24724	0.26313
2.3	0.1708	0.14231	0.18724	0.19245	0.19628	0.20231	0.21738	0.22683	0.23628	0.24697	0.2645
2.32	0.16889	0.14067	0.17848	0.19409	0.19272	0.20313	0.22012	0.22861	0.2371	0.24724	0.2634
2.34	0.16231	0.1393	0.16971	0.193	0.19464	0.20587	0.2193	0.22793	0.23656	0.24861	0.26313
2.36	0.15546	0.13875	0.16341	0.19245	0.19437	0.20779	0.22149	0.23012	0.23875	0.25217	0.2634
2.38	0.14916	0.13875	0.15848	0.18916	0.19354	0.2108	0.21984	0.22861	0.23738	0.25655	0.26395
2.4	0.14231	0.13957	0.15628	0.18396	0.19327	0.21163	0.21656	0.22834	0.24012	0.2571	0.2634
2.42	0.13766	0.14286	0.15574	0.18067	0.19437	0.21135	0.21984	0.22984	0.23984	0.25847	0.2634
2.44	0.13327	0.14697	0.15574	0.17601	0.19902	0.21272	0.2193	0.230665	0.24203	0.25738	0.2634
2.46	0.12779	0.15135	0.15519	0.173	0.19765	0.21135	0.21683	0.22861	0.24039	0.2571	0.26094
2.48	0.12423	0.15683	0.15711	0.17108	0.20149	0.21053	0.21464	0.22779	0.24094	0.25902	0.26258
2.5	0.12149	0.16259	0.16149	0.17108	0.20368	0.20834	0.21464	0.227105	0.23957	0.2571	0.2645
2.52	0.11985	0.1719	0.16587	0.17053	0.20505	0.2108	0.21382	0.22697	0.24012	0.25655	0.26669
2.54	0.11848	0.17902	0.17163	0.17272	0.20724	0.20697	0.21354	0.227375	0.24121	0.25601	0.26395
2.56	0.12286	0.18341	0.17491	0.1782	0.20834	0.20587	0.21327	0.227925	0.24258	0.25436	0.25875
2.58	0.12341	0.18368	0.18039	0.18231	0.20806	0.2056	0.2119	0.22642	0.24094	0.25382	0.2656
2.6	0.12615	0.18012	0.18697	0.18532	0.20642	0.20587	0.21464	0.227655	0.24067	0.25436	0.26094
2.62	0.12998	0.17628	0.19053	0.18834	0.20395	0.2056	0.21436	0.226965	0.23957	0.2571	0.26423
2.64	0.13601	0.16724	0.19711	0.19163	0.20149	0.20395	0.21628	0.22724	0.2382	0.25409	0.26313
2.66	0.14149	0.16313	0.19738	0.19245	0.19875	0.2056	0.21628	0.227105	0.23793	0.2582	0.26423
2.68	0.14615	0.15656	0.193	0.19108	0.19793	0.20642	0.21793	0.227655	0.23738	0.2582	0.26395
2.7	0.15135	0.15135	0.18806	0.19108	0.19656	0.20971	0.21984	0.230255	0.24067	0.25929	0.26477
2.72	0.15765	0.14752	0.18149	0.18752	0.19546	0.21354	0.22039	0.230115	0.23984	0.25902	0.26505
2.74	0.16122	0.14916	0.17437	0.1856	0.19519	0.21738	0.22039	0.22916	0.23793	0.2582	0.26286
2.76	0.16533	0.14094	0.16944	0.18231	0.19574	0.2171	0.22067	0.230255	0.23984	0.26231	0.26532
2.78	0.16752	0.13766	0.16478	0.17848	0.19683	0.2182	0.22258	0.23176	0.24094	0.25765	0.26477
2.8	0.16807	0.13546	0.16149	0.17574	0.19738	0.21793	0.22231	0.23176	0.24121	0.2571	0.2656
2.82	0.16834	0.13382	0.16149	0.173	0.19765	0.21573	0.22286	0.231765	0.24067	0.25354	0.26532
2.84	0.16587	0.13437	0.16341	0.17272	0.20067	0.21299	0.22039	0.2308	0.24121	0.25272	0.26258
2.86	0.16122	0.13766	0.16286	0.17628	0.20313	0.2119	0.22368	0.232445	0.24121	0.25217	0.26587
2.88	0.15711	0.14231	0.16368	0.17848	0.20395	0.20998	0.22395	0.23231	0.24067	0.25464	0.2656
2.9	0.15081	0.14724	0.1645	0.18012	0.20313	0.20971	0.2193	0.230255	0.24121	0.25518	0.26505
2.92	0.14587	0.15464	0.16533	0.18313	0.20395	0.20806	0.21765	0.22957	0.24149	0.25628	0.2645
2.94	0.14067	0.16313	0.16615	0.1845	0.20587	0.20669	0.2193	0.23135	0.2434	0.25409	0.26505
2.96	0.13601	0.16944	0.16889	0.18478	0.2045	0.20642	0.21656	0.228885	0.24121	0.25436	0.26477
2.98	0.13218	0.17738	0.17026	0.18806	0.20094	0.20779	0.21683	0.22902	0.24121	0.25792	0.26505
3	0.12944	0.18286	0.17902	0.19026	0.20176	0.20615	0.21683	0.228335	0.23984	0.25601	0.2645
3.02	0.12779	0.18478	0.18313	0.19272	0.19601	0.20724	0.21683	0.22902	0.24121	0.25601	0.2645
3.04	0.12697	0.18532	0.18916	0.19245	0.19793	0.20779	0.21546	0.226965	0.23847	0.25546	0.26642
3.06	0.1267	0.18259	0.19053	0.19217	0.19711	0.21053	0.21738	0.22738	0.23738	0.25409	0.26614
3.08	0.12861	0.18067	0.193	0.18998	0.20121	0.21272	0.21957	0.229295	0.23902	0.25573	0.26423
3.1	0.12944	0.17656	0.19272	0.18752	0.19765	0.21519	0.21902	0.229705	0.24039	0.25491	0.2656
3.12	0.13108	0.16889	0.19272	0.18341	0.19902	0.21382	0.21984	0.230665	0.24149	0.25765	0.2645
3.14	0.13409	0.16341	0.18697	0.18259	0.20012	0.2171	0.22231	0.23176	0.24121	0.25738	0.26532
3.16	0.13601	0.15437	0.18012	0.18067	0.20204	0.21765	0.22423	0.23272	0.24121	0.25573	0.26395
3.18	0.13903	0.15108	0.17327	0.17957	0.20395	0.21683	0.22505	0.23327	0.24149	0.25875	0.26697
3.2	0.1445	0.14724	0.16998	0.17765	0.20779	0.21272	0.22478	0.233405	0.24203	0.2582	0.26724
3.22	0.15108	0.14286	0.16533	0.18094	0.20669	0.2119	0.2245	0.232855	0.24121	0.25683	0.26532
3.24	0.16039	0.1404	0.16478	0.17875	0.20806	0.21135	0.22176	0.231625	0.24149	0.2571	0.26779
3.26	0.16313	0.1393	0.16423	0.18039	0.20697	0.20834	0.22341	0.232585	0.24176	0.25792	0.26806
3.28	0.16916	0.13957	0.16368	0.18176	0.20587	0.20971	0.22286	0.232175	0.24149	0.25875	0.26943
3.3	0.17272	0.1404	0.16286	0.18642	0.2056	0.20943	0.22149	0.22971	0.23793	0.2571	0.26998
3.32	0.17354	0.14204	0.16368	0.18752	0.20395	0.21026	0.21847	0.229705	0.24094	0.2571	0.26943
3.34	0.17053	0.14587	0.16341	0.19026	0.1982	0.20834	0.21984	0.228335	0.23683	0.25738	0.27107
3.36	0.16724	0.15081	0.16752	0.19245	0.19683	0.20916	0.22067	0.231765	0.24286	0.25683	0.2697
3.38	0.16396	0.15437	0.16642	0.19382	0.19765	0.20998	0.21984	0.230935	0.24203	0.25655	0.27135
3.4	0.15683	0.16039	0.17327	0.19601	0.20094	0.21108	0.22231	0.232035	0.24176	0.25518	0.26888
3.42	0.14944	0.16724	0.17354	0.19272	0.19683	0.2119	0.2193	0.230395	0.24149	0.25655	0.26943
3.44	0.14341	0.17135	0.17793	0.18834	0.19765	0.21272	0.22642	0.235325	0.24423	0.25929	0.26888
3.46	0.1382	0.17711	0.1845	0.18532	0.1982	0.21382	0.22258	0.232445	0.24231	0.2582	0.26669
3.48	0.13437	0.18149	0.18697	0.18341	0.20012	0.21409	0.22039	0.22957	0.23875	0.26121	0.26834
3.5	0.13272	0.18368	0.18834	0.18094	0.20341	0.21519	0.22149	0.2319	0.24231	0.2582	0.26477
3.52	0.13053	0.18204	0.19026	0.18122	0.20094	0.21573	0.21984	0.231075	0.24231	0.2582	0.26395
3.54	0.12944	0.17957	0.19327	0.17628	0.20669	0.21519	0.21875	0.23053	0.24231	0.25491	0.26313
3.56	0.12861	0.17409	0.18916	0.17902	0.21026	0.21354	0.22039	0.232445	0.2445	0.25792	0.26368
3.58	0.12861	0.16944	0.18669	0.18313	0.20889	0.21546	0.22094	0.233405	0.24587	0.25409	0.26587
3.6	0.13081	0.16176	0.18286	0.18779	0.20587	0.21409	0.22012	0.232995	0.24587	0.25902	0.26724
3.62	0.13355	0.15738	0.17711	0.18697	0.20697	0.20943	0.22149	0.23327	0.24505	0.25765	0.26943
3.64	0.13683	0.153	0.17409	0.18971	0.20368	0.2108	0.22204	0.23464	0.24724	0.25765	0.2708
3.66	0.13903	0.15272	0.17053	0.1919	0.20149	0.20998	0.22094	0.232855	0.24477	0.25875	0.27381
3.68	0.1445	0.15793	0.16478	0.19327	0.19875	0.20998	0.21957	0.23217	0.24477	0.2582	0.2708
3.7	0.14807	0.14396	0.16204	0.19491	0.19793	0.20971	0.22286	0.232035	0.24121	0.25655	0.27244
3.72	0.15409	0.14149	0.16231	0.19601	0.19711	0.21299	0.22395	0.235045	0.24614	0.25765	0.27135
3.74	0.15711	0.14204	0.16067	0.19464	0.20012	0.21354	0.22258	0.235185	0.24779	0.25875	0.2719
3.76	0.16368	0.14396	0.16176	0.193	0.20121	0.21491	0.22532	0.236145	0.24697	0.25765	0.27135
3.78	0.16724	0.14944	0.16724	0.19108	0.20012	0.21738	0.22286	0.23423	0.2456	0.25546	0.2719
3.8	0.16807	0.15135	0.16889	0.18971	0.20258	0.21902	0.22121	0.232305	0.2434	0.25628	0.27327
3.82	0.16834	0.15464	0.17272	0.18396	0.20395	0.22094	0.22149	0.23327	0.24505	0.25601	0.2708
3.84	0.16779	0.15793	0.17546	0.18231	0.20423	0.22176	0.22094	0.23313	0.24532	0.25464	0.2708
3.86	0.16587	0.16368	0.18149	0.18286	0.20368	0.22176	0.21984	0.232305	0.24477	0.25272	0.27053
3.88	0.16204	0.16752	0.18478	0.18615	0.20313	0.22067	0.22121	0.23217	0.24313	0.25436	0.2697
3.9	0.15628	0.1708	0.18724	0.18478	0.20395	0.22012	0.22204	0.23368	0.24532	0.25573	0.26998
3.92	0.15053	0.17382	0.18779	0.18724	0.2045	0.21875	0.22258	0.234225	0.24587	0.25683	0.26751
3.94	0.14533	0.17546	0.18615	0.18615	0.20341	0.21464	0.22313	0.235185	0.24724	0.25601	0.26724
3.96	0.14478	0.17656	0.18587	0.18642	0.20341	0.21683	0.22231	0.235325	0.24834	0.25491	0.26532
3.98	0.13848	0.17409	0.18286	0.18724	0.20204	0.21573	0.22341	0.23601	0.24861	0.25655	0.26614
4	0.13272	0.1719	0.18149	0.18861	0.20121	0.21491	0.22204	0.23382	0.2456	0.25382	0.26751
4.02	0.13053	0.16533	0.17902	0.18916	0.20121	0.21436	0.22231	0.235185	0.24806	0.25436	0.27025
4.04	0.12889	0.16039	0.17601	0.19108	0.20231	0.21601	0.22258	0.23546	0.24834	0.25518	0.27135
4.06	0.12861	0.15574	0.1708	0.19245	0.20368	0.21628	0.22176	0.23505	0.24834	0.25738	0.27135
4.08	0.12971	0.15108	0.1708	0.19053	0.20478	0.21409	0.22149	0.236555	0.25162	0.2582	0.27217
4.1	0.13327	0.14807	0.16752	0.18779	0.20669	0.21656	0.22258	0.235595	0.24861	0.25765	0.27025
4.12	0.1382	0.14697	0.16697	0.18669	0.2056	0.21436	0.22341	0.235875	0.24834	0.25765	0.27135
4.14	0.14176	0.14615	0.16642	0.18752	0.20505	0.21409	0.22204	0.23519	0.24834	0.25765	0.27107
4.16	0.14642	0.14697	0.16697	0.18231	0.20395	0.21299	0.22231	0.235185	0.24806	0.25655	0.27053
4.18	0.14944	0.1456	0.16889	0.18094	0.19875	0.21382	0.22149	0.234775	0.24806	0.25738	0.2708
4.2	0.153	0.16368	0.16752	0.18067	0.19847	0.21519	0.22039	0.234635	0.24888	0.25628	0.27053
4.22	0.15875	0.15574	0.17026	0.18094	0.19902	0.21464	0.22176	0.23505	0.24834	0.25875	0.27162
4.24	0.16122	0.15519	0.17245	0.18094	0.19984	0.21382	0.22642	0.237515	0.24861	0.25792	0.27053
4.26	0.16341	0.15793	0.17738	0.18286	0.20067	0.21464	0.22258	0.235045	0.24751	0.25847	0.27135
4.28	0.16615	0.16094	0.18039	0.1845	0.20039	0.21628	0.2245	0.23587	0.24724	0.2582	0.2708
4.3	0.16861	0.16697	0.18396	0.18752	0.19847	0.21683	0.22286	0.234915	0.24697	0.25765	0.2697
4.32	0.16505	0.16779	0.18396	0.18998	0.19902	0.21765	0.22478	0.23519	0.2456	0.25655	0.27025
4.34	0.16259	0.1708	0.18587	0.19217	0.20204	0.21573	0.2245	0.23491	0.24532	0.25683	0.26697
4.36	0.15985	0.17272	0.18916	0.19272	0.20067	0.21683	0.22505	0.236555	0.24806	0.25683	0.26395
4.38	0.15519	0.17409	0.1856	0.193	0.20258	0.21601	0.22258	0.23436	0.24614	0.25436	0.26806
4.4	0.15327	0.17382	0.18341	0.20368	0.20286	0.21601	0.22532	0.236555	0.24779	0.25382	0.2697
4.42	0.14861	0.17135	0.18122	0.193	0.20395	0.21573	0.22067	0.234915	0.24916	0.25354	0.27025
4.44	0.14587	0.17053	0.17519	0.18861	0.20204	0.21546	0.21847	0.235045	0.25162	0.25409	0.2708
4.46	0.14094	0.16368	0.17765	0.18724	0.20067	0.21491	0.22067	0.236285	0.2519	0.25464	0.26998
4.48	0.1382	0.1593	0.17546	0.18642	0.20149	0.21573	0.22012	0.23601	0.2519	0.25409	0.27025
4.5	0.13574	0.15519	0.17217	0.18861	0.20395	0.21847	0.22204	0.23683	0.25162	0.25601	0.2708
4.52	0.13355	0.153	0.17108	0.18587	0.20669	0.2193	0.22149	0.236145	0.2508	0.2582	0.27135
4.54	0.1319	0.15108	0.16998	0.18176	0.20834	0.21957	0.22478	0.23793	0.25108	0.25683	0.27053
4.56	0.13163	0.14971	0.16971	0.18615	0.20752	0.21875	0.22204	0.236145	0.25025	0.25738	0.2708
4.58	0.13272	0.15135	0.16916	0.18642	0.20669	0.2193	0.22231	0.235325	0.24834	0.25765	0.27409
4.6	0.13492	0.15327	0.17026	0.18587	0.2056	0.21683	0.22505	0.23779	0.25053	0.25765	0.27053
4.62	0.13629	0.15355	0.17217	0.18752	0.20615	0.21656	0.2256	0.237655	0.24971	0.25573	0.26779
4.64	0.14204	0.15519	0.17464	0.18834	0.2056	0.21902	0.22669	0.238335	0.24998	0.25792	0.2708
4.66	0.14587	0.15738	0.17683	0.18286	0.20423	0.21656	0.22642	0.23779	0.24916	0.25792	0.27217
4.68	0.15519	0.16039	0.17711	0.18998	0.20121	0.21491	0.22341	0.235875	0.24834	0.25765	0.27107
4.7	0.15437	0.16423	0.18396	0.18916	0.19957	0.21847	0.2245	0.236555	0.24861	0.25902	0.2708
4.72	0.15985	0.16478	0.18012	0.18998	0.19683	0.21957	0.22423	0.23697	0.24971	0.25683	0.27053
4.74	0.16149	0.16587	0.18039	0.18916	0.19683	0.2182	0.22478	0.237515	0.25025	0.25875	0.2708
4.76	0.16259	0.16807	0.18094	0.193	0.19738	0.2182	0.2245	0.236555	0.24861	0.25765	0.27135
4.78	0.15902	0.16752	0.18067	0.19163	0.19711	0.21656	0.22505	0.238065	0.25108	0.26149	0.27162
4.8	0.16341	0.1667	0.17793	0.19053	0.19793	0.21628	0.22532	0.238335	0.25135	0.25573	0.27107
4.82	0.15957	0.16341	0.18204	0.1908	0.19984	0.21847	0.22587	0.23943	0.25299	0.2571	0.27299
4.84	0.15738	0.16204	0.18012	0.18971	0.20121	0.21628	0.22615	0.239985	0.25382	0.25847	0.27244
4.86	0.15327	0.16122	0.17848	0.18861	0.20231	0.2182	0.22615	0.23875	0.25135	0.25738	0.27436
4.88	0.15218	0.15848	0.17574	0.18752	0.20286	0.22039	0.2256	0.24039	0.25518	0.2582	0.27491
4.9	0.14752	0.15656	0.17464	0.18752	0.20368	0.21573	0.22587	0.240115	0.25436	0.25847	0.27272
4.92	0.14615	0.15601	0.17628	0.18724	0.20478	0.21765	0.22642	0.240665	0.25491	0.25628	0.27409
4.94	0.14286	0.15464	0.17327	0.18724	0.20231	0.21683	0.22341	0.238885	0.25436	0.2582	0.27135
4.96	0.14149	0.15409	0.173	0.18806	0.20039	0.21793	0.2245	0.236555	0.24861	0.25765	0.27244
4.98	0.13656	0.15437	0.17628	0.18724	0.1993	0.21847	0.22423	0.23697	0.24971	0.25792	0.27354
5	0.133	0.16587	0.18039	0.18916	0.20121	0.2182	0.22478	0.237515	0.25025	0.25902	0.27107
5.02	0.13492	0.16807	0.18094	0.18998	0.19957	0.2182	0.2245	0.236555	0.24861	0.25683	0.2708
5.04	0.13327	0.16752	0.18067	0.18916	0.19683	0.21656	0.22505	0.238065	0.25108	0.25875	0.27053
5.06	0.13601	0.1667	0.17793	0.193	0.19683	0.21628	0.22532	0.238335	0.25135	0.25765	0.2708
5.08	0.13656	0.16341	0.18204	0.19163	0.19738	0.21847	0.22587	0.23943	0.25299	0.26149	0.27135
5.1	0.13848	0.16204	0.18012	0.19053	0.19711	0.21628	0.22615	0.239985	0.25382	0.25573	0.27162
5.12	0.14204	0.16122	0.17848	0.1908	0.19793	0.2182	0.22615	0.23875	0.25135	0.2571	0.27107
5.14	0.14697	0.15848	0.17574	0.18971	0.19984	0.22039	0.2256	0.24039	0.25518	0.25847	0.27299
5.16	0.14998	0.15656	0.17464	0.18861	0.20121	0.21573	0.22587	0.240115	0.25436	0.25738	0.27244
5.18	-0.0543	0.15601	0.17628	0.18752	0.20231	0.21765	0.22368	0.239295	0.25491	0.2582	0.27436
5.2	-0.0543	0.15464	0.17327	0.18752	0.20286	0.21683	0.22724	0.2408	0.25436	0.25847	0.27491
5.22		0.15409	0.173	0.18724	0.20368	0.21793	0.22505	0.23902	0.25299	0.25628	0.27272
5.24		0.15437	0.17628	0.18724	0.20478	0.21847	0.22724	0.24053	0.25382	0.2582	0.27409
5.26		0.15546	0.17135	0.18806	0.20231	0.21957	-0.0543	0.09976	0.25382	0.25765	0.27135
5.28		0.15492	0.17464	0.18724	0.20039	0.21738	-0.0543	0.09565	0.2456	0.25792	0.27244
5.3		0.15601	0.17464	0.1856	0.1993	0.21957			-0.0543	0.26066	0.27354
5.32		0.15628	0.17491	0.1856	0.20067	0.21793			-0.0543	0.25546	0.27327
5.34		-0.0543	-0.0543	-0.0543	-0.0543	-0.0543				-0.0543	-0.0543
5.36		-0.0543	-0.0543	-0.0543	-0.0543	-0.0543				-0.0543	-0.0543
