# Supplementary material for: Experimental research on the impact pressure of tidal bore fronts
Source: PLoS One. 2024 May 10;19(5):e0301204. doi: 10.1371/journal.pone.0301204 (PMC11086831; doi:10.1371/journal.pone.0301204)
Supplement: S2 Dataset — (XLSX) [file pone.0301204.s002.xlsx]

## Sheet: forms of tidal bore fronts
	H/h	Fr	forms of tidal bore fronts					H/h	Fr					Fr	H/h
									0		0			0
	0.91	1.40929	undular bore					0.6	1.4		0.542058			1.4	0.6
	1.09639	1.59464	weak breaking bore					0.65	1.41986		0.569299			1.41986	0.65
	1.4455	1.76038	weak breaking bore					0.303665	1.16806		0.225894			1.16806	0.303665
	1.79756	1.93175	weak breaking bore					0.489583	1.27533		0.371607			1.27533	0.489583
	2.30952	2.17493	weak breaking bore					0.645833	1.3145		0.425055			1.3145	0.645833
	2.67857	2.22671	strong breaking bore					0.276992	1.02856		0.0381429			1.02856	0.276992
	3.11605	2.30044	strong breaking bore					0.63	1.35		0.473575			1.35	0.63
	3.20482	2.47589	strong breaking bore					0.672917	1.36		0.487259			1.36	0.672917
	3.8125	2.66199	strong breaking bore					0.68	1.37		0.50095			1.37	0.68
	3.9759	2.85102	strong breaking bore					0.443382	1.2993		0.404298			1.2993	0.443382
	4.58571	2.92256	strong breaking bore					0.535294	1.31576		0.426766			1.31576	0.535294
	0.691429	1.41986	undular bore					0.5	1.1		0.134013			1.1	0.5
	0.964286	1.42107	strong breaking bore					0.485	1.05		0.066844			1.05	0.485
	1.27714	1.5744	strong breaking bore					0.52	1.2		0.269181			1.2	0.52
	1.61429	1.76637	strong breaking bore					0.4	1.27		0.36435			1.27	0.4
	1.73429	1.85692	strong breaking bore					0.3	1.25		0.337117			1.25	0.3
	2	1.90643	strong breaking bore					0.35	1.3		0.405256			1.3	0.35
	2.3	2.131	strong breaking bore					0.35	1.15		0.20147			1.15	0.35
	0.303665	1.16806	undular bore					0.28	1.26		0.35073			1.26	0.28
	0.489583	1.27533	undular bore					0.2	1.05		0.066844			1.05	0.2
	0.645833	1.3145	undular bore					0.4	1.23		0.309917			1.23	0.4
	0.766839	1.37793	strong breaking bore					0.42	1.25		0.337117			1.25	0.42
	0.953368	1.49927	strong breaking bore					0.657534	1.45		0.610687			1.45	0.657534
	1.17098	1.6237	strong breaking bore					0.815068	1.63393		0.864203			1.63393	0.815068
	1.25389	1.7183	strong breaking bore					0.691429	1.41986		0.569299			1.41986	0.691429
	1.34391	1.75302	strong breaking bore					0.8	1.40929		0.554794			1.40929	0.8
	1.46392	1.81541	strong breaking bore					0.85	1.58531		0.797045			1.58531	0.85
	1.73684	1.83442	strong breaking bore					0.683582	1.30896		0.417483			1.30896	0.683582
	1.90526	2.08315	strong breaking bore					0.76	1.59464		0.809922			1.59464	0.76
	0.276992	1.02856	undular bore					0.766839	1.37793		0.511815			1.37793	0.766839
	0.683582	1.30896	weak breaking bore					0.683582	1.30896		0.417483			1.30896	0.683582
	0.859259	1.44929	strong breaking bore					0.8	1.61197		0.833854			1.61197	0.8
	1.13333	1.53015	strong breaking bore					0.769863	1.47787		0.648997			1.47787	0.769863
	1.26667	1.68229	strong breaking bore					0.815068	1.63393		0.864203			1.63393	0.815068
	1.34815	1.7388	strong breaking bore					0.776042	1.63102		0.860174			1.63102	0.776042
	1.48889	1.7388	strong breaking bore					0.783088	1.48813		0.663113			1.48813	0.783088
	1.56528	1.74009	strong breaking bore					0.82	1.59464		0.809922			1.59464	0.82
	0.727711	1.45202	undular bore					0.8	1.3		0.405256			1.3	0.8
	1.0241	1.58531	undular bore					0.85	1.35		0.473575			1.35	0.85
	1.26747	1.61197	weak breaking bore					0.792647	1.56176		0.764545			1.56176	0.792647
	1.72289	1.84404	strong breaking bore					0.825735	1.64578		0.880581			1.64578	0.825735
	2.24096	2.08552	strong breaking bore					0.859259	1.44929		0.609713			1.44929	0.859259
	2.59036	2.23919	strong breaking bore					0.86	1.42107		0.570957			1.42107	0.86
	2.74699	2.4232	strong breaking bore					0.6	1.54		0.734547			1.54	0.6
	2.95181	2.46342	strong breaking bore					1.4455	1.76038		1.03927			1.76038	1.4455
	3.19277	2.56535	strong breaking bore					1.79756	1.93175		1.27728			1.93175	1.79756
	3.79518	2.78958	strong breaking bore					2.30952	2.17493		1.61619			2.17493	2.30952
	4.45783	2.99029	strong breaking bore					2.67857	2.22671		1.6885			2.22671	2.67857
	5.30121	3.25059	strong breaking bore					3.11605	2.30044		1.79151			2.30044	3.11605
	0.657534	1.34545	strong breaking bore					3.20482	2.47589		2.03695			2.47589	3.20482
	0.769863	1.47787	undular bore					1.27714	1.5744		0.781991			1.5744	1.27714
	0.815068	1.63393	weak breaking bore					1.61429	1.76637		1.04758			1.76637	1.61429
	0.891781	1.70014	strong breaking bore					1.73429	1.85692		1.17326			1.85692	1.73429
	1.0137	1.72378	strong breaking bore					2	1.90643		1.24207			1.90643	2
	1.1863	1.81364	strong breaking bore					2.3	2.131		1.55488			2.131	2.3
	1.39041	1.95433	strong breaking bore					0.953368	1.49927		0.678449			1.49927	0.953368
	1.62192	2.06901	strong breaking bore					1.17098	1.6237		0.850063			1.6237	1.17098
	1.8274	2.2038	strong breaking bore					1.25389	1.7183		0.980954			1.7183	1.25389
	2.17808	2.36459	strong breaking bore					1.34391	1.75302		1.02906			1.75302	1.34391
	2.39863	2.50883	strong breaking bore					1.46392	1.81541		1.11561			1.81541	1.46392
	2.5411	2.50883	strong breaking bore					1.73684	1.83442		1.142			1.83442	1.73684
	3.13562	2.6176	strong breaking bore					1.90526	2.08315		1.48815			2.08315	1.90526
	0.672917	1.53513	undular bore					1.13333	1.53015		0.720967			1.53015	1.13333
	0.763542	1.5774	undular bore					1.26667	1.68229		0.931092			1.68229	1.26667
	0.776042	1.63102	weak breaking bore					1.34815	1.7388		1.00936			1.7388	1.34815
	0.973196	1.76105	strong breaking bore					1.48889	1.7388		1.00936			1.7388	1.48889
	1.15263	1.92148	strong breaking bore					1.56528	1.74009		1.01114			1.74009	1.56528
	1.275	1.95887	strong breaking bore					1.72289	1.84404		1.15537			1.84404	1.72289
	1.375	2.06609	strong breaking bore					2.24096	2.08552		1.49145			2.08552	2.24096
	1.48854	2.12795	strong breaking bore					2.59036	2.23919		1.70592			2.23919	2.59036
	1.62604	2.19393	strong breaking bore					2.74699	2.4232		1.9632			2.4232	2.74699
	1.80761	2.28488	strong breaking bore					2.95181	2.46342		2.01951			2.46342	2.95181
	2.05602	2.35031	strong breaking bore					3.19277	2.56535		2.16224			2.56535	3.19277
	2.32981	2.5383	strong breaking bore					0.891781	1.70014		0.955798			1.70014	0.891781
	0.443382	1.2993	undular bore					1.0137	1.72378		0.988548			1.72378	1.0137
	0.535294	1.31576	undular bore					1.1863	1.81364		1.11315			1.81364	1.1863
	0.783088	1.48813	weak breaking bore					1.39041	1.95433		1.30871			1.95433	1.39041
	0.792647	1.56176	strong breaking bore					1.62192	2.06901		1.46844			2.06901	1.62192
	0.825735	1.64578	strong breaking bore					1.8274	2.2038		1.65649			2.2038	1.8274
	1.0125	1.7324	strong breaking bore					2.17808	2.36459		1.88121			2.36459	2.17808
	1.21176	1.77917	strong breaking bore					2.39863	2.50883		2.08308			2.50883	2.39863
	1.23529	1.83114	strong breaking bore					2.5411	2.50883		2.08308			2.50883	2.5411
	1.38088	1.88745	strong breaking bore					3.13562	2.6176		2.23546			2.6176	3.13562
	1.52794	1.9169	strong breaking bore					0.973196	1.76105		1.04019			1.76105	0.973196
	1.61471	2.01738	strong breaking bore					1.15263	1.92148		1.26299			1.92148	1.15263
	1.78529	2.16896	strong breaking bore					1.275	1.95887		1.31502			1.95887	1.275
	1.82206	2.26424	strong breaking bore					1.375	2.06609		1.46436			2.06609	1.375
								1.48854	2.12795		1.55063			2.12795	1.48854
								1.62604	2.19393		1.64272			2.19393	1.62604
								1.80761	2.28488		1.76977			2.28488	1.80761
								2.05602	2.35031		1.86124			2.35031	2.05602
								2.32981	2.5383		2.12435			2.5383	2.32981
								1.0125	1.7324		1.00048			1.7324	1.0125
								1.21176	1.77917		1.06533			1.77917	1.21176
								1.23529	1.83114		1.13746			1.83114	1.23529
								1.38088	1.88745		1.21568			1.88745	1.38088
								1.52794	1.9169		1.25663			1.9169	1.52794
								1.61471	2.01738		1.39648			2.01738	1.61471
								1.78529	2.16896		1.60786			2.16896	1.78529
								1.82206	2.26424		1.74092			2.26424	1.82206
