# Supplementary material for: Experimental research on the impact pressure of tidal bore fronts
Source: PLoS One. 2024 May 10;19(5):e0301204. doi: 10.1371/journal.pone.0301204 (PMC11086831; doi:10.1371/journal.pone.0301204)
Supplement: S3 Dataset — (XLSX) [file pone.0301204.s003.xlsx]

## Sheet: ok
t	T1	T2	T3	T4							H=0.045m							t	T1	T2	T3	T4	T5	T6	T7	T8
0	0.075787	0.046885	0.04204	0.0045147						0	0.09684		0.055836	0	0			0	0.1013	0.070529	0.060718	0.004883	0	0	0	0
0.01	0.076003	0.047045	0.041844	0.004536						0.02	0.09711		0.0279179	#DIV/0!	#DIV/0!			0.01	0.10018	0.069478	0.059939	0.0059455	0	0	0	0
0.02	0.075808	0.047017	0.041883	0.0044651						0.04	0.09519	Ps	0.0279181	#DIV/0!	#DIV/0!			0.02	0.099738	0.068601	0.058426	0.0061155	0	0	0	0
0.03	0.075835	0.046941	0.041739	0.0044722						0.06	0.09492	H	0.0479126					0.03	0.099064	0.067751	0.057902	0.0064413	0	0	0	0
0.04	0.075707	0.047031	0.041876	0.004536						0.08	0.09738							0.04	0.098477	0.067424	0.05762	0.0065759	0	0	0	0
0.05	0.075754	0.047031	0.041876	0.0044864						0.1	0.09903							0.05	0.098403	0.067167	0.057195	0.0065547	0	0	0	0
0.06	0.075875	0.047059	0.041785	0.004628						0.12	0.09711							0.06	0.098072	0.067035	0.057634	0.0068663	0	0	0	0
0.07	0.075902	0.047003	0.041746	0.0044226						0.14	0.09711							0.07	0.098356	0.067181	0.057627	0.0067601	0	0	0	0
0.08	0.076044	0.047108	0.041804	0.0046493						0.16	0.09821							0.08	0.098673	0.067501	0.057745	0.0068168	0	0	0	0
0.09	0.075916	0.046996	0.042145	0.0045076						0.18	0.09684							0.09	0.09903	0.067925	0.058583	0.0070363	0	0	0	0
0.1	0.075909	0.047163	0.041935	0.0046564						0.2	0.09684							0.1	0.099718	0.068642	0.05931	0.0066255	0	0	0	0
0.11	0.075895	0.046996	0.04189	0.0045076						0.22	0.09985							0.11	0.10057	0.06938	0.060076	0.0040614	0	0	0	0
0.12	0.075895	0.047038	0.041785	0.004543						0.24	0.09821							0.12	0.10163	0.07041	0.06136	0.0043447	0	0	0	0
0.13	0.075666	0.047205	0.042315	0.0045643						0.26	0.09711							0.13	0.10285	0.07167	0.062604	0.0055489	0	0	0	0
0.14	0.075794	0.047177	0.041975	0.0044793						0.28	0.09684							0.14	0.10432	0.072909	0.063652	0.0066326	0	0	0	0
0.15	0.075787	0.047101	0.041818	0.0045289						0.3	0.09738							0.15	0.10589	0.074614	0.065283	0.0077305	0	0	0	0
0.16	0.075922	0.047163	0.041804	0.0043943						0.32	0.09738							0.16	0.10711	0.076278	0.067496	0.0097067	0	0	0	0
0.17	0.075868	0.047163	0.041896	0.004458						0.34	0.09711							0.17	0.10883	0.078248	0.069441	0.01186	0	0	0	0
0.18	0.075835	0.047226	0.041975	0.004451						0.36	0.0993							0.18	0.11034	0.080141	0.071576	0.013964	0	0	0	0
0.19	0.076185	0.04724	0.041759	0.0045855						0.38	0.09711							0.19	0.11209	0.082201	0.073914	0.01628	0	0	0	0
0.2	0.076017	0.047184	0.041922	0.0045147						0.4	0.09738							0.2	0.11389	0.084268	0.076724	0.01924	0	0	0	0
0.21	0.076037	0.047191	0.04189	0.004628						0.42	0.09738							0.21	0.11584	0.086294	0.079507	0.022194	0	0	0	0
0.22	0.075808	0.047205	0.041942	0.0044297						0.44	0.09766							0.22	0.11778	0.088417	0.082434	0.025757	0	0	0	0
0.23	0.07597	0.047289	0.04185	0.0045572						0.46	0.09848							0.23	0.11982	0.090665	0.084995	0.029397	0	0	0	0
0.24	0.076064	0.047247	0.0417	0.0044297						0.48	0.09738							0.24	0.12128	0.092976	0.088171	0.033711	0	0	0	0
0.25	0.07603	0.047268	0.041949	0.0045147						0.5	0.09656							0.25	0.12339	0.095106	0.089658	0.037075	0	0	0	0
0.26	0.076064	0.047351	0.041628	0.0044297						0.52	0.09711							0.26	0.12477	0.097257	0.091924	0.040814	0	0	0	0
0.27	0.075875	0.047344	0.042204	0.0044864						0.54	0.09711							0.27	0.12614	0.099595	0.094308	0.044993	0	0	0	0
0.28	0.075956	0.047268	0.042125	0.0046564						0.56	0.09738							0.28	0.12766	0.10143	0.096037	0.047762	0	0	0	0
0.29	0.076145	0.047184	0.041804	0.0043872						0.58	0.09903							0.29	0.12869	0.10288	0.097995	0.050666	0	0	0	0
0.3	0.075909	0.047337	0.041955	0.0046068						0.6	0.09738							0.3	0.12952	0.10379	0.099894	0.053959	0	0	0	0
0.31	0.076003	0.047372	0.042106	0.004373						0.62	0.09875							0.31	0.13024	0.10413	0.10155	0.056261	0	0	0	0
0.32	0.07603	0.047289	0.041876	0.0045785						0.64	0.09601							0.32	0.13062	0.10429	0.10268	0.05704	0	0	0	0
0.33	0.075956	0.047296	0.041962	0.0043943						0.66	0.09793							0.33	0.1307	0.10437	0.10295	0.057061	0	0	0	0
0.34	0.075841	0.047296	0.04208	0.0045785						0.68	0.09711							0.34	0.13032	0.10435	0.10289	0.056778	0	0	0	0
0.35	0.076111	0.047268	0.041876	0.004451						0.7	0.09848							0.35	0.13031	0.10418	0.10185	0.055708	0	0	0	0
0.36	0.075983	0.047309	0.042086	0.0044368						0.72	0.0993							0.36	0.13014	0.10367	0.1012	0.054441	0	0	0	0
0.37	0.075835	0.047226	0.042165	0.0045501						0.74	0.09766							0.37	0.12979	0.10301	0.10041	0.052762	0	0	0	0
0.38	0.075943	0.047219	0.041844	0.0043164						0.76	0.09766							0.38	0.12961	0.10216	0.098859	0.05056	0	0	0	0
0.39	0.075808	0.047282	0.042106	0.004536						0.78	0.09875							0.39	0.12912	0.10113	0.097084	0.047911	0	0	0	0
0.4	0.075875	0.047275	0.042178	0.0044935						0.8	0.09848							0.4	0.12811	0.10003	0.095355	0.044717	0	0	0	0
0.41	0.076078	0.047226	0.041955	0.0045714						0.82	0.09875							0.41	0.12699	0.098774	0.093011	0.041579	0	0	0	0
0.42	0.076428	0.047268	0.041909	0.0042951						0.84	0.09821							0.42	0.12565	0.097347	0.091636	0.038739	0	0	0	0
0.43	0.076536	0.047184	0.04204	0.0045076						0.86	0.09957							0.43	0.12442	0.095628	0.08952	0.035807	0	0	0	0
0.44	0.076779	0.047226	0.041844	0.0043305						0.88	0.10094							0.44	0.12301	0.093714	0.087019	0.033208	0	0	0	0
0.45	0.076536	0.047219	0.042034	0.0045289						0.9	0.10149							0.45	0.12141	0.091995	0.085152	0.030856	0	0	0	0
0.46	0.076185	0.047128	0.042178	0.0044793						0.92	0.10286							0.46	0.1199	0.090087	0.08286	0.028292	0	0	0	0
0.47	0.076192	0.04717	0.041922	0.0044651						0.94	0.10615							0.47	0.11838	0.088333	0.081007	0.025601	0	0	0	0
0.48	0.075943	0.047247	0.042066	0.004543						0.96	0.10779							0.48	0.11676	0.086628	0.079278	0.022272	0	0	0	0
0.49	0.075841	0.047282	0.041949	0.0043801						0.98	0.11081							0.49	0.11524	0.084985	0.077326	0.019155	0	0	0	0
0.5	0.075808	0.047302	0.042027	0.0045147						1	0.11464							0.5	0.11404	0.083482	0.07506	0.01611	0	0	0	0
0.51	0.07576	0.047268	0.042243	0.0043589						1.02	0.11766							0.51	0.11257	0.082048	0.07341	0.013687	0	0	0	0
0.52	0.076024	0.047309	0.042021	0.0045289						1.04	0.12396							0.52	0.11123	0.080586	0.071681	0.011683	0	0	0	0
0.53	0.076138	0.047309	0.041962	0.0042597						1.06	0.12834							0.53	0.11015	0.079438	0.070096	0.010394	0	0	0	0
0.54	0.075936	0.047302	0.042204	0.0046068						1.08	0.13574							0.54	0.109	0.078101	0.068865	0.0087363	0	0	0	0
0.55	0.076172	0.04733	0.041929	0.004451						1.1	0.14396							0.55	0.10793	0.077127	0.067686	0.0079359	0	0	0	0
0.56	0.075949	0.047309	0.042178	0.0045147						1.12	0.15108							0.56	0.10722	0.076236	0.066527	0.0068876	0	0	0	0
0.57	0.076212	0.047414	0.041955	0.0043447						1.14	0.16149							0.57	0.10666	0.075582	0.065446	0.0056409	0	0	0	0
0.58	0.076037	0.047351	0.042171	0.004458						1.16	0.16834							0.58	0.10591	0.075032	0.065499	0.0056409	0	0	0	0
0.59	0.076044	0.04749	0.042152	0.0044226						1.18	0.17354							0.59	0.10569	0.074705	0.065027	0.0058959	0	0	0	0
0.6	0.076078	0.047435	0.042165	0.0044297						1.2	0.17409							0.6	0.10543	0.074593	0.065099	0.0066751	0	0	0	0
0.61	0.076192	0.047483	0.042197	0.0044297						1.22	0.17026							0.61	0.10563	0.074677	0.064903	0.0071567	0	0	0	0
0.62	0.076253	0.047574	0.042296	0.0044226						1.24	0.16176							0.62	0.10577	0.074865	0.06542	0.0080138	0	0	0	0
0.63	0.076556	0.04772	0.041988	0.0044297						1.26	0.15464							0.63	0.10605	0.075192	0.06599	0.0088496	0	0	0	0
0.64	0.076084	0.047727	0.042878	0.0044014						1.28	0.14642							0.64	0.1066	0.075874	0.066665	0.0093667	0	0	0	0
0.65	0.076455	0.047824	0.042315	0.004536						1.3	0.13903							0.65	0.10735	0.076702	0.067385	0.0098413	0	0	0	0
0.66	0.076624	0.047845	0.042263	0.0043093						1.32	0.13492							0.66	0.10815	0.077552	0.068479	0.010585	0	0	0	0
0.67	0.076482	0.047908	0.042505	0.0045005						1.34	0.1267							0.67	0.10901	0.078791	0.069939	0.01186	0	0	0	0
0.68	0.076739	0.047964	0.042296	0.0044226						1.36	0.12259							0.68	0.11035	0.079925	0.07117	0.013305	0	0	0	0
0.69	0.076475	0.048033	0.042584	0.0044722						1.38	0.11766							0.69	0.11168	0.081255	0.072657	0.015026	0	0	0	0
0.7	0.0769	0.048172	0.042538	0.004373						1.4	0.11601							0.7	0.11326	0.082772	0.074216	0.016768	0	0	0	0
0.71	0.076981	0.048277	0.042774	0.0044014						1.42	0.11327							0.71	0.11487	0.084366	0.075984	0.018879	0	0	0	0
0.72	0.077211	0.048437	0.042885	0.0044439						1.44	0.10944							0.72	0.11628	0.086169	0.078125	0.021146	0	0	0	0
0.73	0.077568	0.048541	0.042721	0.0043305						1.46	0.11081							0.73	0.11806	0.087881	0.079979	0.023568	0	0	0	0
0.74	0.077487	0.048813	0.043186	0.0044297						1.48	0.11409							0.74	0.11964	0.089837	0.082303	0.026097	0	0	0	0
0.75	0.077845	0.049001	0.04318	0.0043589						1.5	0.11218							0.75	0.12137	0.091765	0.084563	0.028646	0	0	0	0
0.76	0.078121	0.049175	0.043396	0.0045289						1.52	0.11382							0.76	0.12326	0.093804	0.086567	0.031635	0	0	0	0
0.77	0.078647	0.049363	0.043474	0.0041889						1.54	0.11574							0.77	0.1249	0.095607	0.088898	0.034787	0	0	0	0
0.78	0.078749	0.049648	0.043972	0.004451						1.56	0.11793							0.78	0.12635	0.097431	0.091557	0.037939	0	0	0	0
0.79	0.079072	0.049843	0.04409	0.0042526						1.58	0.12177							0.79	0.12781	0.099303	0.093679	0.040637	0	0	0	0
0.8	0.079383	0.050135	0.044221	0.0044014						1.6	0.12423							0.8	0.12947	0.10097	0.095342	0.043116	0	0	0	0
0.81	0.079753	0.050441	0.044398	0.0041535						1.62	0.12725							0.81	0.13064	0.10262	0.097562	0.045659	0	0	0	0
0.82	0.080185	0.050817	0.044693	0.0043305						1.64	0.13437							0.82	0.13206	0.10405	0.099304	0.048024	0	0	0	0
0.83	0.080624	0.051137	0.044968	0.0043164						1.66	0.14012							0.83	0.13296	0.10507	0.10091	0.050255	0	0	0	0
0.84	0.081096	0.051625	0.045387	0.0043518						1.68	0.14779							0.84	0.13392	0.10586	0.10189	0.052125	0	0	0	0
0.85	0.081676	0.052147	0.045714	0.004366						1.7	0.15628							0.85	0.13418	0.10656	0.1032	0.053789	0	0	0	0
0.86	0.082107	0.052704	0.046363	0.0044014						1.72	0.16724							0.86	0.13449	0.10678	0.1034	0.055078	0	0	0	0
0.87	0.082856	0.053281	0.046618	0.0044297						1.74	0.17546							0.87	0.13446	0.10691	0.10355	0.055723	0	0	0	0
0.88	0.08351	0.053894	0.047227	0.004288						1.76	0.1793							0.88	0.1341	0.10685	0.10379	0.055971	0	0	0	0
0.89	0.084266	0.054583	0.047836	0.0044722						1.78	0.17409							0.89	0.13395	0.10664	0.1031	0.055099	0	0	0	0
0.9	0.085149	0.055383	0.048635	0.0043589						1.8	0.16697							0.9	0.13329	0.10597	0.10255	0.053725	0	0	0	0
0.91	0.08608	0.056204	0.04912	0.0044793						1.82	0.15464							0.91	0.13214	0.10533	0.10192	0.05221	0	0	0	0
0.92	0.087024	0.057186	0.050279	0.0043801						1.84	0.14724							0.92	0.13151	0.10439	0.10012	0.050368	0	0	0	0
0.93	0.087969	0.058237	0.051189	0.0044297						1.86	0.14012							0.93	0.13035	0.10305	0.098643	0.047769	0	0	0	0
0.94	0.089095	0.059211	0.0521	0.004451						1.88	0.13355							0.94	0.12933	0.10159	0.096862	0.044695	0	0	0	0
0.95	0.090444	0.060527	0.053121	0.004451						1.9	0.12779							0.95	0.12815	0.10009	0.094845	0.041891	0	0	0	0
0.96	0.091611	0.0618	0.054896	0.004458						1.92	0.12615							0.96	0.12689	0.098426	0.092834	0.040071	0	0	0	0
0.97	0.093297	0.063318	0.056114	0.0043376						1.94	0.1204							0.97	0.12581	0.096943	0.090542	0.037818	0	0	0	0
0.98	0.094545	0.065114	0.058079	0.004451						1.96	0.11629							0.98	0.12428	0.095447	0.088807	0.035269	0	0	0	0
0.99	0.09642	0.066881	0.059192	0.0042739						1.98	0.11601							0.99	0.12289	0.09393	0.087156	0.032648	0	0	0	0
1	0.098416	0.06913	0.060738	0.0043235						2	0.11546							1	0.12168	0.092384	0.085106	0.029943	0	0	0	0
1.01	0.10045	0.071099	0.06282	0.0055418						2.02	0.11574							1.01	0.12011	0.090902	0.083718	0.02786	0	0	0	0
1.02	0.10263	0.072679	0.064536	0.010174						2.04	0.11327							1.02	0.11909	0.089454	0.081531	0.025084	0	0	0	0
1.03	0.10452	0.074461	0.067182	0.011853						2.06	0.12012							1.03	0.11778	0.087943	0.079638	0.021861	0	0	0	0
1.04	0.10634	0.07664	0.069212	0.014247						2.08	0.12286							1.04	0.11632	0.086503	0.078027	0.01788	0	0	0	0
1.05	0.10818	0.078763	0.072231	0.016542						2.1	0.12834							1.05	0.11533	0.085048	0.075709	0.013737	0	0	0	0
1.06	0.11035	0.080586	0.076003	0.018893						2.12	0.13163							1.06	0.1142	0.08399	0.074124	0.010387	0	0	0	0
1.07	0.11247	0.082876	0.079343	0.022081						2.14	0.13711							1.07	0.11311	0.082716	0.072768	0.0086938	0	0	0	0
1.08	0.11435	0.085834	0.081459	0.02582						2.16	0.14368							1.08	0.11227	0.081763	0.071321	0.0082051	0	0	0	0
1.09	0.11632	0.088104	0.082834	0.029624						2.18	0.14998							1.09	0.11154	0.080872	0.070371	0.0081413	0	0	0	0
1.1	0.11796	0.089913	0.084635	0.03347						2.2	0.15546							1.1	0.11091	0.080238	0.069716	0.0080634	0	0	0	0
1.11	0.11987	0.092496	0.087078	0.036763						2.22	0.16176							1.11	0.11051	0.079786	0.069369	0.0081626	0	0	0	0
1.12	0.12129	0.095419	0.089501	0.041912						2.24	0.1667							1.12	0.11022	0.079389	0.068937	0.0087717	0	0	0	0
1.13	0.12259	0.097883	0.09193	0.047436						2.26	0.16971							1.13	0.10979	0.07948	0.069579	0.0094588	0	0	0	0
1.14	0.12372	0.099519	0.094524	0.050305						2.28	0.17053							1.14	0.11017	0.079549	0.069265	0.010004	0	0	0	0
1.15	0.12542	0.10077	0.097517	0.052231						2.3	0.1708							1.15	0.11024	0.079869	0.07005	0.01101	0	0	0	0
1.16	0.12708	0.10202	0.098984	0.053718						2.32	0.16889							1.16	0.11071	0.080377	0.070561	0.011874	0	0	0	0
1.17	0.12797	0.10279	0.099344	0.055128						2.34	0.16231							1.17	0.11133	0.081074	0.07121	0.012993	0	0	0	0
1.18	0.12892	0.10306	0.099573	0.055836						2.36	0.15546							1.18	0.11213	0.081978	0.07212	0.014027	0	0	0	0
1.19	0.12984	0.10325	0.10009	0.055793						2.38	0.14916							1.19	0.11272	0.082995	0.07394	0.015571	0	0	0	0
1.2	0.13061	0.10306	0.09992	0.055645						2.4	0.14231							1.2	0.11403	0.08406	0.074713	0.017052	0	0	0	0
1.21	0.13075	0.10303	0.10028	0.055291						2.42	0.13766							1.21	0.11513	0.085486	0.076259	0.018851	0	0	0	0
1.22	0.13061	0.10287	0.099979	0.054419						2.44	0.13327							1.22	0.11634	0.086837	0.078112	0.020749	0	0	0	0
1.23	0.12987	0.10283	0.099448	0.053343						2.46	0.12779							1.23	0.11767	0.088326	0.079566	0.022931	0	0	0	0
1.24	0.12884	0.10203	0.098433	0.05158						2.48	0.12423							1.24	0.11885	0.08983	0.08195	0.02536	0	0	0	0
1.25	0.1277	0.10059	0.097006	0.048704						2.5	0.12149							1.25	0.12048	0.091542	0.083659	0.027839	0	0	0	0
1.26	0.12638	0.099268	0.095919	0.045807						2.52	0.11985							1.26	0.12194	0.09308	0.085323	0.030226	0	0	0	0
1.27	0.12519	0.097883	0.094439	0.043003						2.54	0.11848							1.27	0.12321	0.094702	0.087104	0.032712	0	0	0	0
1.28	0.12395	0.096407	0.092271	0.040404						2.56	0.12286							1.28	0.1245	0.096261	0.089141	0.035226	0	0	0	0
1.29	0.12257	0.094855	0.090463	0.037783						2.58	0.12341							1.29	0.12617	0.097772	0.090549	0.037386	0	0	0	0
1.3	0.1212	0.093352	0.088427	0.035077						2.6	0.12615							1.3	0.12745	0.099199	0.092271	0.039447	0	0	0	0
1.31	0.11995	0.09173	0.086167	0.032464						2.62	0.12998							1.31	0.12882	0.10068	0.093836	0.041487	0	0	0	0
1.32	0.11804	0.089955	0.084465	0.029836						2.64	0.13601							1.32	0.12992	0.10191	0.095251	0.043194	0	0	0	0
1.33	0.11664	0.087971	0.081786	0.027237						2.66	0.14149							1.33	0.13101	0.10316	0.096757	0.044674	0	0	0	0
1.34	0.11491	0.085793	0.080051	0.025105						2.68	0.14615							1.34	0.13176	0.10421	0.098198	0.046204	0	0	0	0
1.35	0.11357	0.083941	0.077359	0.023341						2.7	0.15135							1.35	0.1328	0.10505	0.098682	0.047288	0	0	0	0
1.36	0.11197	0.08241	0.075224	0.021734						2.72	0.15765							1.36	0.13332	0.10567	0.099357	0.048477	0	0	0	0
1.37	0.1106	0.08092	0.073181	0.019276						2.74	0.16122							1.37	0.13358	0.10601	0.10044	0.049483	0	0	0	0
1.38	0.10876	0.079243	0.071845	0.015805						2.76	0.16533							1.38	0.13382	0.1061	0.10087	0.049929	0	0	0	0
1.39	0.1076	0.077496	0.069461	0.011506						2.78	0.16752							1.39	0.13395	0.10599	0.10095	0.04988	0	0	0	0
1.4	0.10596	0.07586	0.067726	0.0073197						2.8	0.16807							1.4	0.13397	0.10571	0.10067	0.049674	0	0	0	0
1.41	0.10453	0.07435	0.06582	0.0050601						2.82	0.16834							1.41	0.13344	0.10537	0.10038	0.049228	0	0	0	0
1.42	0.10345	0.07293	0.063809	0.0040189						2.84	0.16587							1.42	0.1329	0.10502	0.099927	0.048456	0	0	0	0
1.43	0.10223	0.071719	0.062257	0.004026						2.86	0.16122							1.43	0.13277	0.10447	0.098676	0.047146	0	0	0	0
1.44	0.1013	0.070529	0.060718	0.004883						2.88	0.15711							1.44	0.13183	0.10373	0.098126	0.045708	0	0	0	0
1.45	0.10018	0.069478	0.059939	0.0059455						2.9	0.15081							1.45	0.13124	0.10285	0.096737	0.044072	0	0	0	0
1.46	0.099738	0.068601	0.058426	0.0061155						2.92	0.14587							1.46	0.13035	0.1019	0.095231	0.042302	0	0	0	0
1.47	0.099064	0.067751	0.057902	0.0064413						2.94	0.14067							1.47	0.12902	0.10071	0.094386	0.040687	0	0	0	0
1.48	0.098477	0.067424	0.05762	0.0065759						2.96	0.13601							1.48	0.12841	0.099505	0.092264	0.038817	0	0	0	0
1.49	0.098403	0.067167	0.057195	0.0065547						2.98	0.13218							1.49	0.12718	0.098266	0.090974	0.03694	0	0	0	0
1.5	0.098072	0.067035	0.057634	0.0068663						3	0.12944							1.5	0.12603	0.097117	0.089723	0.035077	0	0	0	0
1.51	0.098356	0.067181	0.057627	0.0067601						3.02	0.12779							1.51	0.12485	0.096011	0.088315	0.033463	0	0	0	0
1.52	0.098673	0.067501	0.057745	0.0068168						3.04	0.12697							1.52	0.12391	0.094716	0.086534	0.031302	0	0	0	0
1.53	0.09903	0.067925	0.058583	0.0070363						3.06	0.1267							1.53	0.12261	0.093449	0.085316	0.029022	0	0	0	0
1.54	0.099718	0.068642	0.05931	0.0066255						3.08	0.12861							1.54	0.12188	0.092189	0.083666	0.02672	0	0	0	0
1.55	0.10057	0.06938	0.060076	0.0040614						3.1	0.12944							1.55	0.12085	0.091152	0.082408	0.02446	0	0	0	0
1.56	0.10163	0.07041	0.06136	0.0043447						3.12	0.13108							1.56	0.11995	0.090115	0.081177	0.0223	0	0	0	0
1.57	0.10285	0.07167	0.062604	0.0055489						3.14	0.13409							1.57	0.11934	0.089155	0.079559	0.020232	0	0	0	0
1.58	0.10432	0.072909	0.063652	0.0066326						3.16	0.13601							1.58	0.11822	0.088278	0.07899	0.018645	0	0	0	0
1.59	0.10589	0.074614	0.065283	0.0077305						3.18	0.13903							1.59	0.11762	0.087435	0.077673	0.017222	0	0	0	0
1.6	0.10711	0.076278	0.067496	0.0097067						3.2	0.1445							1.6	0.11677	0.086691	0.077032	0.016407	0	0	0	0
1.61	0.10883	0.078248	0.069441	0.01186						3.22	0.15108							1.61	0.11642	0.086085	0.075964	0.015727	0	0	0	0
1.62	0.11034	0.080141	0.071576	0.013964						3.24	0.16039							1.62	0.11614	0.085612	0.075008	0.015564	0	0	0	0
1.63	0.11209	0.082201	0.073914	0.01628						3.26	0.16313							1.63	0.11572	0.085299	0.07506	0.015479	0	0	0	0
1.64	0.11389	0.084268	0.076724	0.01924						3.28	0.16916							1.64	0.1155	0.085069	0.074877	0.015614	0	0	0	0
1.65	0.11584	0.086294	0.079507	0.022194						3.3	0.17272							1.65	0.11559	0.085041	0.075073	0.015897	0	0	0	0
1.66	0.11778	0.088417	0.082434	0.025757						3.32	0.17354							1.66	0.11587	0.085138	0.075165	0.016294	0	0	0	0
1.67	0.11982	0.090665	0.084995	0.029397						3.34	0.17053							1.67	0.11588	0.085591	0.075997	0.017123	0	0	0	0
1.68	0.12128	0.092976	0.088171	0.033711						3.36	0.16724							1.68	0.11639	0.086015	0.076409	0.017944	0	0	0	0
1.69	0.12339	0.095106	0.089658	0.037075						3.38	0.16396							1.69	0.11669	0.086537	0.077588	0.018922	0	0	0	0
1.7	0.12477	0.097257	0.091924	0.040814						3.4	0.15683							1.7	0.11761	0.087303	0.077883	0.020112	0	0	0	0
1.71	0.12614	0.099595	0.094308	0.044993						3.42	0.14944							1.71	0.11825	0.088138	0.079199	0.021578	0	0	0	0
1.72	0.12766	0.10143	0.096037	0.047762						3.44	0.14341							1.72	0.11912	0.089057	0.08028	0.022966	0	0	0	0
1.73	0.12869	0.10288	0.097995	0.050666						3.46	0.1382							1.73	0.12007	0.090136	0.081341	0.024545	0	0	0	0
1.74	0.12952	0.10379	0.099894	0.053959						3.48	0.13437							1.74	0.12099	0.091111	0.082696	0.026189	0	0	0	0
1.75	0.13024	0.10413	0.10155	0.056261						3.5	0.13272							1.75	0.12202	0.092315	0.084176	0.028044	0	0	0	0
1.76	0.13062	0.10429	0.10268	0.05704						3.52	0.13053							1.76	0.12313	0.093575	0.085257	0.029815	0	0	0	0
1.77	0.1307	0.10437	0.10295	0.057061						3.54	0.12944							1.77	0.12395	0.094841	0.087209	0.031727	0	0	0	0
1.78	0.13032	0.10435	0.10289	0.056778						3.56	0.12861							1.78	0.12532	0.095969	0.088315	0.033533	0	0	0	0
1.79	0.13031	0.10418	0.10185	0.055708						3.58	0.12861							1.79	0.12627	0.097243	0.090057	0.035495	0	0	0	0
1.8	0.13014	0.10367	0.1012	0.054441						3.6	0.13081							1.8	0.12736	0.09828	0.091348	0.037124	0	0	0	0
1.81	0.12979	0.10301	0.10041	0.052762						3.62	0.13355							1.81	0.12844	0.099561	0.092847	0.038789	0	0	0	0
1.82	0.12961	0.10216	0.098859	0.05056						3.64	0.13683							1.82	0.12917	0.10068	0.094543	0.040474	0	0	0	0
1.83	0.12912	0.10113	0.097084	0.047911						3.66	0.13903							1.83	0.12998	0.10166	0.095781	0.041863	0	0	0	0
1.84	0.12811	0.10003	0.095355	0.044717						3.68	0.1445							1.84	0.13077	0.10252	0.096678	0.04318	0	0	0	0
1.85	0.12699	0.098774	0.093011	0.041579						3.7	0.14807							1.85	0.13153	0.10322	0.097287	0.044193	0	0	0	0
1.86	0.12565	0.097347	0.091636	0.038739						3.72	0.15409							1.86	0.13204	0.10386	0.09808	0.045135	0	0	0	0
1.87	0.12442	0.095628	0.08952	0.035807						3.74	0.15711							1.87	0.13252	0.1045	0.098879	0.04585	0	0	0	0
1.88	0.12301	0.093714	0.087019	0.033208						3.76	0.16368							1.88	0.13281	0.10509	0.099475	0.046303	0	0	0	0
1.89	0.12141	0.091995	0.085152	0.030856						3.78	0.16724							1.89	0.13308	0.10544	0.099894	0.046615	0	0	0	0
1.9	0.1199	0.090087	0.08286	0.028292						3.8	0.16807							1.9	0.13308	0.10551	0.10023	0.046785	0	0	0	0
1.91	0.11838	0.088333	0.081007	0.025601						3.82	0.16834							1.91	0.13302	0.10525	0.10029	0.046494	0	0	0	0
1.92	0.11676	0.086628	0.079278	0.022272						3.84	0.16779							1.92	0.13292	0.10497	0.099874	0.045984	0	0	0	0
1.93	0.11524	0.084985	0.077326	0.019155						3.86	0.16587							1.93	0.13273	0.1046	0.099435	0.045411	0	0	0	0
1.94	0.11404	0.083482	0.07506	0.01611						3.88	0.16204							1.94	0.1323	0.10406	0.098722	0.044589	0	0	0	0
1.95	0.11257	0.082048	0.07341	0.013687						3.9	0.15628							1.95	0.13179	0.10334	0.097896	0.043846	0	0	0	0
1.96	0.11123	0.080586	0.071681	0.011683						3.92	0.15053							1.96	0.13106	0.10266	0.096966	0.042974	0	0	0	0
1.97	0.11015	0.079438	0.070096	0.010394						3.94	0.14533							1.97	0.13026	0.10184	0.09624	0.041742	0	0	0	0
1.98	0.109	0.078101	0.068865	0.0087363						3.96	0.14478							1.98	0.12963	0.10101	0.095008	0.040566	0	0	0	0
1.99	0.10793	0.077127	0.067686	0.0079359						3.98	0.13848							1.99	0.12893	0.10008	0.093797	0.039589	0	0	0	0
2	0.10722	0.076236	0.066527	0.0068876						4	0.13272							2	0.12837	0.099233	0.092297	0.038045	0	0	0	0
2.01	0.10666	0.075582	0.065446	0.0056409						4.02	0.13053							2.01	0.12737	0.098482	0.091144	0.036614	0	0	0	0
2.02	0.10591	0.075032	0.065499	0.0056409						4.04	0.12889							2.02	0.12662	0.097354	0.089632	0.035155	0	0	0	0
2.03	0.10569	0.074705	0.065027	0.0058959						4.06	0.12861							2.03	0.12575	0.096387	0.088446	0.033456	0	0	0	0
2.04	0.10543	0.074593	0.065099	0.0066751						4.08	0.12971							2.04	0.12498	0.095259	0.087261	0.03155	0	0	0	0
2.05	0.10563	0.074677	0.064903	0.0071567						4.1	0.13327							2.05	0.12436	0.094124	0.085709	0.029702	0	0	0	0
2.06	0.10577	0.074865	0.06542	0.0080138						4.12	0.1382							2.06	0.12348	0.093164	0.084596	0.027775	0	0	0	0
2.07	0.10605	0.075192	0.06599	0.0088496						4.14	0.14176							2.07	0.12244	0.092182	0.083777	0.02604	0	0	0	0
2.08	0.1066	0.075874	0.066665	0.0093667						4.16	0.14642							2.08	0.12198	0.091236	0.082369	0.024298	0	0	0	0
2.09	0.10735	0.076702	0.067385	0.0098413						4.18	0.14944							2.09	0.12117	0.090414	0.081419	0.022754	0	0	0	0
2.1	0.10815	0.077552	0.068479	0.010585						4.2	0.153							2.1	0.12069	0.089649	0.080227	0.0215	0	0	0	0
2.11	0.10901	0.078791	0.069939	0.01186						4.22	0.15875							2.11	0.11982	0.089022	0.079861	0.020572	0	0	0	0
2.12	0.11035	0.079925	0.07117	0.013305						4.24	0.16122							2.12	0.11955	0.088584	0.078819	0.019743	0	0	0	0
2.13	0.11168	0.081255	0.072657	0.015026						4.26	0.16341							2.13	0.11903	0.088076	0.078505	0.019318	0	0	0	0
2.14	0.11326	0.082772	0.074216	0.016768						4.28	0.16615							2.14	0.11883	0.087763	0.078191	0.018879	0	0	0	0
2.15	0.11487	0.084366	0.075984	0.018879						4.3	0.16861							2.15	0.11865	0.087609	0.077719	0.018858	0	0	0	0
2.16	0.11628	0.086169	0.078125	0.021146						4.32	0.16505							2.16	0.11878	0.087665	0.07768	0.019141	0	0	0	0
2.17	0.11806	0.087881	0.079979	0.023568						4.34	0.16259							2.17	0.11883	0.087742	0.077752	0.019467	0	0	0	0
2.18	0.11964	0.089837	0.082303	0.026097						4.36	0.15985							2.18	0.11875	0.088131	0.07859	0.020027	0	0	0	0
2.19	0.12137	0.091765	0.084563	0.028646						4.38	0.15519							2.19	0.11927	0.088535	0.078911	0.020692	0	0	0	0
2.2	0.12326	0.093804	0.086567	0.031635						4.4	0.15327							2.2	0.11947	0.089217	0.079743	0.021727	0	0	0	0
2.21	0.1249	0.095607	0.088898	0.034787						4.42	0.14861							2.21	0.12042	0.08999	0.080437	0.022669	0	0	0	0
2.22	0.12635	0.097431	0.091557	0.037939						4.44	0.14587							2.22	0.12112	0.090964	0.08157	0.024014	0	0	0	0
2.23	0.12781	0.099303	0.093679	0.040637						4.46	0.14094							2.23	0.12195	0.091876	0.082782	0.025487	0	0	0	0
2.24	0.12947	0.10097	0.095342	0.043116						4.48	0.1382							2.24	0.12298	0.09299	0.083705	0.027046	0	0	0	0
2.25	0.13064	0.10262	0.097562	0.045659						4.5	0.13574							2.25	0.1238	0.094124	0.085133	0.028894	0	0	0	0
2.26	0.13206	0.10405	0.099304	0.048024						4.52	0.13355							2.26	0.12485	0.095148	0.086292	0.030771	0	0	0	0
2.27	0.13296	0.10507	0.10091	0.050255						4.54	0.1319							2.27	0.12571	0.09624	0.08787	0.032676	0	0	0	0
2.28	0.13392	0.10586	0.10189	0.052125						4.56	0.13163							2.28	0.12676	0.097417	0.089114	0.034709	0	0	0	0
2.29	0.13418	0.10656	0.1032	0.053789						4.58	0.13272							2.29	0.12776	0.098461	0.090706	0.036791	0	0	0	0
2.3	0.13449	0.10678	0.1034	0.055078						4.6	0.13492							2.3	0.12878	0.099435	0.092035	0.038555	0	0	0	0
2.31	0.13446	0.10691	0.10355	0.055723						4.62	0.13629							2.31	0.12954	0.10051	0.09379	0.040453	0	0	0	0
2.32	0.1341	0.10685	0.10379	0.055971						4.64	0.14204							2.32	0.13073	0.10125	0.094602	0.042061	0	0	0	0
2.33	0.13395	0.10664	0.1031	0.055099						4.66	0.14587							2.33	0.13116	0.1021	0.096109	0.043725	0	0	0	0
2.34	0.13329	0.10597	0.10255	0.053725						4.68	0.15519							2.34	0.13174	0.10264	0.097124	0.04522	0	0	0	0
2.35	0.13214	0.10533	0.10192	0.05221						4.7	0.15437							2.35	0.13248	0.1034	0.097569	0.046232	0	0	0	0
2.36	0.13151	0.10439	0.10012	0.050368						4.72	0.15985							2.36	0.13246	0.10376	0.098545	0.047089	0	0	0	0
2.37	0.13035	0.10305	0.098643	0.047769						4.74	0.16149							2.37	0.13282	0.10418	0.098722	0.047656	0	0	0	0
2.38	0.12933	0.10159	0.096862	0.044695						4.76	0.16259							2.38	0.13304	0.10427	0.098767	0.04789	0	0	0	0
2.39	0.12815	0.10009	0.094845	0.041891						4.78	0.15902							2.39	0.13276	0.10446	0.099042	0.047918	0	0	0	0
2.4	0.12689	0.098426	0.092834	0.040071						4.8	0.16341							2.4	0.13259	0.1044	0.098702	0.047783	0	0	0	0
2.41	0.12581	0.096943	0.090542	0.037818						4.82	0.15957							2.41	0.1323	0.10416	0.098708	0.047486	0	0	0	0
2.42	0.12428	0.095447	0.088807	0.035269						4.84	0.15738							2.42	0.13219	0.10386	0.097949	0.046756	0	0	0	0
2.43	0.12289	0.09393	0.087156	0.032648						4.86	0.15327							2.43	0.13185	0.1034	0.097445	0.045956	0	0	0	0
2.44	0.12168	0.092384	0.085106	0.029943						4.88	0.15218							2.44	0.13132	0.10273	0.096921	0.044816	0	0	0	0
2.45	0.12011	0.090902	0.083718	0.02786						4.9	0.14752							2.45	0.13089	0.1021	0.096076	0.043336	0	0	0	0
2.46	0.11909	0.089454	0.081531	0.025084						4.92	0.14615							2.46	0.13041	0.10124	0.095139	0.04177	0	0	0	0
2.47	0.11778	0.087943	0.079638	0.021861						4.94	0.14286							2.47	0.12985	0.10035	0.093954	0.040326	0	0	0	0
2.48	0.11632	0.086503	0.078027	0.01788						4.96	0.14149							2.48	0.1289	0.099519	0.093574	0.038725	0	0	0	0
2.49	0.11533	0.085048	0.075709	0.013737						4.98	0.13656							2.49	0.12848	0.098475	0.092114	0.03694	0	0	0	0
2.5	0.1142	0.08399	0.074124	0.010387						5	0.133							2.5	0.12771	0.097431	0.090968	0.035148	0	0	0	0
2.51	0.11311	0.082716	0.072768	0.0086938						5.02	0.13492							2.51	0.12683	0.096505	0.089861	0.033519	0	0	0	0
2.52	0.11227	0.081763	0.071321	0.0082051						5.04	0.13327							2.52	0.12591	0.095649	0.088741	0.031883	0	0	0	0
2.53	0.11154	0.080872	0.070371	0.0081413						5.06	0.13601							2.53	0.12501	0.094772	0.087379	0.030006	0	0	0	0
2.54	0.11091	0.080238	0.069716	0.0080634						5.08	0.13656							2.54	0.12432	0.094062	0.085912	0.028314	0	0	0	0
2.55	0.11051	0.079786	0.069369	0.0081626						5.1	0.13848							2.55	0.12362	0.093171	0.084772	0.026536	0	0	0	0
2.56	0.11022	0.079389	0.068937	0.0087717						5.12	0.14204							2.56	0.12264	0.092593	0.083803	0.025162	0	0	0	0
2.57	0.10979	0.07948	0.069579	0.0094588						5.14	0.14697							2.57	0.12204	0.091862	0.083004	0.023844	0	0	0	0
2.58	0.11017	0.079549	0.069265	0.010004						5.16	0.14998							2.58	0.12108	0.091236	0.082677	0.022916	0	0	0	0
2.59	0.11024	0.079869	0.07005	0.01101						5.18	-0.0543							2.59	0.12075	0.090714	0.081544	0.022137	0	0	0	0
2.6	0.11071	0.080377	0.070561	0.011874						5.2	-0.0543							2.6	0.12036	0.090206	0.080941	0.021734	0	0	0	0
2.61	0.11133	0.081074	0.07121	0.012993						5.22								2.61	0.12003	0.089934	0.080686	0.021422	0	0	0	0
2.62	0.11213	0.081978	0.07212	0.014027						5.24								2.62	0.11995	0.089718	0.080293	0.021266	0	0	0	0
2.63	0.11272	0.082995	0.07394	0.015571						5.26								2.63	0.11978	0.089579	0.080313	0.021387	0	0	0	0
2.64	0.11403	0.08406	0.074713	0.017052						5.28								2.64	0.11974	0.089725	0.08066	0.021656	0	0	0	0
2.65	0.11513	0.085486	0.076259	0.018851						5.3								2.65	0.1199	0.089802	0.080627	0.022066	0	0	0	0
2.66	0.11634	0.086837	0.078112	0.020749						5.32								2.66	0.12014	0.09008	0.081112	0.022647	0	0	0	0
2.67	0.11767	0.088326	0.079566	0.022931						5.34								2.67	0.12049	0.090526	0.081649	0.023441	0	0	0	0
2.68	0.11885	0.08983	0.08195	0.02536						5.36								2.68	0.12101	0.09102	0.082009	0.024198	0	0	0	0
2.69	0.12048	0.091542	0.083659	0.027839														2.69	0.12144	0.09166	0.083057	0.02553	0	0	0	0
2.7	0.12194	0.09308	0.085323	0.030226														2.7	0.12216	0.092426	0.083705	0.026437	0	0	0	0
2.71	0.12321	0.094702	0.087104	0.032712														2.71	0.12272	0.093178	0.0847	0.02769	0	0	0	0
2.72	0.1245	0.096261	0.089141	0.035226														2.72	0.12339	0.093853	0.085722	0.02893	0	0	0	0
2.73	0.12617	0.097772	0.090549	0.037386														2.73	0.12407	0.094688	0.086835	0.030318	0	0	0	0
2.74	0.12745	0.099199	0.092271	0.039447														2.74	0.12473	0.095635	0.088014	0.031834	0	0	0	0
2.75	0.12882	0.10068	0.093836	0.041487														2.75	0.12556	0.096414	0.089049	0.033378	0	0	0	0
2.76	0.12992	0.10191	0.095251	0.043194														2.76	0.12614	0.09734	0.090162	0.034907	0	0	0	0
2.77	0.13101	0.10316	0.096757	0.044674														2.77	0.12676	0.098266	0.091596	0.036444	0	0	0	0
2.78	0.13176	0.10421	0.098198	0.046204														2.78	0.12749	0.099108	0.092454	0.037811	0	0	0	0
2.79	0.1328	0.10505	0.098682	0.047288														2.79	0.12815	0.099902	0.093345	0.039107	0	0	0	0
2.8	0.13332	0.10567	0.099357	0.048477														2.8	0.12878	0.10072	0.094668	0.040311	0	0	0	0
2.81	0.13358	0.10601	0.10044	0.049483														2.81	0.1295	0.10146	0.095427	0.041409	0	0	0	0
2.82	0.13382	0.1061	0.10087	0.049929														2.82	0.12975	0.102	0.096364	0.042401	0	0	0	0
2.83	0.13395	0.10599	0.10095	0.04988														2.83	0.13017	0.10257	0.096908	0.043449	0	0	0	0
2.84	0.13397	0.10571	0.10067	0.049674														2.84	0.13062	0.10295	0.097091	0.044122	0	0	0	0
2.85	0.13344	0.10537	0.10038	0.049228														2.85	0.13095	0.10338	0.097445	0.044688	0	0	0	0
2.86	0.1329	0.10502	0.099927	0.048456														2.86	0.13128	0.10358	0.09751	0.04488	0	0	0	0
2.87	0.13277	0.10447	0.098676	0.047146														2.87	0.13122	0.10379	0.097949	0.045035	0	0	0	0
2.88	0.13183	0.10373	0.098126	0.045708														2.88	0.13147	0.10388	0.097785	0.044837	0	0	0	0
2.89	0.13124	0.10285	0.096737	0.044072														2.89	0.13141	0.10374	0.09753	0.04466	0	0	0	0
2.9	0.13035	0.1019	0.095231	0.042302														2.9	0.13145	0.1034	0.097038	0.044271	0	0	0	0
2.91	0.12902	0.10071	0.094386	0.040687														2.91	0.13114	0.10315	0.09677	0.043725	0	0	0	0
2.92	0.12841	0.099505	0.092264	0.038817														2.92	0.13056	0.10261	0.096207	0.042882	0	0	0	0
2.93	0.12718	0.098266	0.090974	0.03694														2.93	0.13008	0.10198	0.095742	0.041997	0	0	0	0
2.94	0.12603	0.097117	0.089723	0.035077														2.94	0.12962	0.10143	0.094773	0.040828	0	0	0	0
2.95	0.12485	0.096011	0.088315	0.033463														2.95	0.12894	0.10064	0.094026	0.039589	0	0	0	0
2.96	0.12391	0.094716	0.086534	0.031302														2.96	0.12832	0.099992	0.093358	0.038512	0	0	0	0
2.97	0.12261	0.093449	0.085316	0.029022														2.97	0.12793	0.099018	0.091845	0.037252	0	0	0	0
2.98	0.12188	0.092189	0.083666	0.02672														2.98	0.12707	0.098329	0.091367	0.036062	0	0	0	0
2.99	0.12085	0.091152	0.082408	0.02446														2.99	0.12654	0.09741	0.090195	0.034851	0	0	0	0
3	0.11995	0.090115	0.081177	0.0223														3	0.12614	0.096575	0.088865	0.033236	0	0	0	0
3.01	0.11934	0.089155	0.079559	0.020232														3.01	0.12539	0.095969	0.088132	0.031494	0	0	0	0
3.02	0.11822	0.088278	0.07899	0.018645														3.02	0.12481	0.095092	0.087071	0.03024	0	0	0	0
3.03	0.11762	0.087435	0.077673	0.017222														3.03	0.12406	0.094431	0.086272	0.028675	0	0	0	0
3.04	0.11677	0.086691	0.077032	0.016407														3.04	0.12357	0.093769	0.085237	0.026911	0	0	0	0
3.05	0.11642	0.086085	0.075964	0.015727														3.05	0.12293	0.09315	0.084622	0.025438	0	0	0	0
3.06	0.11614	0.085612	0.075008	0.015564														3.06	0.1227	0.092558	0.08343	0.024057	0	0	0	0
3.07	0.11572	0.085299	0.07506	0.015479														3.07	0.12225	0.092106	0.082736	0.022966	0	0	0	0
3.08	0.1155	0.085069	0.074877	0.015614														3.08	0.12182	0.091807	0.082356	0.022208	0	0	0	0
3.09	0.11559	0.085041	0.075073	0.015897														3.09	0.12172	0.091479	0.081662	0.021656	0	0	0	0
3.1	0.11587	0.085138	0.075165	0.016294														3.1	0.12152	0.09125	0.081498	0.021464	0	0	0	0
3.11	0.11588	0.085591	0.075997	0.017123														3.11	0.12135	0.091389	0.081708	0.021734	0	0	0	0
3.12	0.11639	0.086015	0.076409	0.017944														3.12	0.12142	0.091633	0.081708	0.022173	0	0	0	0
3.13	0.11669	0.086537	0.077588	0.018922														3.13	0.12157	0.091667	0.082087	0.022746	0	0	0	0
3.14	0.11761	0.087303	0.077883	0.020112														3.14	0.12181	0.092078	0.082506	0.023703	0	0	0	0
3.15	0.11825	0.088138	0.079199	0.021578														3.15	0.12214	0.09253	0.083174	0.024786	0	0	0	0
3.16	0.11912	0.089057	0.08028	0.022966														3.16	0.12274	0.093032	0.083725	0.025884	0	0	0	0
3.17	0.12007	0.090136	0.081341	0.024545														3.17	0.12312	0.09363	0.084759	0.027301	0	0	0	0
3.18	0.12099	0.091111	0.082696	0.026189														3.18	0.1237	0.09434	0.08565	0.028703	0	0	0	0
3.19	0.12202	0.092315	0.084176	0.028044														3.19	0.12446	0.095182	0.086547	0.030169	0	0	0	0
3.2	0.12313	0.093575	0.085257	0.029815														3.2	0.12515	0.096052	0.087575	0.03172	0	0	0	0
3.21	0.12395	0.094841	0.087209	0.031727														3.21	0.12583	0.096881	0.088748	0.033321	0	0	0	0
3.22	0.12532	0.095969	0.088315	0.033533														3.22	0.12659	0.097744	0.089756	0.035049	0	0	0	0
3.23	0.12627	0.097243	0.090057	0.035495														3.23	0.12717	0.098544	0.090915	0.036607	0	0	0	0
3.24	0.12736	0.09828	0.091348	0.037124														3.24	0.1279	0.099407	0.091649	0.03791	0	0	0	0
3.25	0.12844	0.099561	0.092847	0.038789														3.25	0.1283	0.10001	0.092952	0.03949	0	0	0	0
3.26	0.12917	0.10068	0.094543	0.040474														3.26	0.12895	0.10063	0.09381	0.0408	0	0	0	0
3.27	0.12998	0.10166	0.095781	0.041863														3.27	0.12975	0.10115	0.094196	0.041827	0	0	0	0
3.28	0.13077	0.10252	0.096678	0.04318														3.28	0.1302	0.10166	0.094976	0.042642	0	0	0	0
3.29	0.13153	0.10322	0.097287	0.044193														3.29	0.13059	0.10205	0.095611	0.043385	0	0	0	0
3.3	0.13204	0.10386	0.09808	0.045135														3.3	0.13079	0.1025	0.096246	0.043732	0	0	0	0
3.31	0.13252	0.1045	0.098879	0.04585														3.31	0.13124	0.10274	0.096344	0.043732	0	0	0	0
3.32	0.13281	0.10509	0.099475	0.046303														3.32	0.13166	0.1029	0.096292	0.043817	0	0	0	0
3.33	0.13308	0.10544	0.099894	0.046615														3.33	0.13167	0.10298	0.096384	0.043768	0	0	0	0
3.34	0.13308	0.10551	0.10023	0.046785														3.34	0.13178	0.10299	0.096076	0.043633	0	0	0	0
3.35	0.13302	0.10525	0.10029	0.046494														3.35	0.13168	0.10294	0.096318	0.043123	0	0	0	0
3.36	0.13292	0.10497	0.099874	0.045984														3.36	0.13165	0.1025	0.09605	0.04262	0	0	0	0
3.37	0.13273	0.1046	0.099435	0.045411														3.37	0.13184	0.10211	0.09527	0.041855	0	0	0	0
3.38	0.1323	0.10406	0.098722	0.044589														3.38	0.13143	0.10186	0.095231	0.041098	0	0	0	0
3.39	0.13179	0.10334	0.097896	0.043846														3.39	0.13132	0.1015	0.094517	0.040283	0	0	0	0
3.4	0.13106	0.10266	0.096966	0.042974														3.4	0.13085	0.10117	0.094006	0.039327	0	0	0	0
3.41	0.13026	0.10184	0.09624	0.041742														3.41	0.13025	0.10072	0.093679	0.038534	0	0	0	0
3.42	0.12963	0.10101	0.095008	0.040566														3.42	0.1299	0.10016	0.092585	0.037535	0	0	0	0
3.43	0.12893	0.10008	0.093797	0.039589														3.43	0.12929	0.099526	0.092002	0.036614	0	0	0	0
3.44	0.12837	0.099233	0.092297	0.038045														3.44	0.12873	0.099066	0.091249	0.035651	0	0	0	0
3.45	0.12737	0.098482	0.091144	0.036614														3.45	0.12815	0.09851	0.090457	0.034688	0	0	0	0
3.46	0.12662	0.097354	0.089632	0.035155														3.46	0.12761	0.097688	0.089684	0.033541	0	0	0	0
3.47	0.12575	0.096387	0.088446	0.033456														3.47	0.12712	0.097173	0.088793	0.032244	0	0	0	0
3.48	0.12498	0.095259	0.087261	0.03155														3.48	0.12671	0.096547	0.087877	0.031005	0	0	0	0
3.49	0.12436	0.094124	0.085709	0.029702														3.49	0.12611	0.096164	0.087444	0.030134	0	0	0	0
3.5	0.12348	0.093164	0.084596	0.027775														3.5	0.12557	0.095704	0.08677	0.029227	0	0	0	0
3.51	0.12244	0.092182	0.083777	0.02604														3.51	0.12528	0.095273	0.08582	0.028363	0	0	0	0
3.52	0.12198	0.091236	0.082369	0.024298														3.52	0.12475	0.094911	0.085552	0.027577	0	0	0	0
3.53	0.12117	0.090414	0.081419	0.022754														3.53	0.12447	0.09457	0.085283	0.027102	0	0	0	0
3.54	0.12069	0.089649	0.080227	0.0215														3.54	0.12428	0.094271	0.08472	0.026607	0	0	0	0
3.55	0.11982	0.089022	0.079861	0.020572														3.55	0.12384	0.094124	0.084452	0.026302	0	0	0	0
3.56	0.11955	0.088584	0.078819	0.019743														3.56	0.12368	0.094013	0.084465	0.026408	0	0	0	0
3.57	0.11903	0.088076	0.078505	0.019318														3.57	0.12361	0.093895	0.084386	0.026316	0	0	0	0
3.58	0.11883	0.087763	0.078191	0.018879														3.58	0.12368	0.09393	0.084229	0.026635	0	0	0	0
3.59	0.11865	0.087609	0.077719	0.018858														3.59	0.12366	0.094048	0.084759	0.02701	0	0	0	0
3.6	0.11878	0.087665	0.07768	0.019141														3.6	0.12374	0.094131	0.085008	0.027563	0	0	0	0
3.61	0.11883	0.087742	0.077752	0.019467														3.61	0.12391	0.094514	0.085598	0.028335	0	0	0	0
3.62	0.11875	0.088131	0.07859	0.020027														3.62	0.12432	0.094848	0.085971	0.028979	0	0	0	0
3.63	0.11927	0.088535	0.078911	0.020692														3.63	0.12442	0.095203	0.086835	0.03007	0	0	0	0
3.64	0.11947	0.089217	0.079743	0.021727														3.64	0.12498	0.095739	0.087123	0.030885	0	0	0	0
3.65	0.12042	0.08999	0.080437	0.022669														3.65	0.12513	0.096185	0.088099	0.031997	0	0	0	0
3.66	0.12112	0.090964	0.08157	0.024014														3.66	0.12564	0.09679	0.088748	0.032896	0	0	0	0
3.67	0.12195	0.091876	0.082782	0.025487														3.67	0.12612	0.09734	0.089455	0.033767	0	0	0	0
3.68	0.12298	0.09299	0.083705	0.027046														3.68	0.12643	0.098071	0.090313	0.03473	0	0	0	0
3.69	0.1238	0.094124	0.085133	0.028894														3.69	0.12688	0.0986	0.091059	0.035757	0	0	0	0
3.7	0.12485	0.095148	0.086292	0.030771														3.7	0.12745	0.099059	0.091609	0.036508	0	0	0	0
3.71	0.12571	0.09624	0.08787	0.032676														3.71	0.12763	0.09963	0.092435	0.037436	0	0	0	0
3.72	0.12676	0.097417	0.089114	0.034709														3.72	0.12806	0.10023	0.092972	0.038194	0	0	0	0
3.73	0.12776	0.098461	0.090706	0.036791														3.73	0.12857	0.10048	0.093587	0.038831	0	0	0	0
3.74	0.12878	0.099435	0.092035	0.038555														3.74	0.12875	0.10081	0.094209	0.039398	0	0	0	0
3.75	0.12954	0.10051	0.09379	0.040453														3.75	0.12905	0.10134	0.094864	0.039879	0	0	0	0
3.76	0.13073	0.10125	0.094602	0.042061														3.76	0.12944	0.10145	0.094707	0.040297	0	0	0	0
3.77	0.13116	0.1021	0.096109	0.043725														3.77	0.12967	0.10182	0.094976	0.040623	0	0	0	0
3.78	0.13174	0.10264	0.097124	0.04522														3.78	0.12977	0.10187	0.095238	0.040836	0	0	0	0
3.79	0.13248	0.1034	0.097569	0.046232														3.79	0.12942	0.10195	0.095873	0.041027	0	0	0	0
3.8	0.13246	0.10376	0.098545	0.047089														3.8	0.13004	0.10193	0.095002	0.040991	0	0	0	0
3.81	0.13282	0.10418	0.098722	0.047656														3.81	0.12995	0.10182	0.095113	0.041041	0	0	0	0
3.82	0.13304	0.10427	0.098767	0.04789														3.82	0.13007	0.10171	0.09457	0.040637	0	0	0	0
3.83	0.13276	0.10446	0.099042	0.047918														3.83	0.12987	0.10163	0.095067	0.040425	0	0	0	0
3.84	0.13259	0.1044	0.098702	0.047783														3.84	0.1298	0.10145	0.094864	0.039872	0	0	0	0
3.85	0.1323	0.10416	0.098708	0.047486														3.85	0.13005	0.10098	0.094013	0.039235	0	0	0	0
3.86	0.13219	0.10386	0.097949	0.046756														3.86	0.12975	0.10078	0.09419	0.038824	0	0	0	0
3.87	0.13185	0.1034	0.097445	0.045956														3.87	0.1298	0.1004	0.093443	0.0383	0	0	0	0
3.88	0.13132	0.10273	0.096921	0.044816														3.88	0.12934	0.10012	0.093168	0.03784	0	0	0	0
3.89	0.13089	0.1021	0.096076	0.043336														3.89	0.12897	0.099818	0.09309	0.037181	0	0	0	0
3.9	0.13041	0.10124	0.095139	0.04177														3.9	0.12894	0.099401	0.091996	0.036473	0	0	0	0
3.91	0.12985	0.10035	0.093954	0.040326														3.91	0.12846	0.099101	0.091577	0.035842	0	0	0	0
3.92	0.1289	0.099519	0.093574	0.038725														3.92	0.12812	0.098642	0.091066	0.035318	0	0	0	0
3.93	0.12848	0.098475	0.092114	0.03694														3.93	0.12757	0.098336	0.091072	0.034773	0	0	0	0
3.94	0.12771	0.097431	0.090968	0.035148														3.94	0.12731	0.098078	0.090319	0.034313	0	0	0	0
3.95	0.12683	0.096505	0.089861	0.033519														3.95	0.12717	0.097744	0.089684	0.03364	0	0	0	0
3.96	0.12591	0.095649	0.088741	0.031883														3.96	0.12674	0.097465	0.08952	0.033257	0	0	0	0
3.97	0.12501	0.094772	0.087379	0.030006														3.97	0.12619	0.097159	0.089599	0.032818	0	0	0	0
3.98	0.12432	0.094062	0.085912	0.028314														3.98	0.12609	0.096776	0.089095	0.032379	0	0	0	0
3.99	0.12362	0.093171	0.084772	0.026536														3.99	0.12596	0.096428	0.088414	0.032046	0	0	0	0
4	0.12264	0.092593	0.083803	0.025162														4	0.12577	0.09624	0.088191	0.031862	0	0	0	0
4.01	0.12204	0.091862	0.083004	0.023844														4.01	0.12544	0.096066	0.088171	0.031685	0	0	0	0
4.02	0.12108	0.091236	0.082677	0.022916														4.02	0.12533	0.095739	0.088034	0.031501	0	0	0	0
4.03	0.12075	0.090714	0.081544	0.022137														4.03	0.12511	0.0956	0.088106	0.031409	0	0	0	0
4.04	0.12036	0.090206	0.080941	0.021734														4.04	0.12521	0.095537	0.08751	0.031196	0	0	0	0
4.05	0.12003	0.089934	0.080686	0.021422														4.05	0.12497	0.095475	0.087805	0.031217	0	0	0	0
4.06	0.11995	0.089718	0.080293	0.021266														4.06	0.12515	0.095475	0.087457	0.031097	0	0	0	0
4.07	0.11978	0.089579	0.080313	0.021387														4.07	0.12513	0.095635	0.087628	0.031104	0	0	0	0
4.08	0.11974	0.089725	0.08066	0.021656														4.08	0.12509	0.095697	0.087713	0.031217	0	0	0	0
4.09	0.1199	0.089802	0.080627	0.022066														4.09	0.12539	0.095913	0.087615	0.031295	0	0	0	0
4.1	0.12014	0.09008	0.081112	0.022647														4.1	0.12543	0.096094	0.08789	0.031487	0	0	0	0
4.11	0.12049	0.090526	0.081649	0.023441														4.11	0.12567	0.096338	0.088132	0.031812	0	0	0	0
4.12	0.12101	0.09102	0.082009	0.024198														4.12	0.12579	0.096588	0.088427	0.032039	0	0	0	0
4.13	0.12144	0.09166	0.083057	0.02553														4.13	0.12635	0.096936	0.08842	0.032436	0	0	0	0
4.14	0.12216	0.092426	0.083705	0.026437														4.14	0.12646	0.097312	0.089101	0.032818	0	0	0	0
4.15	0.12272	0.093178	0.0847	0.02769														4.15	0.12692	0.097653	0.089396	0.033314	0	0	0	0
4.16	0.12339	0.093853	0.085722	0.02893														4.16	0.12736	0.098078	0.089861	0.033852	0	0	0	0
4.17	0.12407	0.094688	0.086835	0.030318														4.17	0.12784	0.098377	0.090215	0.034539	0	0	0	0
4.18	0.12473	0.095635	0.088014	0.031834														4.18	0.12826	0.098718	0.090843	0.035092	0	0	0	0
4.19	0.12556	0.096414	0.089049	0.033378														4.19	0.12875	0.099227	0.091334	0.035708	0	0	0	0
4.2	0.12614	0.09734	0.090162	0.034907														4.2	0.12924	0.099547	0.091498	0.036274	0	0	0	0
4.21	0.12676	0.098266	0.091596	0.036444														4.21	0.12958	0.099888	0.091989	0.037011	0	0	0	0
4.22	0.12749	0.099108	0.092454	0.037811														4.22	0.12967	0.10013	0.09307	0.037825	0	0	0	0
4.23	0.12815	0.099902	0.093345	0.039107														4.23	0.13041	0.10041	0.092664	0.038428	0	0	0	0
4.24	0.12878	0.10072	0.094668	0.040311														4.24	0.13044	0.10065	0.093109	0.039051	0	0	0	0
4.25	0.1295	0.10146	0.095427	0.041409														4.25	0.13051	0.10086	0.0936	0.039582	0	0	0	0
4.26	0.12975	0.102	0.096364	0.042401														4.26	0.13056	0.10113	0.093731	0.040106	0	0	0	0
4.27	0.13017	0.10257	0.096908	0.043449														4.27	0.13054	0.10127	0.094006	0.040623	0	0	0	0
4.28	0.13062	0.10295	0.097091	0.044122														4.28	0.13073	0.10127	0.094013	0.040963	0	0	0	0
4.29	0.13095	0.10338	0.097445	0.044688														4.29	0.13072	0.10136	0.094105	0.041069	0	0	0	0
4.3	0.13128	0.10358	0.09751	0.04488														4.3	0.13058	0.10122	0.09415	0.040991	0	0	0	0
4.31	0.13122	0.10379	0.097949	0.045035														4.31	0.13051	0.10115	0.093843	0.040793	0	0	0	0
4.32	0.13147	0.10388	0.097785	0.044837														4.32	0.1301	0.10104	0.093941	0.040375	0	0	0	0
4.33	0.13141	0.10374	0.09753	0.04466														4.33	0.12991	0.10087	0.093869	0.040106	0	0	0	0
4.34	0.13145	0.1034	0.097038	0.044271														4.34	0.12972	0.1007	0.093456	0.039787	0	0	0	0
4.35	0.13114	0.10315	0.09677	0.043725														4.35	0.12946	0.10037	0.092887	0.03932	0	0	0	0
4.36	0.13056	0.10261	0.096207	0.042882														4.36	0.12902	0.10005	0.092677	0.038548	0	0	0	0
4.37	0.13008	0.10198	0.095742	0.041997														4.37	0.12885	0.099769	0.091885	0.037684	0	0	0	0
4.38	0.12962	0.10143	0.094773	0.040828														4.38	0.12822	0.099435	0.091799	0.036997	0	0	0	0
4.39	0.12894	0.10064	0.094026	0.039589														4.39	0.1281	0.099157	0.090961	0.036182	0	0	0	0
4.4	0.12832	0.099992	0.093358	0.038512														4.4	0.12778	0.098684	0.090385	0.035276	0	0	0	0
4.41	0.12793	0.099018	0.091845	0.037252														4.41	0.1275	0.098169	0.089704	0.034497	0	0	0	0
4.42	0.12707	0.098329	0.091367	0.036062														4.42	0.12731	0.09782	0.089206	0.03381	0	0	0	0
4.43	0.12654	0.09741	0.090195	0.034851														4.43	0.12684	0.09741	0.088977	0.03296	0	0	0	0
4.44	0.12614	0.096575	0.088865	0.033236														4.44	0.1265	0.097013	0.088656	0.032188	0	0	0	0
4.45	0.12539	0.095969	0.088132	0.031494														4.45	0.12653	0.096526	0.087857	0.031557	0	0	0	0
4.46	0.12481	0.095092	0.087071	0.03024														4.46	0.12608	0.096373	0.087778	0.030955	0	0	0	0
4.47	0.12406	0.094431	0.086272	0.028675														4.47	0.12585	0.096122	0.087464	0.030332	0	0	0	0
4.48	0.12357	0.093769	0.085237	0.026911														4.48	0.12566	0.095976	0.087425	0.030013	0	0	0	0
4.49	0.12293	0.09315	0.084622	0.025438														4.49	0.1256	0.095865	0.087254	0.029688	0	0	0	0
4.5	0.1227	0.092558	0.08343	0.024057														4.5	0.1256	0.095892	0.087176	0.029666	0	0	0	0
4.51	0.12225	0.092106	0.082736	0.022966														4.51	0.12548	0.095934	0.087392	0.029673	0	0	0	0
4.52	0.12182	0.091807	0.082356	0.022208														4.52	0.12566	0.095906	0.087451	0.029858	0	0	0	0
4.53	0.12172	0.091479	0.081662	0.021656														4.53	0.12571	0.095955	0.087706	0.030205	0	0	0	0
4.54	0.12152	0.09125	0.081498	0.021464														4.54	0.12587	0.096046	0.087896	0.030715	0	0	0	0
4.55	0.12135	0.091389	0.081708	0.021734														4.55	0.1259	0.096303	0.088466	0.031288	0	0	0	0
4.56	0.12142	0.091633	0.081708	0.022173														4.56	0.12586	0.096512	0.089029	0.031883	0	0	0	0
4.57	0.12157	0.091667	0.082087	0.022746														4.57	0.1265	0.096839	0.088793	0.03245	0	0	0	0
4.58	0.12181	0.092078	0.082506	0.023703														4.58	0.12663	0.09709	0.089448	0.033016	0	0	0	0
4.59	0.12214	0.09253	0.083174	0.024786														4.59	0.12668	0.097459	0.090221	0.033788	0	0	0	0
4.6	0.12274	0.093032	0.083725	0.025884														4.6	0.12714	0.097695	0.090457	0.03444	0	0	0	0
4.61	0.12312	0.09363	0.084759	0.027301														4.61	0.12751	0.097974	0.090581	0.035063	0	0	0	0
4.62	0.1237	0.09434	0.08565	0.028703														4.62	0.1277	0.098433	0.091354	0.035602	0	0	0	0
4.63	0.12446	0.095182	0.086547	0.030169														4.63	0.12792	0.098906	0.09193	0.03643	0	0	0	0
4.64	0.12515	0.096052	0.087575	0.03172														4.64	0.12802	0.09924	0.092422	0.037018	0	0	0	0
4.65	0.12583	0.096881	0.088748	0.033321														4.65	0.12858	0.099609	0.092677	0.03767	0	0	0	0
4.66	0.12659	0.097744	0.089756	0.035049														4.66	0.12873	0.10003	0.093279	0.038265	0	0	0	0
4.67	0.12717	0.098544	0.090915	0.036607														4.67	0.12906	0.10044	0.093528	0.038845	0	0	0	0
4.68	0.1279	0.099407	0.091649	0.03791														4.68	0.1293	0.10067	0.093869	0.039327	0	0	0	0
4.69	0.1283	0.10001	0.092952	0.03949														4.69	0.12961	0.10093	0.093967	0.039462	0	0	0	0
4.7	0.12895	0.10063	0.09381	0.0408														4.7	0.12985	0.10125	0.094177	0.039865	0	0	0	0
4.71	0.12975	0.10115	0.094196	0.041827														4.71	0.12971	0.10126	0.094694	0.040113	0	0	0	0
4.72	0.1302	0.10166	0.094976	0.042642														4.72	0.13006	0.10136	0.09438	0.040141	0	0	0	0
4.73	0.13059	0.10205	0.095611	0.043385														4.73	0.13006	0.10135	0.094556	0.04	0	0	0	0
4.74	0.13079	0.1025	0.096246	0.043732														4.74	0.12987	0.10126	0.094517	0.03978	0	0	0	0
4.75	0.13124	0.10274	0.096344	0.043732														4.75	0.12997	0.10112	0.094308	0.039391	0	0	0	0
4.76	0.13166	0.1029	0.096292	0.043817														4.76	0.13	0.10092	0.093941	0.039164	0	0	0	0
4.77	0.13167	0.10298	0.096384	0.043768														4.77	0.12966	0.10091	0.094078	0.038789	0	0	0	0
4.78	0.13178	0.10299	0.096076	0.043633														4.78	0.1295	0.10064	0.093705	0.03847	0	0	0	0
4.79	0.13168	0.10294	0.096318	0.043123														4.79	0.12958	0.10039	0.09326	0.03801	0	0	0	0
4.8	0.13165	0.1025	0.09605	0.04262														4.8	0.12923	0.10024	0.093057	0.037712	0	0	0	0
4.81	0.13184	0.10211	0.09527	0.041855														4.81	0.12903	0.10005	0.09267	0.037401	0	0	0	0
4.82	0.13143	0.10186	0.095231	0.041098														4.82	0.12879	0.099707	0.092173	0.03682	0	0	0	0
4.83	0.13132	0.1015	0.094517	0.040283														4.83	0.12873	0.099498	0.091727	0.036253	0	0	0	0
4.84	0.13085	0.10117	0.094006	0.039327														4.84	0.12839	0.099178	0.091426	0.035828	0	0	0	0
4.85	0.13025	0.10072	0.093679	0.038534														4.85	0.12792	0.099018	0.091125	0.03529	0	0	0	0
4.86	0.1299	0.10016	0.092585	0.037535														4.86	0.1277	0.098767	0.090666	0.034893	0	0	0	0
4.87	0.12929	0.099526	0.092002	0.036614														4.87	0.12781	0.098468	0.090143	0.034504	0	0	0	0
4.88	0.12873	0.099066	0.091249	0.035651														4.88	0.12753	0.098175	0.089802	0.034086	0	0	0	0
4.89	0.12815	0.09851	0.090457	0.034688														4.89	0.1274	0.09789	0.089547	0.033533	0	0	0	0
4.9	0.12761	0.097688	0.089684	0.033541														4.9	0.12722	0.097695	0.089206	0.033038	0	0	0	0
4.91	0.12712	0.097173	0.088793	0.032244														4.91	0.12702	0.097646	0.089075	0.032769	0	0	0	0
4.92	0.12671	0.096547	0.087877	0.031005														4.92	0.12693	0.097479	0.088859	0.032506	0	0	0	0
4.93	0.12611	0.096164	0.087444	0.030134														4.93	0.12701	0.097417	0.08859	0.032195	0	0	0	0
4.94	0.12557	0.095704	0.08677	0.029227														4.94	0.12659	0.097382	0.089095	0.032209	0	0	0	0
4.95	0.12528	0.095273	0.08582	0.028363														4.95	0.12692	0.097417	0.088531	0.032053	0	0	0	0
4.96	0.12475	0.094911	0.085552	0.027577														4.96	0.12701	0.097507	0.088682	0.032117	0	0	0	0
4.97	0.12447	0.09457	0.085283	0.027102														4.97	0.12705	0.097591	0.088649	0.032138	0	0	0	0
4.98	0.12428	0.094271	0.08472	0.026607														4.98	0.12693	0.097834	0.088944	0.032358	0	0	0	0
4.99	0.12384	0.094124	0.084452	0.026302														4.99	0.12719	0.097994	0.089167	0.032684	0	0	0	0
5	0.12368	0.094013	0.084465	0.026408														5	0.12718	0.098078	0.089664	0.033179	0	0	0	0
5.01	0.12361	0.093895	0.084386	0.026316														5.01	0.12743	0.098217	0.089501	0.033491	0	0	0	0
5.02	0.12368	0.09393	0.084229	0.026635														5.02	0.12757	0.098391	0.090005	0.034008	0	0	0	0
5.03	0.12366	0.094048	0.084759	0.02701														5.03	0.12776	0.098523	0.090287	0.034553	0	0	0	0
5.04	0.12374	0.094131	0.085008	0.027563														5.04	0.12789	0.098809	0.090797	0.035092	0	0	0	0
5.05	0.12391	0.094514	0.085598	0.028335														5.05	0.12795	0.098983	0.091249	0.035764	0	0	0	0
5.06	0.12432	0.094848	0.085971	0.028979														5.06	0.12835	0.099129	0.091269	0.036274	0	0	0	0
5.07	0.12442	0.095203	0.086835	0.03007														5.07	0.12853	0.099414	0.091858	0.03682	0	0	0	0
5.08	0.12498	0.095739	0.087123	0.030885														5.08	0.12881	0.099686	0.092022	0.037379	0	0	0	0
5.09	0.12513	0.096185	0.088099	0.031997														5.09	0.12888	0.099971	0.092605	0.037741	0	0	0	0
5.1	0.12564	0.09679	0.088748	0.032896														5.1	0.12931	0.10024	0.092736	0.038173	0	0	0	0
5.11	0.12612	0.09734	0.089455	0.033767														5.11	0.12952	0.10035	0.0929	0.038541	0	0	0	0
5.12	0.12643	0.098071	0.090313	0.03473														5.12	0.12971	0.10047	0.093214	0.038973	0	0	0	0
5.13	0.12688	0.0986	0.091059	0.035757														5.13	0.12981	0.10044	0.0936	0.039221	0	0	0	0
5.14	0.12745	0.099059	0.091609	0.036508														5.14	0.12995	0.10051	0.093568	0.03949	0	0	0	0
5.15	0.12763	0.09963	0.092435	0.037436														5.15	0.12993	0.10063	0.093784	0.039688	0	0	0	0
5.16	0.12806	0.10023	0.092972	0.038194														5.16	0.13001	0.10079	0.093541	0.039702	0	0	0	0
5.17	0.12857	0.10048	0.093587	0.038831														5.17	0.12977	0.10076	0.093744	0.039759	0	0	0	0
5.18	0.12875	0.10081	0.094209	0.039398														5.18	0.12949	0.10065	0.093947	0.039752	0	0	0	0
5.19	0.12905	0.10134	0.094864	0.039879														5.19	0.12954	0.10064	0.093561	0.039454	0	0	0	0
5.2	0.12944	0.10145	0.094707	0.040297														5.2	0.12942	0.10051	0.093279	0.0391	0	0	0	0
5.21	0.12967	0.10182	0.094976	0.040623														5.21	0.1293	0.10035	0.093057	0.038512	0	0	0	0
5.22	0.12977	0.10187	0.095238	0.040836														5.22	0.12931	0.10019	0.092441	0.03808	0	0	0	0
5.23	0.12942	0.10195	0.095873	0.041027														5.23	0.1291	0.10017	0.092487	0.037719	0	0	0	0
5.24	0.13004	0.10193	0.095002	0.040991														5.24	0.12896	0.099936	0.092042	0.037351	0	0	0	0
5.25	0.12995	0.10182	0.095113	0.041041														5.25	0.12902	0.099742	0.091675	0.036763	0	0	0	0
5.26	0.13007	0.10171	0.09457	0.040637														5.26	0.12871	0.099588	0.091721	0.036494	0	0	0	0
5.27	0.12987	0.10163	0.095067	0.040425														5.27	0.1287	0.099442	0.091164	0.035757	0	0	0	0
5.28	0.1298	0.10145	0.094864	0.039872														5.28	0.12864	0.099122	0.090732	0.035283	0	0	0	0
5.29	0.13005	0.10098	0.094013	0.039235														5.29	0.12838	0.098927	0.090863	0.034893	0	0	0	0
5.3	0.12975	0.10078	0.09419	0.038824														5.3	0.12861	0.098823	0.090234	0.034376	0	0	0	0
5.31	0.1298	0.1004	0.093443	0.0383														5.31	0.12855	0.098593	0.090319	0.034192	0	0	0	0
5.32	0.12934	0.10012	0.093168	0.03784														5.32	0.1284	0.098558	0.090156	0.034036	0	0	0	0
5.33	0.12897	0.099818	0.09309	0.037181														5.33	0.12839	0.098433	0.090175	0.033796	0	0	0	0
5.34	0.12894	0.099401	0.091996	0.036473														5.34	0.12835	0.098391	0.090123	0.033477	0	0	0	0
5.35	0.12846	0.099101	0.091577	0.035842														5.35	0.12831	0.098169	0.090129	0.033321	0	0	0	0
5.36	0.12812	0.098642	0.091066	0.035318														5.36	0.1283	0.09821	0.090018	0.033321	0	0	0	0
5.37	0.12757	0.098336	0.091072	0.034773														5.37	0.12826	0.098127	0.089894	0.033498	0	0	0	0
5.38	0.12731	0.098078	0.090319	0.034313														5.38	0.12801	0.09805	0.090156	0.03376	0	0	0	0
5.39	0.12717	0.097744	0.089684	0.03364														5.39	0.12799	0.098078	0.090293	0.033944	0	0	0	0
5.4	0.12674	0.097465	0.08952	0.033257														5.4	0.12789	0.09812	0.090293	0.034228	0	0	0	0
5.41	0.12619	0.097159	0.089599	0.032818														5.41	0.12791	0.098141	0.090522	0.034596	0	0	0	0
5.42	0.12609	0.096776	0.089095	0.032379														5.42	0.12804	0.098162	0.090463	0.034992	0	0	0	0
5.43	0.12596	0.096428	0.088414	0.032046														5.43	0.12812	0.098294	0.090496	0.035198	0	0	0	0
5.44	0.12577	0.09624	0.088191	0.031862														5.44	0.12815	0.09853	0.091027	0.035566	0	0	0	0
5.45	0.12544	0.096066	0.088171	0.031685														5.45	0.12848	0.098572	0.090771	0.035835	0	0	0	0
5.46	0.12533	0.095739	0.088034	0.031501														5.46	0.12856	0.098697	0.091053	0.03609	0	0	0	0
5.47	0.12511	0.0956	0.088106	0.031409														5.47	0.12874	0.098899	0.091289	0.036381	0	0	0	0
5.48	0.12521	0.095537	0.08751	0.031196														5.48	0.12896	0.099039	0.091151	0.036551	0	0	0	0
5.49	0.12497	0.095475	0.087805	0.031217														5.49	0.1289	0.099227	0.091675	0.036898	0	0	0	0
5.5	0.12515	0.095475	0.087457	0.031097														5.5	0.1291	0.099352	0.091701	0.037096	0	0	0	0
5.51	0.12513	0.095635	0.087628	0.031104														5.51	0.12919	0.099463	0.091819	0.037082	0	0	0	0
5.52	0.12509	0.095697	0.087713	0.031217														5.52	0.12933	0.099575	0.091747	0.037259	0	0	0	0
5.53	0.12539	0.095913	0.087615	0.031295														5.53	0.12936	0.099679	0.091721	0.037273	0	0	0	0
5.54	0.12543	0.096094	0.08789	0.031487														5.54	0.12947	0.099762	0.091963	0.037464	0	0	0	0
5.55	0.12567	0.096338	0.088132	0.031812														5.55	0.12947	0.09979	0.092035	0.037486	0	0	0	0
5.56	0.12579	0.096588	0.088427	0.032039														5.56	0.12946	0.099783	0.092048	0.03745	0	0	0	0
5.57	0.12635	0.096936	0.08842	0.032436														5.57	0.12926	0.099902	0.092559	0.037549	0	0	0	0
5.58	0.12646	0.097312	0.089101	0.032818														5.58	0.1294	0.099839	0.092343	0.037478	0	0	0	0
5.59	0.12692	0.097653	0.089396	0.033314														5.59	0.12939	0.099714	0.092232	0.037443	0	0	0	0
5.6	0.12736	0.098078	0.089861	0.033852														5.6	0.12932	0.099762	0.092376	0.037429	0	0	0	0
5.61	0.12784	0.098377	0.090215	0.034539														5.61	0.12944	0.099707	0.092284	0.037337	0	0	0	0
5.62	0.12826	0.098718	0.090843	0.035092														5.62	0.12935	0.09963	0.092369	0.037287	0	0	0	0
5.63	0.12875	0.099227	0.091334	0.035708														5.63	0.12953	0.099623	0.092461	0.037401	0	0	0	0
5.64	0.12924	0.099547	0.091498	0.036274														5.64	0.12986	0.099721	0.09212	0.037266	0	0	0	0
5.65	0.12958	0.099888	0.091989	0.037011														5.65	0.12961	0.099749	0.092448	0.03728	0	0	0	0
5.66	0.12967	0.10013	0.09307	0.037825														5.66	0.12992	0.099749	0.092042	0.037188	0	0	0	0
5.67	0.13041	0.10041	0.092664	0.038428														5.67	0.12983	0.099783	0.092101	0.037138	0	0	0	0
5.68	0.13044	0.10065	0.093109	0.039051														5.68	0.12955	0.099846	0.092422	0.037061	0	0	0	0
5.69	0.13051	0.10086	0.0936	0.039582														5.69	0.12971	0.099825	0.092048	0.036976	0	0	0	0
5.7	0.13056	0.10113	0.093731	0.040106														5.7	0.12954	0.099832	0.092009	0.03677	0	0	0	0
5.71	0.13054	0.10127	0.094006	0.040623														5.71	0.12947	0.099735	0.091989	0.03682	0	0	0	0
5.72	0.13073	0.10127	0.094013	0.040963														5.72	0.12929	0.099672	0.091924	0.036629	0	0	0	0
5.73	0.13072	0.10136	0.094105	0.041069														5.73	0.12931	0.099582	0.091655	0.036536	0	0	0	0
5.74	0.13058	0.10122	0.09415	0.040991														5.74	0.12912	0.099623	0.091786	0.036529	0	0	0	0
5.75	0.13051	0.10115	0.093843	0.040793														5.75	0.12915	0.099595	0.091537	0.036508	0	0	0	0
5.76	0.1301	0.10104	0.093941	0.040375														5.76	0.12902	0.099519	0.091537	0.036402	0	0	0	0
5.77	0.12991	0.10087	0.093869	0.040106														5.77	0.12911	0.099568	0.091315	0.036019	0	0	0	0
5.78	0.12972	0.1007	0.093456	0.039787														5.78	0.12892	0.099526	0.091485	0.035779	0	0	0	0
5.79	0.12946	0.10037	0.092887	0.03932														5.79	0.12894	0.099435	0.091164	0.035701	0	0	0	0
5.8	0.12902	0.10005	0.092677	0.038548														5.8	0.1287	0.09954	0.091446	0.035772	0	0	0	0
5.81	0.12885	0.099769	0.091885	0.037684														5.81	0.129	0.099484	0.091033	0.035559	0	0	0	0
5.82	0.12822	0.099435	0.091799	0.036997														5.82	0.12896	0.099498	0.09123	0.035623	0	0	0	0
5.83	0.1281	0.099157	0.090961	0.036182														5.83	0.12904	0.099561	0.091046	0.035467	0	0	0	0
5.84	0.12778	0.098684	0.090385	0.035276														5.84	0.12898	0.099526	0.091262	0.035559	0	0	0	0
5.85	0.1275	0.098169	0.089704	0.034497														5.85	0.1292	0.099609	0.091144	0.035637	0	0	0	0
5.86	0.12731	0.09782	0.089206	0.03381														5.86	0.12899	0.099658	0.091393	0.035764	0	0	0	0
5.87	0.12684	0.09741	0.088977	0.03296														5.87	0.12904	0.099679	0.091465	0.035878	0	0	0	0
5.88	0.1265	0.097013	0.088656	0.032188														5.88	0.12925	0.099749	0.09123	0.035835	0	0	0	0
5.89	0.12653	0.096526	0.087857	0.031557														5.89	0.12913	0.099721	0.091505	0.036147	0	0	0	0
5.9	0.12608	0.096373	0.087778	0.030955														5.9	0.129	0.099867	0.091878	0.036303	0	0	0	0
5.91	0.12585	0.096122	0.087464	0.030332														5.91	0.12937	0.099867	0.091577	0.036388	0	0	0	0
5.92	0.12566	0.095976	0.087425	0.030013														5.92	0.12934	0.10005	0.092048	0.036607	0	0	0	0
5.93	0.1256	0.095865	0.087254	0.029688														5.93	0.12946	0.099881	0.092009	0.036756	0	0	0	0
5.94	0.1256	0.095892	0.087176	0.029666														5.94	0.12966	0.099971	0.091858	0.036799	0	0	0	0
5.95	0.12548	0.095934	0.087392	0.029673														5.95	0.12956	0.10001	0.092382	0.037053	0	0	0	0
5.96	0.12566	0.095906	0.087451	0.029858														5.96	0.1296	0.10003	0.092382	0.037252	0	0	0	0
5.97	0.12571	0.095955	0.087706	0.030205														5.97	0.12981	0.10002	0.092219	0.037266	0	0	0	0
5.98	0.12587	0.096046	0.087896	0.030715														5.98	0.12962	0.10007	0.092638	0.037478	0	0	0	0
5.99	0.1259	0.096303	0.088466	0.031288														5.99	0.12953	0.10003	0.092546	0.037549	0	0	0	0
6	0.12586	0.096512	0.089029	0.031883														6	0.12977	0.10006	0.092186	0.037464	0	0	0	0
6.01	0.1265	0.096839	0.088793	0.03245														6.01	0.12974	0.10006	0.092297	0.037393	0	0	0	0
6.02	0.12663	0.09709	0.089448	0.033016														6.02	0.12975	0.10009	0.092264	0.037457	0	0	0	0
6.03	0.12668	0.097459	0.090221	0.033788														6.03	0.12961	0.10007	0.09216	0.037401	0	0	0	0
6.04	0.12714	0.097695	0.090457	0.03444														6.04	0.12944	0.099978	0.092245	0.037287	0	0	0	0
6.05	0.12751	0.097974	0.090581	0.035063														6.05	0.12956	0.099992	0.092009	0.037046	0	0	0	0
6.06	0.1277	0.098433	0.091354	0.035602														6.06	0.12954	0.099943	0.092068	0.037032	0	0	0	0
6.07	0.12792	0.098906	0.09193	0.03643														6.07	0.12946	0.09993	0.091727	0.036898	0	0	0	0
6.08	0.12802	0.09924	0.092422	0.037018														6.08	0.12934	0.09986	0.092035	0.036898	0	0	0	0
6.09	0.12858	0.099609	0.092677	0.03767														6.09	0.12923	0.099895	0.091983	0.036749	0	0	0	0
6.1	0.12873	0.10003	0.093279	0.038265														6.1	0.12924	0.099825	0.09193	0.036487	0	0	0	0
6.11	0.12906	0.10044	0.093528	0.038845														6.11	0.12941	0.099623	0.09159	0.036274	0	0	0	0
6.12	0.1293	0.10067	0.093869	0.039327														6.12	0.1294	0.099582	0.091629	0.035906	0	0	0	0
6.13	0.12961	0.10093	0.093967	0.039462														6.13	0.12944	0.099623	0.091714	0.035821	0	0	0	0
6.14	0.12985	0.10125	0.094177	0.039865														6.14	0.12964	0.099561	0.091348	0.035779	0	0	0	0
6.15	0.12971	0.10126	0.094694	0.040113														6.15	0.12942	0.099658	0.091577	0.035814	0	0	0	0
6.16	0.13006	0.10136	0.09438	0.040141														6.16	0.12942	0.099728	0.09176	0.035665	0	0	0	0
6.17	0.13006	0.10135	0.094556	0.04														6.17	0.12947	0.099902	0.091642	0.035481	0	0	0	0
6.18	0.12987	0.10126	0.094517	0.03978														6.18	0.12922	0.099867	0.091963	0.03563	0	0	0	0
6.19	0.12997	0.10112	0.094308	0.039391														6.19	0.12939	0.099978	0.091898	0.035602	0	0	0	0
6.2	0.13	0.10092	0.093941	0.039164														6.2	0.12938	0.10001	0.091871	0.035658	0	0	0	0
6.21	0.12966	0.10091	0.094078	0.038789														6.21	0.12954	0.10006	0.09193	0.035793	0	0	0	0
6.22	0.1295	0.10064	0.093705	0.03847														6.22	0.1294	0.10016	0.092127	0.036048	0	0	0	0
6.23	0.12958	0.10039	0.09326	0.03801														6.23	0.12936	0.10026	0.092277	0.036366	0	0	0	0
6.24	0.12923	0.10024	0.093057	0.037712														6.24	0.12937	0.10034	0.092579	0.036586	0	0	0	0
6.25	0.12903	0.10005	0.09267	0.037401														6.25	0.12956	0.10031	0.092199	0.0366	0	0	0	0
6.26	0.12879	0.099707	0.092173	0.03682														6.26	0.12933	0.10049	0.092533	0.036891	0	0	0	0
6.27	0.12873	0.099498	0.091727	0.036253														6.27	0.12958	0.10045	0.092657	0.037039	0	0	0	0
6.28	0.12839	0.099178	0.091426	0.035828														6.28	0.12933	0.10051	0.092873	0.037245	0	0	0	0
6.29	0.12792	0.099018	0.091125	0.03529														6.29	0.1294	0.10056	0.093293	0.037571	0	0	0	0
6.3	0.1277	0.098767	0.090666	0.034893														6.3	0.12983	0.10049	0.092631	0.037691	0	0	0	0
6.31	0.12781	0.098468	0.090143	0.034504														6.31	0.12986	0.10045	0.092742	0.037698	0	0	0	0
6.32	0.12753	0.098175	0.089802	0.034086														6.32	0.12972	0.10048	0.092828	0.037868	0	0	0	0
6.33	0.1274	0.09789	0.089547	0.033533														6.33	0.12965	0.10049	0.092762	0.037932	0	0	0	0
6.34	0.12722	0.097695	0.089206	0.033038														6.34	0.12948	0.10046	0.092919	0.037889	0	0	0	0
6.35	0.12702	0.097646	0.089075	0.032769														6.35	0.12942	0.1004	0.092906	0.037833	0	0	0	0
6.36	0.12693	0.097479	0.088859	0.032506														6.36	0.12929	0.10035	0.092808	0.037769	0	0	0	0
6.37	0.12701	0.097417	0.08859	0.032195														6.37	0.12918	0.10035	0.09267	0.037613	0	0	0	0
6.38	0.12659	0.097382	0.089095	0.032209														6.38	0.12917	0.10027	0.09271	0.037592	0	0	0	0
6.39	0.12692	0.097417	0.088531	0.032053														6.39	0.12902	0.1003	0.092651	0.037478	0	0	0	0
6.4	0.12701	0.097507	0.088682	0.032117														6.4	0.12925	0.10024	0.092264	0.037223	0	0	0	0
6.41	0.12705	0.097591	0.088649	0.032138														6.41	0.12914	0.10017	0.092395	0.037089	0	0	0	0
6.42	0.12693	0.097834	0.088944	0.032358														6.42	0.12901	0.10011	0.092539	0.036969	0	0	0	0
6.43	0.12719	0.097994	0.089167	0.032684														6.43	0.12913	0.10005	0.092271	0.036706	0	0	0	0
6.44	0.12718	0.098078	0.089664	0.033179														6.44	0.12888	0.10009	0.092284	0.036487	0	0	0	0
6.45	0.12743	0.098217	0.089501	0.033491														6.45	0.12896	0.10003	0.092166	0.036359	0	0	0	0
6.46	0.12757	0.098391	0.090005	0.034008														6.46	0.12896	0.099964	0.092107	0.03609	0	0	0	0
6.47	0.12776	0.098523	0.090287	0.034553														6.47	0.12871	0.09986	0.092186	0.035956	0	0	0	0
6.48	0.12789	0.098809	0.090797	0.035092														6.48	0.1289	0.099769	0.09197	0.035793	0	0	0	0
6.49	0.12795	0.098983	0.091249	0.035764														6.49	0.12881	0.099714	0.091786	0.03575	0	0	0	0
6.5	0.12835	0.099129	0.091269	0.036274														6.5	0.12882	0.099658	0.091668	0.03575	0	0	0	0
6.51	0.12853	0.099414	0.091858	0.03682														6.51	0.12867	0.099756	0.091878	0.03592	0	0	0	0
6.52	0.12881	0.099686	0.092022	0.037379														6.52	0.12855	0.099721	0.092016	0.035772	0	0	0	0
6.53	0.12888	0.099971	0.092605	0.037741														6.53	0.1288	0.099707	0.091609	0.03563	0	0	0	0
6.54	0.12931	0.10024	0.092736	0.038173														6.54	0.12871	0.09979	0.091937	0.03563	0	0	0	0
6.55	0.12952	0.10035	0.0929	0.038541														6.55	0.12844	0.099783	0.092297	0.035687	0	0	0	0
6.56	0.12971	0.10047	0.093214	0.038973														6.56	0.12878	0.099874	0.091924	0.035736	0	0	0	0
6.57	0.12981	0.10044	0.0936	0.039221														6.57	0.12879	0.099846	0.092127	0.03592	0	0	0	0
6.58	0.12995	0.10051	0.093568	0.03949														6.58	0.1289	0.09995	0.092245	0.03597	0	0	0	0
6.59	0.12993	0.10063	0.093784	0.039688														6.59	0.12907	0.10005	0.092238	0.036126	0	0	0	0
6.6	0.13001	0.10079	0.093541	0.039702														6.6	0.12888	0.10005	0.09267	0.036267	0	0	0	0
6.61	0.12977	0.10076	0.093744	0.039759														6.61	0.12925	0.1001	0.092539	0.036487	0	0	0	0
6.62	0.12949	0.10065	0.093947	0.039752														6.62	0.12906	0.10015	0.092788	0.036678	0	0	0	0
6.63	0.12954	0.10064	0.093561	0.039454														6.63	0.12934	0.10023	0.092847	0.036756	0	0	0	0
6.64	0.12942	0.10051	0.093279	0.0391														6.64	0.12946	0.10024	0.092723	0.037096	0	0	0	0
6.65	0.1293	0.10035	0.093057	0.038512														6.65	0.12949	0.10025	0.092821	0.037181	0	0	0	0
6.66	0.12931	0.10019	0.092441	0.03808														6.66	0.12945	0.10019	0.092952	0.037386	0	0	0	0
6.67	0.1291	0.10017	0.092487	0.037719														6.67	0.12964	0.10015	0.092847	0.03745	0	0	0	0
6.68	0.12896	0.099936	0.092042	0.037351														6.68	0.1296	0.1002	0.092887	0.037521	0	0	0	0
6.69	0.12902	0.099742	0.091675	0.036763														6.69	0.12975	0.10018	0.092664	0.037556	0	0	0	0
6.7	0.12871	0.099588	0.091721	0.036494														6.7	0.12949	0.10027	0.093266	0.037563	0	0	0	0
6.71	0.1287	0.099442	0.091164	0.035757														6.71	0.12954	0.10018	0.092939	0.03745	0	0	0	0
6.72	0.12864	0.099122	0.090732	0.035283														6.72	0.1295	0.10015	0.092841	0.03733	0	0	0	0
6.73	0.12838	0.098927	0.090863	0.034893														6.73	0.12942	0.10013	0.092769	0.037231	0	0	0	0
6.74	0.12861	0.098823	0.090234	0.034376														6.74	0.12927	0.10014	0.092945	0.037082	0	0	0	0
6.75	0.12855	0.098593	0.090319	0.034192														6.75	0.12942	0.10003	0.092494	0.036862	0	0	0	0
6.76	0.1284	0.098558	0.090156	0.034036														6.76	0.12923	0.10002	0.092841	0.036692	0	0	0	0
6.77	0.12839	0.098433	0.090175	0.033796														6.77	0.1294	0.099888	0.09248	0.036437	0	0	0	0
6.78	0.12835	0.098391	0.090123	0.033477														6.78	0.12936	0.099804	0.092186	0.036204	0	0	0	0
6.79	0.12831	0.098169	0.090129	0.033321														6.79	0.12923	0.099749	0.092343	0.036019	0	0	0	0
6.8	0.1283	0.09821	0.090018	0.033321														6.8	0.12924	0.099756	0.092035	0.035864	0	0	0	0
6.81	0.12826	0.098127	0.089894	0.033498														6.81	0.12927	0.099686	0.092186	0.035545	0	0	0	0
6.82	0.12801	0.09805	0.090156	0.03376														6.82	0.12933	0.099623	0.09174	0.035311	0	0	0	0
6.83	0.12799	0.098078	0.090293	0.033944														6.83	0.1292	0.099797	0.092022	0.035318	0	0	0	0
6.84	0.12789	0.09812	0.090293	0.034228														6.84	0.12917	0.099693	0.091878	0.035255	0	0	0	0
6.85	0.12791	0.098141	0.090522	0.034596														6.85	0.12921	0.099776	0.091826	0.035219	0	0	0	0
6.86	0.12804	0.098162	0.090463	0.034992														6.86	0.12923	0.099978	0.091963	0.03534	0	0	0	0
6.87	0.12812	0.098294	0.090496	0.035198														6.87	0.12922	0.099957	0.091976	0.035403	0	0	0	0
6.88	0.12815	0.09853	0.091027	0.035566														6.88	0.12906	0.099936	0.092219	0.035687	0	0	0	0
6.89	0.12848	0.098572	0.090771	0.035835														6.89	0.12921	0.10002	0.092055	0.035842	0	0	0	0
6.9	0.12856	0.098697	0.091053	0.03609														6.9	0.12924	0.09993	0.09197	0.035998	0	0	0	0
6.91	0.12874	0.098899	0.091289	0.036381														6.91	0.12908	0.10003	0.092336	0.036274	0	0	0	0
6.92	0.12896	0.099039	0.091151	0.036551														6.92	0.12923	0.10005	0.092101	0.036324	0	0	0	0
6.93	0.1289	0.099227	0.091675	0.036898														6.93	0.12904	0.10004	0.092435	0.036501	0	0	0	0
6.94	0.1291	0.099352	0.091701	0.037096														6.94	0.12898	0.10012	0.09271	0.036685	0	0	0	0
6.95	0.12919	0.099463	0.091819	0.037082														6.95	0.12916	0.10015	0.092566	0.03699	0	0	0	0
6.96	0.12933	0.099575	0.091747	0.037259														6.96	0.12929	0.10011	0.092657	0.037124	0	0	0	0
6.97	0.12936	0.099679	0.091721	0.037273														6.97	0.12925	0.10016	0.092854	0.037252	0	0	0	0
6.98	0.12947	0.099762	0.091963	0.037464														6.98	0.1293	0.1001	0.092782	0.037464	0	0	0	0
6.99	0.12947	0.09979	0.092035	0.037486														6.99	0.12927	0.1002	0.092657	0.037613	0	0	0	0
7	0.12946	0.099783	0.092048	0.03745														7	0.12928	0.10021	0.092801	0.037748	0	0	0	0
7.01	0.12926	0.099902	0.092559	0.037549														7.01	0.12919	0.10022	0.092965	0.037776	0	0	0	0
7.02	0.1294	0.099839	0.092343	0.037478														7.02	0.12917	0.10024	0.093037	0.037712	0	0	0	0
7.03	0.12939	0.099714	0.092232	0.037443														7.03	0.12957	0.10023	0.092402	0.037648	0	0	0	0
7.04	0.12932	0.099762	0.092376	0.037429														7.04	0.12947	0.10019	0.092494	0.037443	0	0	0	0
7.05	0.12944	0.099707	0.092284	0.037337														7.05	0.12935	0.10004	0.092598	0.037372	0	0	0	0
7.06	0.12935	0.09963	0.092369	0.037287														7.06	0.12948	0.10009	0.09248	0.037273	0	0	0	0
7.07	0.12953	0.099623	0.092461	0.037401														7.07	0.12964	0.10003	0.092029	0.03711	0	0	0	0
7.08	0.12986	0.099721	0.09212	0.037266														7.08	0.12958	0.099888	0.092029	0.036961	0	0	0	0
7.09	0.12961	0.099749	0.092448	0.03728														7.09	0.12915	0.099867	0.0925	0.036869	0	0	0	0
7.1	0.12992	0.099749	0.092042	0.037188														7.1	0.12943	0.09986	0.091714	0.036565	0	0	0	0
7.11	0.12983	0.099783	0.092101	0.037138														7.11	0.12933	0.099735	0.091852	0.036515	0	0	0	0
7.12	0.12955	0.099846	0.092422	0.037061														7.12	0.12905	0.099818	0.091976	0.036303	0	0	0	0
7.13	0.12971	0.099825	0.092048	0.036976														7.13	0.129	0.099853	0.091793	0.036076	0	0	0	0
7.14	0.12954	0.099832	0.092009	0.03677														7.14	0.12891	0.0997	0.091708	0.035892	0	0	0	0
7.15	0.12947	0.099735	0.091989	0.03682														7.15	0.12889	0.099749	0.091786	0.0358	0	0	0	0
7.16	0.12929	0.099672	0.091924	0.036629														7.16	0.1289	0.099714	0.091459	0.035524	0	0	0	0
7.17	0.12931	0.099582	0.091655	0.036536														7.17	0.12877	0.099714	0.091688	0.035531	0	0	0	0
7.18	0.12912	0.099623	0.091786	0.036529														7.18	0.12886	0.099707	0.09157	0.035545	0	0	0	0
7.19	0.12915	0.099595	0.091537	0.036508														7.19	0.12856	0.099651	0.091767	0.035658	0	0	0	0
7.2	0.12902	0.099519	0.091537	0.036402														7.2	0.12873	0.099602	0.09159	0.035814	0	0	0	0
7.21	0.12911	0.099568	0.091315	0.036019														7.21	0.12901	0.099595	0.091387	0.035722	0	0	0	0
7.22	0.12892	0.099526	0.091485	0.035779														7.22	0.12878	0.0997	0.091682	0.035687	0	0	0	0
7.23	0.12894	0.099435	0.091164	0.035701														7.23	0.12881	0.099797	0.091727	0.035687	0	0	0	0
7.24	0.1287	0.09954	0.091446	0.035772														7.24	0.12897	0.099749	0.091675	0.035701	0	0	0	0
7.25	0.129	0.099484	0.091033	0.035559														7.25	0.12899	0.099769	0.091793	0.035793	0	0	0	0
7.26	0.12896	0.099498	0.09123	0.035623														7.26	0.129	0.099853	0.091885	0.03597	0	0	0	0
7.27	0.12904	0.099561	0.091046	0.035467														7.27	0.12882	0.099957	0.092336	0.036189	0	0	0	0
7.28	0.12898	0.099526	0.091262	0.035559														7.28	0.1291	0.10001	0.092088	0.036317	0	0	0	0
7.29	0.1292	0.099609	0.091144	0.035637														7.29	0.12902	0.099957	0.092179	0.036444	0	0	0	0
7.3	0.12899	0.099658	0.091393	0.035764														7.3	0.12919	0.10002	0.092363	0.036593	0	0	0	0
7.31	0.12904	0.099679	0.091465	0.035878														7.31	0.1291	0.10009	0.092657	0.036834	0	0	0	0
7.32	0.12925	0.099749	0.09123	0.035835														7.32	0.12917	0.10008	0.092703	0.036947	0	0	0	0
7.33	0.12913	0.099721	0.091505	0.036147														7.33	0.12931	0.10015	0.092644	0.037089	0	0	0	0
7.34	0.129	0.099867	0.091878	0.036303														7.34	0.12926	0.10024	0.092788	0.037238	0	0	0	0
7.35	0.12937	0.099867	0.091577	0.036388														7.35	0.12902	0.10021	0.093332	0.037365	0	0	0	0
7.36	0.12934	0.10005	0.092048	0.036607														7.36	0.12931	0.10024	0.092893	0.037429	0	0	0	0
7.37	0.12946	0.099881	0.092009	0.036756														7.37	0.12937	0.10024	0.092683	0.037422	0	0	0	0
7.38	0.12966	0.099971	0.091858	0.036799														7.38	0.12908	0.10019	0.093194	0.037478	0	0	0	0
7.39	0.12956	0.10001	0.092382	0.037053														7.39	0.12913	0.10023	0.093129	0.0375	0	0	0	0
7.4	0.1296	0.10003	0.092382	0.037252														7.4	0.12918	0.10017	0.09307	0.037401	0	0	0	0
7.41	0.12981	0.10002	0.092219	0.037266														7.41	0.12928	0.10021	0.092828	0.037585	0	0	0	0
7.42	0.12962	0.10007	0.092638	0.037478														7.42	0.12928	0.10019	0.092723	0.03745	0	0	0	0
7.43	0.12953	0.10003	0.092546	0.037549														7.43	0.12934	0.10021	0.092592	0.037401	0	0	0	0
7.44	0.12977	0.10006	0.092186	0.037464														7.44	0.12925	0.10025	0.092736	0.037393	0	0	0	0
7.45	0.12974	0.10006	0.092297	0.037393														7.45	0.12931	0.10026	0.092585	0.037294	0	0	0	0
7.46	0.12975	0.10009	0.092264	0.037457														7.46	0.12902	0.10017	0.092651	0.037068	0	0	0	0
7.47	0.12961	0.10007	0.09216	0.037401														7.47	0.12917	0.10008	0.092369	0.036884	0	0	0	0
7.48	0.12944	0.099978	0.092245	0.037287														7.48	0.12908	0.1001	0.092258	0.036671	0	0	0	0
7.49	0.12956	0.099992	0.092009	0.037046														7.49	0.12898	0.10008	0.092166	0.036565	0	0	0	0
7.5	0.12954	0.099943	0.092068	0.037032														7.5	0.12887	0.10005	0.092304	0.036352	0	0	0	0
7.51	0.12946	0.09993	0.091727	0.036898														7.51	0.12906	0.10015	0.092055	0.036274	0	0	0	0
7.52	0.12934	0.09986	0.092035	0.036898														7.52	0.12881	0.10003	0.092304	0.036175	0	0	0	0
7.53	0.12923	0.099895	0.091983	0.036749														7.53	0.12895	0.10001	0.092042	0.036232	0	0	0	0
7.54	0.12924	0.099825	0.09193	0.036487														7.54	0.12913	0.10008	0.091989	0.036112	0	0	0	0
7.55	0.12941	0.099623	0.09159	0.036274														7.55	0.12905	0.10012	0.092186	0.036069	0	0	0	0
7.56	0.1294	0.099582	0.091629	0.035906														7.56	0.12913	0.10008	0.091871	0.035963	0	0	0	0
7.57	0.12944	0.099623	0.091714	0.035821														7.57	0.12905	0.10015	0.091957	0.035842	0	0	0	0
7.58	0.12964	0.099561	0.091348	0.035779														7.58	0.12911	0.10026	0.092048	0.035842	0	0	0	0
7.59	0.12942	0.099658	0.091577	0.035814														7.59	0.12908	0.10024	0.092107	0.035857	0	0	0	0
7.6	0.12942	0.099728	0.09176	0.035665														7.6	0.12903	0.1003	0.092212	0.036019	0	0	0	0
7.61	0.12947	0.099902	0.091642	0.035481														7.61	0.12911	0.10038	0.091976	0.036019	0	0	0	0
7.62	0.12922	0.099867	0.091963	0.03563														7.62	0.12904	0.10041	0.092428	0.036267	0	0	0	0
7.63	0.12939	0.099978	0.091898	0.035602														7.63	0.12942	0.10054	0.092055	0.036218	0	0	0	0
7.64	0.12938	0.10001	0.091871	0.035658														7.64	0.12905	0.10071	0.092598	0.036487	0	0	0	0
7.65	0.12954	0.10006	0.09193	0.035793														7.65	0.12933	0.10083	0.092101	0.036459	0	0	0	0
7.66	0.1294	0.10016	0.092127	0.036048														7.66	0.12902	0.10079	0.092756	0.036685	0	0	0	0
7.67	0.12936	0.10026	0.092277	0.036366														7.67	0.12919	0.10086	0.092592	0.036749	0	0	0	0
7.68	0.12937	0.10034	0.092579	0.036586														7.68	0.12914	0.10092	0.092585	0.036912	0	0	0	0
7.69	0.12956	0.10031	0.092199	0.0366														7.69	0.12915	0.10078	0.092723	0.037032	0	0	0	0
7.7	0.12933	0.10049	0.092533	0.036891														7.7	0.12911	0.10076	0.092716	0.037061	0	0	0	0
7.71	0.12958	0.10045	0.092657	0.037039														7.71	0.12926	0.10056	0.0925	0.037068	0	0	0	0
7.72	0.12933	0.10051	0.092873	0.037245														7.72	0.12925	0.10062	0.092402	0.037117	0	0	0	0
7.73	0.1294	0.10056	0.093293	0.037571														7.73	0.12946	0.1006	0.092467	0.037053	0	0	0	0
7.74	0.12983	0.10049	0.092631	0.037691														7.74	0.12923	0.10067	0.092664	0.037025	0	0	0	0
7.75	0.12986	0.10045	0.092742	0.037698														7.75	0.12943	0.10067	0.092487	0.037053	0	0	0	0
7.76	0.12972	0.10048	0.092828	0.037868														7.76	0.12947	0.1006	0.092415	0.03677	0	0	0	0
7.77	0.12965	0.10049	0.092762	0.037932														7.77	0.12944	0.1005	0.092402	0.036671	0	0	0	0
7.78	0.12948	0.10046	0.092919	0.037889														7.78	0.12943	0.10047	0.092304	0.036565	0	0	0	0
7.79	0.12942	0.1004	0.092906	0.037833														7.79	0.12947	0.10038	0.092101	0.036366	0	0	0	0
7.8	0.12929	0.10035	0.092808	0.037769														7.8	0.12945	0.10043	0.092035	0.036246	0	0	0	0
7.81	0.12918	0.10035	0.09267	0.037613														7.81	0.12947	0.10026	0.091826	0.036175	0	0	0	0
7.82	0.12917	0.10027	0.09271	0.037592														7.82	0.12934	0.10016	0.091865	0.036005	0	0	0	0
7.83	0.12902	0.1003	0.092651	0.037478														7.83	0.12915	0.10014	0.091989	0.035913	0	0	0	0
7.84	0.12925	0.10024	0.092264	0.037223														7.84	0.12906	0.099985	0.091819	0.035849	0	0	0	0
7.85	0.12914	0.10017	0.092395	0.037089														7.85	0.12904	0.10014	0.091531	0.035658	0	0	0	0
7.86	0.12901	0.10011	0.092539	0.036969														7.86	0.12881	0.10017	0.091596	0.035566	0	0	0	0
7.87	0.12913	0.10005	0.092271	0.036706														7.87	0.129	0.10008	0.091289	0.035545	0	0	0	0
7.88	0.12888	0.10009	0.092284	0.036487														7.88	0.12867	0.10005	0.091492	0.035432	0	0	0	0
7.89	0.12896	0.10003	0.092166	0.036359														7.89	0.12897	0.10003	0.091275	0.03541	0	0	0	0
7.9	0.12896	0.099964	0.092107	0.03609														7.9	0.12855	0.10012	0.092022	0.03558	0	0	0	0
7.91	0.12871	0.09986	0.092186	0.035956														7.91	0.12906	0.10014	0.091426	0.035531	0	0	0	0
7.92	0.1289	0.099769	0.09197	0.035793														7.92	0.12896	0.10007	0.091747	0.035616	0	0	0	0
7.93	0.12881	0.099714	0.091786	0.03575														7.93	0.1291	0.10008	0.091871	0.035864	0	0	0	0
7.94	0.12882	0.099658	0.091668	0.03575														7.94	0.12907	0.10008	0.091839	0.035949	0	0	0	0
7.95	0.12867	0.099756	0.091878	0.03592														7.95	0.12923	0.10008	0.091806	0.036204	0	0	0	0
7.96	0.12855	0.099721	0.092016	0.035772														7.96	0.12925	0.10019	0.09197	0.036281	0	0	0	0
7.97	0.1288	0.099707	0.091609	0.03563														7.97	0.12937	0.10016	0.092101	0.036579	0	0	0	0
7.98	0.12871	0.09979	0.091937	0.03563														7.98	0.12936	0.10024	0.092035	0.036685	0	0	0	0
7.99	0.12844	0.099783	0.092297	0.035687														7.99	0.12948	0.10033	0.092101	0.03682	0	0	0	0
8	0.12878	0.099874	0.091924	0.035736														8	0.1294	0.1004	0.092402	0.036898	0	0	0	0
8.01	0.12879	0.099846	0.092127	0.03592
8.02	0.1289	0.09995	0.092245	0.03597
8.03	0.12907	0.10005	0.092238	0.036126
8.04	0.12888	0.10005	0.09267	0.036267
8.05	0.12925	0.1001	0.092539	0.036487
8.06	0.12906	0.10015	0.092788	0.036678
8.07	0.12934	0.10023	0.092847	0.036756
8.08	0.12946	0.10024	0.092723	0.037096
8.09	0.12949	0.10025	0.092821	0.037181
8.1	0.12945	0.10019	0.092952	0.037386
8.11	0.12964	0.10015	0.092847	0.03745
8.12	0.1296	0.1002	0.092887	0.037521
8.13	0.12975	0.10018	0.092664	0.037556
8.14	0.12949	0.10027	0.093266	0.037563
8.15	0.12954	0.10018	0.092939	0.03745
8.16	0.1295	0.10015	0.092841	0.03733
8.17	0.12942	0.10013	0.092769	0.037231
8.18	0.12927	0.10014	0.092945	0.037082
8.19	0.12942	0.10003	0.092494	0.036862
8.2	0.12923	0.10002	0.092841	0.036692
8.21	0.1294	0.099888	0.09248	0.036437
8.22	0.12936	0.099804	0.092186	0.036204
8.23	0.12923	0.099749	0.092343	0.036019
8.24	0.12924	0.099756	0.092035	0.035864
8.25	0.12927	0.099686	0.092186	0.035545
8.26	0.12933	0.099623	0.09174	0.035311
8.27	0.1292	0.099797	0.092022	0.035318
8.28	0.12917	0.099693	0.091878	0.035255
8.29	0.12921	0.099776	0.091826	0.035219
8.3	0.12923	0.099978	0.091963	0.03534
8.31	0.12922	0.099957	0.091976	0.035403
8.32	0.12906	0.099936	0.092219	0.035687
8.33	0.12921	0.10002	0.092055	0.035842
8.34	0.12924	0.09993	0.09197	0.035998
8.35	0.12908	0.10003	0.092336	0.036274
8.36	0.12923	0.10005	0.092101	0.036324
8.37	0.12904	0.10004	0.092435	0.036501
8.38	0.12898	0.10012	0.09271	0.036685
8.39	0.12916	0.10015	0.092566	0.03699
8.4	0.12929	0.10011	0.092657	0.037124
8.41	0.12925	0.10016	0.092854	0.037252
8.42	0.1293	0.1001	0.092782	0.037464
8.43	0.12927	0.1002	0.092657	0.037613
8.44	0.12928	0.10021	0.092801	0.037748
8.45	0.12919	0.10022	0.092965	0.037776
8.46	0.12917	0.10024	0.093037	0.037712
8.47	0.12957	0.10023	0.092402	0.037648
8.48	0.12947	0.10019	0.092494	0.037443
8.49	0.12935	0.10004	0.092598	0.037372
8.5	0.12948	0.10009	0.09248	0.037273
8.51	0.12964	0.10003	0.092029	0.03711
8.52	0.12958	0.099888	0.092029	0.036961
8.53	0.12915	0.099867	0.0925	0.036869
8.54	0.12943	0.09986	0.091714	0.036565
8.55	0.12933	0.099735	0.091852	0.036515
8.56	0.12905	0.099818	0.091976	0.036303
8.57	0.129	0.099853	0.091793	0.036076
8.58	0.12891	0.0997	0.091708	0.035892
8.59	0.12889	0.099749	0.091786	0.0358
8.6	0.1289	0.099714	0.091459	0.035524
8.61	0.12877	0.099714	0.091688	0.035531
8.62	0.12886	0.099707	0.09157	0.035545
8.63	0.12856	0.099651	0.091767	0.035658
8.64	0.12873	0.099602	0.09159	0.035814
8.65	0.12901	0.099595	0.091387	0.035722
8.66	0.12878	0.0997	0.091682	0.035687
8.67	0.12881	0.099797	0.091727	0.035687
8.68	0.12897	0.099749	0.091675	0.035701
8.69	0.12899	0.099769	0.091793	0.035793
8.7	0.129	0.099853	0.091885	0.03597
8.71	0.12882	0.099957	0.092336	0.036189
8.72	0.1291	0.10001	0.092088	0.036317
8.73	0.12902	0.099957	0.092179	0.036444
8.74	0.12919	0.10002	0.092363	0.036593
8.75	0.1291	0.10009	0.092657	0.036834
8.76	0.12917	0.10008	0.092703	0.036947
8.77	0.12931	0.10015	0.092644	0.037089
8.78	0.12926	0.10024	0.092788	0.037238
8.79	0.12902	0.10021	0.093332	0.037365
8.8	0.12931	0.10024	0.092893	0.037429
8.81	0.12937	0.10024	0.092683	0.037422
8.82	0.12908	0.10019	0.093194	0.037478
8.83	0.12913	0.10023	0.093129	0.0375
8.84	0.12918	0.10017	0.09307	0.037401
8.85	0.12928	0.10021	0.092828	0.037585
8.86	0.12928	0.10019	0.092723	0.03745
8.87	0.12934	0.10021	0.092592	0.037401
8.88	0.12925	0.10025	0.092736	0.037393
8.89	0.12931	0.10026	0.092585	0.037294
8.9	0.12902	0.10017	0.092651	0.037068
8.91	0.12917	0.10008	0.092369	0.036884
8.92	0.12908	0.1001	0.092258	0.036671
8.93	0.12898	0.10008	0.092166	0.036565
8.94	0.12887	0.10005	0.092304	0.036352
8.95	0.12906	0.10015	0.092055	0.036274
8.96	0.12881	0.10003	0.092304	0.036175
8.97	0.12895	0.10001	0.092042	0.036232
8.98	0.12913	0.10008	0.091989	0.036112
8.99	0.12905	0.10012	0.092186	0.036069
9	0.12913	0.10008	0.091871	0.035963
9.01	0.12905	0.10015	0.091957	0.035842
9.02	0.12911	0.10026	0.092048	0.035842
9.03	0.12908	0.10024	0.092107	0.035857
9.04	0.12903	0.1003	0.092212	0.036019
9.05	0.12911	0.10038	0.091976	0.036019
9.06	0.12904	0.10041	0.092428	0.036267
9.07	0.12942	0.10054	0.092055	0.036218
9.08	0.12905	0.10071	0.092598	0.036487
9.09	0.12933	0.10083	0.092101	0.036459
9.1	0.12902	0.10079	0.092756	0.036685
9.11	0.12919	0.10086	0.092592	0.036749
9.12	0.12914	0.10092	0.092585	0.036912
9.13	0.12915	0.10078	0.092723	0.037032
9.14	0.12911	0.10076	0.092716	0.037061
9.15	0.12926	0.10056	0.0925	0.037068
9.16	0.12925	0.10062	0.092402	0.037117
9.17	0.12946	0.1006	0.092467	0.037053
9.18	0.12923	0.10067	0.092664	0.037025
9.19	0.12943	0.10067	0.092487	0.037053
9.2	0.12947	0.1006	0.092415	0.03677
9.21	0.12944	0.1005	0.092402	0.036671
9.22	0.12943	0.10047	0.092304	0.036565
9.23	0.12947	0.10038	0.092101	0.036366
9.24	0.12945	0.10043	0.092035	0.036246
9.25	0.12947	0.10026	0.091826	0.036175
9.26	0.12934	0.10016	0.091865	0.036005
9.27	0.12915	0.10014	0.091989	0.035913
9.28	0.12906	0.099985	0.091819	0.035849
9.29	0.12904	0.10014	0.091531	0.035658
9.3	0.12881	0.10017	0.091596	0.035566
9.31	0.129	0.10008	0.091289	0.035545
9.32	0.12867	0.10005	0.091492	0.035432
9.33	0.12897	0.10003	0.091275	0.03541
9.34	0.12855	0.10012	0.092022	0.03558
9.35	0.12906	0.10014	0.091426	0.035531
9.36	0.12896	0.10007	0.091747	0.035616
9.37	0.1291	0.10008	0.091871	0.035864
9.38	0.12907	0.10008	0.091839	0.035949
9.39	0.12923	0.10008	0.091806	0.036204
9.4	0.12925	0.10019	0.09197	0.036281
9.41	0.12937	0.10016	0.092101	0.036579
9.42	0.12936	0.10024	0.092035	0.036685
9.43	0.12948	0.10033	0.092101	0.03682
9.44	0.1294	0.1004	0.092402	0.036898
9.45	0.12946	0.10039	0.092395	0.037117
9.46	0.12965	0.10044	0.092349	0.03699
9.47	0.12942	0.10061	0.092664	0.037068
9.48	0.12944	0.10049	0.092507	0.037216
9.49	0.12952	0.10053	0.092474	0.03716
9.5	0.12947	0.10056	0.092664	0.037032
9.51	0.12949	0.1004	0.092769	0.037216
9.52	0.12969	0.10047	0.092474	0.037231
9.53	0.12962	0.10051	0.092572	0.037216
9.54	0.1298	0.10049	0.092631	0.037238
9.55	0.12975	0.10047	0.0925	0.037089
9.56	0.12976	0.10042	0.092343	0.037096
9.57	0.12956	0.10031	0.092507	0.037039
9.58	0.12931	0.10029	0.092906	0.037089
9.59	0.12954	0.10025	0.092487	0.036905
9.6	0.12944	0.10029	0.092284	0.036763
9.61	0.12957	0.10021	0.092035	0.036579
9.62	0.12965	0.10017	0.092035	0.036544
9.63	0.12931	0.099985	0.09252	0.03648
9.64	0.12961	0.10005	0.092055	0.036381
9.65	0.12921	0.099902	0.092402	0.036331
9.66	0.12946	0.099867	0.091839	0.03609
9.67	0.12929	0.099916	0.09212	0.036083
9.68	0.12935	0.099867	0.091826	0.036027
9.69	0.12931	0.099853	0.091957	0.035998
9.7	0.12917	0.099895	0.092081	0.036133
9.71	0.12921	0.09986	0.092022	0.035871
9.72	0.12938	0.099853	0.091911	0.035828
9.73	0.12932	0.099874	0.092199	0.035835
9.74	0.1294	0.099902	0.092088	0.035857
9.75	0.12954	0.10015	0.092107	0.035949
9.76	0.12967	0.10005	0.092068	0.035984
9.77	0.12978	0.10015	0.092088	0.036168
9.78	0.12983	0.10028	0.092212	0.036466
9.79	0.12993	0.10017	0.092173	0.036515
9.8	0.12963	0.10035	0.092651	0.036777
9.81	0.12993	0.10028	0.092245	0.036799
9.82	0.13006	0.10028	0.092166	0.036855
9.83	0.12995	0.10043	0.092363	0.037004
9.84	0.12985	0.10033	0.092644	0.037216
9.85	0.13017	0.10031	0.092166	0.037231
9.86	0.12986	0.10033	0.092441	0.037457
9.87	0.1298	0.10036	0.092625	0.037556
9.88	0.12987	0.10038	0.092467	0.037648
9.89	0.13002	0.1003	0.092146	0.037521
9.9	0.12984	0.10042	0.092487	0.037422
9.91	0.13	0.1004	0.092389	0.037408
9.92	0.12983	0.10027	0.092428	0.037266
9.93	0.12993	0.10041	0.092271	0.037146
9.94	0.12993	0.10049	0.092435	0.037082
9.95	0.1298	0.10034	0.092441	0.036869
9.96	0.12979	0.10035	0.092179	0.036714
9.97	0.12988	0.10042	0.092146	0.036565
9.98	0.12967	0.10034	0.09233	0.036572
9.99	0.12969	0.10038	0.092173	0.036494
10	0.12953	0.1004	0.092422	0.036551
10.01	0.12979	0.10042	0.091845	0.036246
10.02	0.1297	0.10028	0.091917	0.036289
10.03	0.12966	0.1004	0.091812	0.03614
10.04	0.12965	0.10023	0.091917	0.03614
10.05	0.1296	0.10027	0.091957	0.036175
10.06	0.12964	0.10027	0.092133	0.036345
10.07	0.1298	0.10027	0.091871	0.036402
10.08	0.1298	0.10032	0.092042	0.036529
10.09	0.12952	0.10043	0.0925	0.036876
10.1	0.12968	0.10044	0.092291	0.036784
10.11	0.1298	0.10051	0.092232	0.036912
10.12	0.12993	0.10055	0.092133	0.037025
10.13	0.12964	0.10062	0.092821	0.037231
10.14	0.12973	0.1007	0.09267	0.037273
10.15	0.12964	0.10068	0.092618	0.037379
10.16	0.12973	0.1007	0.092644	0.037379
10.17	0.12982	0.10074	0.092461	0.037308
10.18	0.12948	0.1007	0.093162	0.037457
10.19	0.12983	0.10065	0.092683	0.037337
10.2	0.12974	0.10076	0.092782	0.037379
10.21	0.12946	0.10081	0.093168	0.037464
10.22	0.12993	0.10088	0.092402	0.037287
10.23	0.12962	0.10089	0.092703	0.037273
10.24	0.12954	0.10074	0.092677	0.037195
10.25	0.12935	0.10083	0.092559	0.037061
10.26	0.12933	0.1007	0.092389	0.036976
10.27	0.12925	0.10063	0.092389	0.036862
10.28	0.12935	0.10068	0.091996	0.036621
10.29	0.12915	0.10056	0.092356	0.036487
10.3	0.12933	0.10055	0.092009	0.036267
10.31	0.1293	0.10046	0.092042	0.036175
10.32	0.12927	0.10043	0.092114	0.036041
10.33	0.12936	0.1004	0.092042	0.035913
10.34	0.12917	0.10028	0.091911	0.035864
10.35	0.12931	0.10027	0.091695	0.03575
10.36	0.1291	0.10031	0.09197	0.035779
10.37	0.12891	0.10036	0.09214	0.035878
10.38	0.12895	0.10031	0.091943	0.035828
10.39	0.12905	0.10022	0.092029	0.035786
10.4	0.12909	0.10026	0.092225	0.035871
10.41	0.12919	0.10028	0.091904	0.035934
10.42	0.12903	0.10037	0.092454	0.036104
10.43	0.12917	0.10037	0.092264	0.036338
10.44	0.12921	0.10044	0.092422	0.036437
10.45	0.12942	0.10044	0.092389	0.036551
10.46	0.12922	0.10051	0.09307	0.036763
10.47	0.12945	0.10051	0.092703	0.037018
10.48	0.12959	0.10045	0.092585	0.037195
10.49	0.12928	0.10038	0.093063	0.037571
10.5	0.12964	0.10045	0.092769	0.037684
10.51	0.12953	0.10042	0.09288	0.037712
10.52	0.1297	0.10044	0.092618	0.037535
10.53	0.12954	0.10042	0.092729	0.037486
10.54	0.12929	0.10041	0.093044	0.037663
10.55	0.12943	0.10036	0.092841	0.037556
10.56	0.12941	0.10042	0.092631	0.037443
10.57	0.1295	0.10041	0.092592	0.037386
10.58	0.12904	0.10033	0.093116	0.037351
10.59	0.12921	0.10024	0.092775	0.037075
10.6	0.12926	0.10026	0.092683	0.037174
10.61	0.12931	0.10014	0.092598	0.037096
10.62	0.12931	0.10017	0.092598	0.037089
10.63	0.12928	0.10018	0.092611	0.036912
10.64	0.12921	0.1002	0.092697	0.036777
10.65	0.1293	0.1001	0.0925	0.036749
10.66	0.12915	0.10023	0.092448	0.036551
10.67	0.12922	0.10012	0.092592	0.0366
10.68	0.12905	0.10023	0.092841	0.036572
10.69	0.12927	0.10023	0.092376	0.036487
10.7	0.12913	0.10033	0.092553	0.036643
10.71	0.12913	0.10037	0.092585	0.036621
10.72	0.12916	0.10045	0.092677	0.036699
10.73	0.12923	0.10051	0.092618	0.036756
10.74	0.1291	0.10054	0.09286	0.036862
10.75	0.12917	0.1006	0.092697	0.03711
10.76	0.12929	0.10067	0.092729	0.037138
10.77	0.12904	0.10074	0.093207	0.037337
10.78	0.12919	0.1006	0.093142	0.037316
10.79	0.12942	0.10065	0.092978	0.03733
10.8	0.1294	0.10064	0.093142	0.037344
10.81	0.12934	0.1006	0.093266	0.037372
10.82	0.12966	0.10058	0.092952	0.037223
10.83	0.12944	0.10069	0.093299	0.037372
10.84	0.12923	0.1006	0.093633	0.037408
10.85	0.12937	0.10055	0.093083	0.037075
10.86	0.12941	0.10061	0.093063	0.036997
10.87	0.12912	0.10063	0.093221	0.037004
10.88	0.12937	0.10054	0.0929	0.036791
10.89	0.12921	0.10062	0.093096	0.03682
10.9	0.12912	0.10057	0.092965	0.036699
10.91	0.12913	0.10061	0.092959	0.0366
10.92	0.12913	0.10055	0.092841	0.03648
10.93	0.12901	0.10056	0.092978	0.036437
10.94	0.12917	0.10055	0.092742	0.036388
10.95	0.12919	0.10058	0.09288	0.036423
10.96	0.12917	0.10044	0.092782	0.03648
10.97	0.12935	0.10045	0.092638	0.036671
10.98	0.12936	0.10048	0.092736	0.036777
10.99	0.1294	0.10057	0.092959	0.036862
11	0.12951	0.1006	0.092716	0.036954
11.01	0.12944	0.10054	0.092985	0.03716
11.02	0.1293	0.10072	0.093162	0.037202
11.03	0.12944	0.10065	0.093142	0.037294
11.04	0.12956	0.10075	0.092945	0.037379
11.05	0.12944	0.1008	0.093142	0.037556
11.06	0.12937	0.10085	0.093489	0.037698
11.07	0.12964	0.10087	0.093129	0.037847
11.08	0.12942	0.10085	0.093496	0.037903
11.09	0.12956	0.1009	0.093188	0.038052
11.1	0.1295	0.10102	0.093613	0.038116
11.11	0.12972	0.10103	0.093613	0.038109
11.12	0.1297	0.1011	0.093397	0.03825
11.13	0.12957	0.10101	0.093836	0.038328
11.14	0.12972	0.10111	0.09341	0.038265
11.15	0.12973	0.10108	0.093568	0.038293
11.16	0.12985	0.10107	0.093378	0.038229
11.17	0.12983	0.10106	0.093541	0.038088
11.18	0.12979	0.10111	0.093528	0.037925
11.19	0.12992	0.10111	0.093293	0.037762
11.2	0.12991	0.10108	0.093312	0.037627
11.21	0.1299	0.10113	0.093286	0.037436
11.22	0.12989	0.1011	0.093155	0.037457
11.23	0.12967	0.10114	0.093456	0.037436
11.24	0.13006	0.10113	0.09288	0.037344
11.25	0.12993	0.10124	0.093168	0.037287
11.26	0.13002	0.10123	0.092998	0.037131
11.27	0.12993	0.10122	0.093207	0.037266
11.28	0.13002	0.10122	0.092913	0.037294
11.29	0.12983	0.10117	0.093293	0.0375
11.3	0.13007	0.10128	0.093109	0.037429
11.31	0.13011	0.10129	0.092998	0.037457
11.32	0.12999	0.10127	0.093175	0.037535
11.33	0.13013	0.10127	0.093325	0.037486
11.34	0.1302	0.10131	0.093351	0.037698
11.35	0.13004	0.1012	0.093522	0.037733
11.36	0.13016	0.10112	0.093273	0.037818
11.37	0.13006	0.10115	0.093397	0.037811
11.38	0.13005	0.10126	0.09341	0.037811
11.39	0.12994	0.10115	0.093561	0.037903
11.4	0.12992	0.10124	0.093378	0.037882
11.41	0.12991	0.10128	0.093554	0.037882
11.42	0.1299	0.10136	0.093718	0.037847
11.43	0.13007	0.10122	0.093443	0.037719
11.44	0.13009	0.10127	0.093502	0.037783
11.45	0.12994	0.10132	0.0936	0.037797
11.46	0.13009	0.10134	0.09343	0.037542
11.47	0.13008	0.10155	0.09343	0.037613
11.48	0.12995	0.10158	0.093646	0.03767
11.49	0.13021	0.10146	0.093286	0.037578
11.5	0.13029	0.1015	0.093397	0.037422
11.51	0.13007	0.10151	0.093574	0.037549
11.52	0.13012	0.10152	0.093574	0.037762
11.53	0.13029	0.10145	0.093076	0.037677
11.54	0.12995	0.10136	0.09362	0.037804
11.55	0.12998	0.10127	0.093541	0.03779
11.56	0.13004	0.10132	0.093417	0.037741
11.57	0.12998	0.10129	0.093535	0.03784
11.58	0.12988	0.10122	0.093699	0.037932
11.59	0.12996	0.10136	0.093627	0.037854
11.6	0.13006	0.10128	0.093659	0.037918
11.61	0.13004	0.10138	0.093849	0.03808
11.62	0.13008	0.1015	0.093836	0.038201
11.63	0.13012	0.10157	0.093672	0.038258
11.64	0.13003	0.10152	0.093869	0.038335
11.65	0.12995	0.10159	0.093941	0.038449
11.66	0.12998	0.10168	0.094059	0.03869
11.67	0.13001	0.10166	0.093987	0.038824
11.68	0.13004	0.10175	0.093849	0.039044
11.69	0.13014	0.10185	0.093777	0.039037
11.7	0.13002	0.10182	0.09398	0.039008
11.71	0.12995	0.10193	0.094236	0.038973
11.72	0.13017	0.10196	0.093823	0.038789
11.73	0.13011	0.10194	0.094196	0.03881
11.74	0.13012	0.10186	0.094052	0.038597
11.75	0.13015	0.10193	0.094131	0.038548
11.76	0.13014	0.10196	0.094085	0.038498
11.77	0.13012	0.10189	0.094118	0.038343
11.78	0.13004	0.10193	0.094026	0.03842
11.79	0.12989	0.10198	0.094445	0.038371
11.8	0.13026	0.10198	0.09398	0.038229
11.81	0.12996	0.10213	0.094576	0.03825
11.82	0.13033	0.10216	0.094118	0.038123
11.83	0.13035	0.102	0.093974	0.037995
11.84	0.13018	0.10214	0.094301	0.038031
11.85	0.13008	0.10202	0.094196	0.038109
11.86	0.13001	0.10212	0.094137	0.03808
11.87	0.12986	0.10209	0.094498	0.038102
11.88	0.12995	0.10209	0.094196	0.038038
11.89	0.1299	0.10198	0.094124	0.038073
11.9	0.12994	0.10196	0.094137	0.038095
11.91	0.12995	0.10196	0.094281	0.038151
11.92	0.13004	0.1019	0.094203	0.038243
11.93	0.13028	0.10183	0.094092	0.038187
11.94	0.13041	0.10185	0.094019	0.038258
11.95	0.13033	0.10182	0.094229	0.038293
11.96	0.13071	0.10169	0.09398	0.038151
11.97	0.13062	0.10179	0.094118	0.038151
11.98	0.13079	0.10166	0.093856	0.038272
11.99	0.13085	0.10163	0.093895	0.03818
12	0.13061	0.10167	0.094393	0.038258
12.01	0.13098	0.10163	0.093705	0.038109
12.02	0.13113	0.10147	0.093731	0.038102
12.03	0.13103	0.10157	0.093797	0.038045
12.04	0.13091	0.10146	0.094059	0.038165
12.05	0.13079	0.10159	0.094072	0.038052
12.06	0.13101	0.10147	0.093699	0.038003
12.07	0.13084	0.10156	0.093784	0.037946
12.08	0.13082	0.10152	0.093875	0.037939
12.09	0.13088	0.10155	0.09379	0.038031
12.1	0.13106	0.10183	0.093947	0.038024
12.11	0.13105	0.10174	0.093856	0.038321
12.12	0.13106	0.10186	0.093954	0.038428
12.13	0.13091	0.1019	0.093849	0.038236
12.14	0.13092	0.10189	0.094098	0.038279
12.15	0.13083	0.10197	0.093993	0.038272
12.16	0.13073	0.10198	0.094039	0.038378
12.17	0.1308	0.10198	0.09398	0.038435
12.18	0.13084	0.10211	0.094216	0.038647
12.19	1.3081	1.0223	0.9436	0.38711
12.2	1.3079	1.0213	0.94229	0.3859
12.21	1.3097	1.0231	0.94439	0.3859
12.22	1.3086	1.0232	0.94308	0.38697
12.23	1.3091	1.0238	0.94321	0.38675
12.24	1.3101	1.0236	0.9436	0.38817
12.25	1.3107	1.0237	0.94838	0.38966
12.26	1.3079	1.0234	0.94511	0.38952
12.27	1.3091	1.023	0.94543	0.3893
12.28	1.3098	1.0228	0.94877	0.38838
12.29	1.3083	1.0221	0.94707	0.38789
12.3	1.3102	1.0218	0.94746	0.38817
12.31	1.3091	1.0228	0.94818	0.38767
12.32	1.3093	1.0218	0.9457	0.38746
12.33	1.3102	1.0219	0.94511	0.38597
12.34	1.309	1.0215	0.94491	0.38505
12.35	1.3083	1.022	0.94222	0.38335
12.36	1.3085	1.0219	0.94059	0.38258
12.37	1.3094	1.0212	0.9417	0.38243
12.38	1.3087	1.0216	0.93777	0.38031
12.39	1.3097	1.0197	0.93875	0.37882
12.4	1.3064	1.0188	0.93967	0.37981
12.41	1.3062	1.0189	0.93875	0.37783
12.42	1.3041	1.0177	0.93816	0.37755
12.43	1.3041	1.0179	0.9383	0.37797
12.44	1.3043	1.0161	0.93862	0.37854
12.45	1.3025	1.0171	0.93718	0.37804
12.46	1.3037	1.0164	0.93803	0.37861
12.47	1.3039	1.0168	0.93888	0.37847
12.48	1.3056	1.018	0.93908	0.37903
12.49	1.3058	1.017	0.93843	0.37925
12.5	1.3064	1.0179	0.93679	0.37981
12.51	1.3072	1.018	0.93764	0.38059
12.52	1.3054	1.0173	0.93856	0.3808
12.53	1.3059	1.0169	0.93816	0.38215
12.54	1.3055	1.0168	0.9379	0.38173
12.55	1.3051	1.0168	0.93836	0.38328
12.56	1.306	1.0182	0.93908	0.38208
12.57	1.3062	1.0167	0.93718	0.38109
12.58	1.306	1.0174	0.94092	0.38286
12.59	1.3045	1.0176	0.93725	0.38173
12.6	1.3041	1.0168	0.93646	0.38165
12.61	1.3033	1.0164	0.93672	0.38073
12.62	1.3034	1.0159	0.9379	0.38052
12.63	1.3023	1.0158	0.93882	0.38194
12.64	1.3041	1.0165	0.93961	0.38321
12.65	1.3043	1.0167	0.9398	0.38293
12.66	1.3043	1.0145	0.93581	0.38066
12.67	1.3051	1.0154	0.93764	0.37974
12.68	1.3045	1.0151	0.93777	0.3784
12.69	1.304	1.0152	0.93751	0.37804
12.7	1.304	1.0149	0.93888	0.37698
12.71	1.3042	1.0141	0.93594	0.37882
12.72	1.3072	1.0149	0.93875	0.37896
12.73	1.305	1.0149	0.93836	0.38088
12.74	1.3064	1.014	0.93875	0.38024
12.75	1.3064	1.0143	0.94105	0.38151
12.76	1.3058	1.0138	0.93659	0.38201
12.77	1.3081	1.0156	0.9381	0.38165
12.78	1.3077	1.015	0.93987	0.3835
12.79	1.3076	1.0154	0.93705	0.38505
12.8	1.3095	1.0154	0.93797	0.38562
12.81	1.3097	1.0159	0.93974	0.3852
12.82	1.308	1.0147	0.93902	0.38569
12.83	1.3074	1.015	0.94157	0.3859
12.84	1.306	1.0147	0.93659	0.38576
12.85	1.3093	1.015	0.93699	0.38477
12.86	1.3085	1.015	0.94033	0.3847
12.87	1.3069	1.0152	0.94327	0.38619
12.88	1.3056	1.0158	0.93718	0.38562
12.89	1.3081	1.0145	0.93928	0.38491
12.9	1.3068	1.0148	0.93954	0.38406
12.91	1.3072	1.0149	0.9379	0.38187
12.92	1.307	1.015	0.93738	0.38307
12.93	1.3089	1.015	0.94006	0.38364
12.94	1.3069	1.0142	0.93908	0.38392
12.95	1.3079	1.015	0.9436	0.38406
12.96	1.306	1.0145	0.936	0.38215
12.97	1.3098	1.0148	0.93771	0.3808
12.98	1.3083	1.0148	0.9398	0.3801
12.99	1.3062	1.0143	0.93908	0.37967
13	1.3085	1.0148	0.9379	0.37953
13.01	1.3087	1.0145	0.93653	0.37946
13.02	1.3085	1.0158	0.93725	0.37925
13.03	1.3082	1.0163	0.94059	0.37967
13.04	1.306	1.0154	0.93699	0.37896
13.05	1.3074	1.0166	0.93502	0.37967
13.06	1.3093	1.0166	0.94118	0.38194
13.07	1.3051	1.0177	0.93731	0.38116
13.08	1.3059	1.0177	0.93843	0.38088
13.09	1.306	1.0186	0.93856	0.38123
13.1	1.3054	1.0186	0.94019	0.38116
13.11	1.3039	1.0182	0.93699	0.38215
13.12	1.3056	1.02	0.93836	0.38222
13.13	1.3046	1.0195	0.94046	0.38484
13.14	1.3035	1.02	0.93692	0.3852
13.15	1.3051	1.02	0.94026	0.38562
13.16	1.3027	1.0208	0.93797	0.38512
13.17	1.304	1.0206	0.9381	0.38293
13.18	1.3048	1.02	0.94222	0.38321
13.19	1.3019	1.0198	0.93738	0.38073
13.2	1.3047	1.0188	0.93888	0.38236
13.21	1.3043	1.0192	0.9398	0.38066
13.22	1.3037	1.02	0.94137	0.38102
13.23	1.3015	1.0204	0.94033	0.38165
13.24	1.3028	1.0202	0.9398	0.38151
13.25	1.3037	1.0198	0.93843	0.38102
13.26	1.3059	1.0202	0.93895	0.38194
13.27	1.3045	1.0213	0.94222	0.38201
13.28	1.3032	1.0202	0.93856	0.38165
13.29	1.3062	1.021	0.93803	0.38187
13.3	1.3069	1.0197	0.94295	0.38428
13.31	1.3035	1.021	0.93849	0.383
13.32	1.3071	1.0204	0.94164	0.38512
13.33	1.3072	1.0217	0.94111	0.38456
13.34	1.308	1.0205	0.93934	0.38512
13.35	1.3093	1.0191	0.9417	0.3852
13.36	1.3083	1.02	0.94209	0.38626
13.37	1.3065	1.0209	0.94144	0.38633
13.38	1.3067	1.0206	0.94131	0.38654
13.39	1.3055	1.0201	0.94078	0.38661
13.4	1.3073	1.0198	0.94262	0.38647
13.41	1.3058	1.0189	0.94367	0.38753
13.42	1.3063	1.0192	0.94209	0.38668
13.43	1.3071	1.018	0.94491	0.38612
13.44	1.3057	1.0193	0.94013	0.38498
13.45	1.3085	1.0183	0.94183	0.38357
13.46	1.3079	1.0187	0.94098	0.383
13.47	1.3072	1.0179	0.94327	0.38328
13.48	1.3058	1.0189	0.94164	0.38293
13.49	1.3066	1.0183	0.94229	0.38272
13.5	1.3067	1.0191	0.93974	0.38236
13.51	1.3077	1.0177	0.94327	0.38222
13.52	1.3061	1.0191	0.94072	0.38321
13.53	1.3074	1.0192	0.94098	0.38406
13.54	1.308	1.0186	0.94268	0.38392
13.55	1.3076	1.0191	0.94432	0.38435
13.56	1.3062	1.0185	0.94308	0.38371
13.57	1.3066	1.02	0.9417	0.38357
13.58	1.3074	1.0189	0.94164	0.3842
13.59	1.3071	1.0189	0.94386	0.3847
13.6	1.3068	1.0196	0.94576	0.38456
13.61	1.3063	1.0202	0.94065	0.38562
13.62	1.3093	1.0196	0.94281	0.38661
13.63	1.3085	1.0197	0.9434	0.38562
13.64	1.3089	1.0196	0.94452	0.38725
13.65	1.3078	1.0191	0.94498	0.38775
13.66	1.3096	1.0197	0.94255	0.38718
13.67	1.3103	1.0184	0.94432	0.38697
13.68	1.3094	1.0186	0.94268	0.38548
13.69	1.3086	1.0184	0.94144	0.38442
13.7	1.3095	1.0175	0.94347	0.38562
13.71	1.3072	1.0187	0.94039	0.38477
13.72	1.3086	1.0171	0.94118	0.38491
13.73	1.3066	1.0171	0.93921	0.38626
13.74	1.3087	1.0174	0.9398	0.3859
13.75	1.3066	1.0174	0.9417	0.3847
13.76	1.3054	1.0174	0.94144	0.38343
13.77	1.3054	1.0176	0.94222	0.3835
13.78	1.3055	1.0179	0.93974	0.38229
13.79	1.3064	1.0182	0.9419	0.38314
13.8	1.3065	1.0186	0.93967	0.38385
13.81	1.3071	1.0191	0.93875	0.38392
13.82
13.83
13.84
13.85
13.86
13.87
13.88
13.89
13.9
13.91
13.92
13.93
13.94
13.95
13.96
13.97
13.98
13.99
14
14.01
14.02
14.03
14.04
14.05
14.06
14.07
14.08
14.09
14.1
14.11
14.12
14.13
14.14
14.15
14.16
14.17
14.18
14.19
14.2
14.21
14.22
14.23
14.24
14.25
14.26
14.27
14.28
14.29
14.3
14.31
14.32
14.33
14.34
14.35
14.36
14.37
14.38
14.39
14.4
14.41
14.42
14.43
14.44
14.45
14.46
14.47
14.48
14.49
14.5
14.51
14.52
14.53
14.54
14.55
14.56
14.57
14.58
14.59
14.6
14.61
14.62
14.63
14.64
14.65
14.66
14.67
14.68
14.69
14.7
14.71
14.72
14.73
14.74
14.75
14.76
14.77
14.78
14.79
14.8
14.81
14.82
14.83
14.84
14.85
14.86
14.87
14.88
14.89
14.9
14.91
14.92
14.93
14.94
14.95
14.96
14.97
14.98
14.99
15
15.01
15.02
15.03
15.04
15.05
15.06
15.07
15.08
15.09
15.1
15.11
15.12
15.13
15.14
15.15
15.16
15.17
15.18
15.19
15.2
15.21
15.22
15.23
15.24
15.25
15.26
15.27
15.28
15.29
15.3
15.31
15.32
15.33
15.34
15.35
15.36
15.37
15.38
15.39
15.4
15.41
15.42
15.43
15.44
15.45
15.46
15.47
15.48
15.49
15.5
15.51
15.52
15.53
15.54
15.55
15.56
15.57
15.58
15.59
15.6
15.61
15.62
15.63
15.64
15.65
15.66
15.67
15.68
15.69
15.7
15.71
15.72
15.73
15.74
15.75
15.76
15.77
15.78
15.79
15.8
15.81
15.82
15.83
15.84
15.85
15.86
15.87
15.88
15.89
15.9
15.91
15.92
15.93
15.94
15.95
15.96
15.97
15.98
15.99
16
16.01
16.02
16.03
16.04
16.05
16.06
16.07
16.08
16.09
16.1
16.11
16.12
16.13
16.14
16.15
16.16
16.17
16.18
16.19
16.2
16.21
16.22
16.23
16.24
16.25
16.26
16.27
16.28
16.29
16.3
16.31
16.32
16.33
16.34
16.35
16.36
16.37
16.38
16.39
16.4
16.41
16.42
16.43
16.44
16.45
16.46
16.47
16.48
16.49
16.5
16.51
16.52
16.53
16.54
16.55
16.56
16.57
16.58
16.59
16.6
16.61
16.62
16.63
16.64
16.65
16.66
16.67
16.68
16.69
16.7
16.71
16.72
16.73
16.74
16.75
16.76
16.77
16.78
16.79
16.8
16.81
16.82
16.83
16.84
16.85
16.86
16.87
16.88
16.89
16.9
16.91
16.92
16.93
16.94
16.95
16.96
16.97
16.98
16.99
17
17.01
17.02
17.03
17.04
17.05
17.06
17.07
17.08
17.09
17.1
17.11
17.12
17.13
17.14
17.15
17.16
17.17
17.18
17.19
17.2
17.21
17.22
17.23
17.24
17.25
17.26
17.27
17.28
17.29
17.3
17.31
17.32
17.33
17.34
17.35
17.36
17.37
17.38
17.39
17.4
17.41
17.42
17.43
17.44
17.45
17.46
17.47
17.48
17.49
17.5
17.51
17.52
17.53
17.54
17.55
17.56
17.57
17.58
17.59
17.6
17.61
17.62
17.63
17.64
17.65
17.66
17.67
17.68
17.69
17.7
17.71
17.72
17.73
17.74
17.75
17.76
17.77
17.78
17.79
17.8
17.81
17.82
17.83
17.84
17.85
17.86
17.87
17.88
17.89
17.9
17.91
17.92
17.93
17.94
17.95
17.96
17.97
17.98
17.99
18
18.01
18.02
18.03
18.04
18.05
18.06
18.07
18.08
18.09
18.1
18.11
18.12
18.13
18.14
18.15
18.16
18.17
18.18
18.19
18.2
18.21
18.22
18.23
18.24
18.25
18.26
18.27
18.28
18.29
18.3
18.31
18.32
18.33
18.34
18.35
18.36
18.37
18.38
18.39
18.4
18.41
18.42
18.43
18.44
18.45
18.46
18.47
18.48
18.49
18.5
18.51
18.52
18.53
18.54
18.55
18.56
18.57
18.58
18.59
18.6
18.61
18.62
18.63
18.64
18.65
18.66
18.67
18.68
18.69
18.7
18.71
18.72
18.73
18.74
18.75
18.76
18.77
18.78
18.79
18.8
18.81
18.82
18.83
18.84
18.85
18.86
18.87
18.88
18.89
18.9
18.91
18.92
18.93
18.94
18.95
18.96
18.97
18.98
18.99
19
19.01
19.02
19.03
19.04
19.05
19.06
19.07
19.08
19.09
19.1
19.11
19.12
19.13
19.14
19.15
19.16
19.17
19.18
19.19
19.2
19.21
19.22
19.23
19.24
19.25
19.26
19.27
19.28
19.29
19.3
19.31
19.32
19.33
19.34
19.35
19.36
19.37
19.38
19.39
19.4
19.41
19.42
19.43
19.44
19.45
19.46
19.47
19.48
19.49
19.5
19.51
19.52
19.53
19.54
19.55
19.56
19.57
19.58
19.59
19.6
19.61
19.62
19.63
19.64
19.65
19.66
19.67
19.68
19.69
19.7
19.71
19.72
19.73
19.74
19.75
19.76
19.77
19.78
19.79
19.8
19.81
19.82
19.83
19.84
19.85
19.86
19.87
19.88
19.89
19.9
19.91
19.92
19.93
19.94
19.95
19.96
19.97
19.98
[truncated: 617 more rows]
