# Supplementary material for: Experimental research on the impact pressure of tidal bore fronts
Source: PLoS One. 2024 May 10;19(5):e0301204. doi: 10.1371/journal.pone.0301204 (PMC11086831; doi:10.1371/journal.pone.0301204)
Supplement: S4 Dataset — (XLSX) [file pone.0301204.s004.xlsx]

## Sheet: B1
相对时间(s)	T1	T2	T3	T4	T5						H=0.067m							脉动	T1	T2	T3	T4	T5	T6	T7	T8
0	0.075093	0.046913	0.03999	-0.0039924	-0.0033464					0	0.09601		0.054356	0.073509	0			0	0.1373	0.10863	0.10118	0.052401	0.034149	0	0	0
0.01	0.075019	0.046878	0.039958	-0.0039215	-0.0032866					0.02	0.09684		0.0438792	0.0176736	#DIV/0!			0.01	0.13741	0.10863	0.10163	0.052536	0.03292	0	0	0
0.02	0.074911	0.046774	0.040141	-0.0038719	-0.0032401					0.04	0.09684	Ps	0.0104768	0.0558354	#DIV/0!			0.02	0.1375	0.10855	0.10162	0.052649	0.031665	0	0	0
0.03	0.075059	0.046857	0.039833	-0.0038719	-0.0032268					0.06	0.09601	H	0.0619591					0.03	0.13785	0.10851	0.10103	0.052089	0.030722	0	0	0
0.04	0.07518	0.046864	0.039663	-0.0040136	-0.0033198					0.08	0.09601							0.04	0.13793	0.10843	0.10046	0.051799	0.02956	0	0	0
0.05	0.074722	0.046767	0.040239	-0.0039711	-0.0031338					0.1	0.09684							0.05	0.13765	0.1083	0.1002	0.051466	0.02774	0	0	0
0.06	0.075059	0.046808	0.039768	-0.0039357	-0.0032733					0.12	0.09601							0.06	0.1371	0.10816	0.10008	0.050765	0.025867	0	0	0
0.07	0.075012	0.046634	0.0398	-0.0039994	-0.0032534					0.14	0.09711							0.07	0.13658	0.1079	0.099678	0.049596	0.02412	0	0	0
0.08	0.07483	0.046655	0.039899	-0.0039428	-0.0032666					0.16	0.09656							0.08	0.13603	0.10746	0.099527	0.048754	0.022213	0	0	0
0.09	0.074863	0.046641	0.039722	-0.004049	-0.0032201					0.18	0.09656							0.09	0.13579	0.10693	0.098361	0.047224	0.020121	0	0	0
0.1	0.074985	0.046662	0.03961	-0.004049	-0.0033663					0.2	0.09656							0.1	0.13547	0.10633	0.097883	0.045319	0.018673	0	0	0
0.11	0.074783	0.046767	0.039643	-0.0038365	-0.003353					0.22	0.09601							0.11	0.13473	0.10577	0.097726	0.043959	0.017597	0	0	0
0.12	0.074715	0.046641	0.03984	-0.0039782	-0.0032999					0.24	0.0941							0.12	0.13443	0.10521	0.096685	0.042797	0.016494	0	0	0
0.13	0.074769	0.046655	0.039683	-0.0040561	-0.0033065					0.26	0.09656							0.13	0.13391	0.10459	0.096109	0.042245	0.015578	0	0	0
0.14	0.074661	0.046502	0.039532	-0.0040561	-0.0032733					0.28	0.09601							0.14	0.1336	0.10409	0.095578	0.041558	0.014874	0	0	0
0.15	0.074573	0.046544	0.039833	-0.0038648	-0.0033264					0.3	0.09601							0.15	0.13337	0.10367	0.094648	0.040715	0.01415	0	0	0
0.16	0.074863	0.046419	0.039322	-0.0039782	-0.0033131					0.32	0.09821							0.16	0.13323	0.10317	0.093941	0.040099	0.013153	0	0	0
0.17	0.07458	0.046551	0.039768	-0.0039428	-0.0033065					0.34	0.09629							0.17	0.13273	0.10271	0.09379	0.039568	0.012556	0	0	0
0.18	0.074654	0.046565	0.039656	-0.0040065	-0.0032999					0.36	0.09711							0.18	0.13243	0.10247	0.093306	0.0392	0.011792	0	0	0
0.19	0.074776	0.04646	0.03925	-0.0041128	-0.0033131					0.38	0.09601							0.19	0.13213	0.10215	0.09307	0.03898	0.011001	0	0	0
0.2	0.074492	0.046349	0.039637	-0.0038578	-0.0032135					0.4	0.09492							0.2	0.13195	0.10212	0.092854	0.038867	0.010563	0	0	0
0.21	0.074594	0.046377	0.039499	-0.0039286	-0.0033331					0.42	0.09574							0.21	0.13174	0.10207	0.092795	0.03876	0.0099584	0	0	0
0.22	0.074809	0.046439	0.039296	-0.0040207	-0.0033663					0.44	0.09574							0.22	0.13146	0.10203	0.093057	0.038775	0.0098189	0	0	0
0.23	0.07454	0.046321	0.039394	-0.0040136	-0.0033264					0.46	0.09684							0.23	0.13147	0.10209	0.092873	0.038817	0.0095997	0	0	0
0.24	0.074324	0.046432	0.039768	-0.0038719	-0.0032201					0.48	0.09601							0.24	0.13134	0.10214	0.093168	0.039022	0.010105	0	0	0
0.25	0.074627	0.046335	0.039152	-0.0039569	-0.0032999					0.5	0.09656							0.25	0.13116	0.10241	0.093613	0.03949	0.010742	0	0	0
0.26	0.074398	0.046279	0.039198	-0.0040349	-0.0032666					0.52	0.09629							0.26	0.1314	0.10267	0.093685	0.03983	0.011141	0	0	0
0.27	0.074391	0.046251	0.039244	-0.003964	-0.0032999					0.54	0.09766							0.27	0.13155	0.1031	0.094052	0.040545	0.012084	0	0	0
0.28	0.07425	0.046182	0.039532	-0.0040774	-0.0032534					0.56	0.09519							0.28	0.13164	0.10344	0.094393	0.041374	0.013439	0	0	0
0.29	0.074277	0.046286	0.039538	-0.0039428	-0.0031936					0.58	0.09711							0.29	0.13159	0.10367	0.095316	0.042103	0.014774	0	0	0
0.3	0.074364	0.04621	0.039303	-0.0040703	-0.0033331					0.6	0.09684							0.3	0.13214	0.10418	0.095532	0.042797	0.015877	0	0	0
0.31	0.074385	0.046258	0.039276	-0.0040419	-0.0033198					0.62	0.09738							0.31	0.13248	0.10454	0.09586	0.04335	0.016747	0	0	0
0.32	0.074486	0.046279	0.039224	-0.0040278	-0.0032999					0.64	0.09903							0.32	0.13286	0.10502	0.096253	0.04437	0.017258	0	0	0
0.33	0.074371	0.046245	0.0391	-0.0040278	-0.0033198					0.66	0.09218							0.33	0.13341	0.10535	0.096835	0.045248	0.018334	0	0	0
0.34	0.074378	0.046265	0.039113	-0.0040419	-0.0033131					0.68	0.09957							0.34	0.13389	0.10567	0.097209	0.045814	0.019789	0	0	0
0.35	0.074216	0.046356	0.039309	-0.0040278	-0.0033065					0.7	0.09793							0.35	0.13421	0.10594	0.09751	0.046551	0.021098	0	0	0
0.36	0.074418	0.046314	0.039119	-0.0040632	-0.0033663					0.72	0.09875							0.36	0.13462	0.10626	0.097831	0.047224	0.022054	0	0	0
0.37	0.074486	0.046286	0.039178	-0.0040703	-0.0033995					0.74	0.0993							0.37	0.13473	0.10651	0.098302	0.047571	0.022884	0	0	0
0.38	0.074519	0.046279	0.039237	-0.0040349	-0.0032799					0.76	0.10177							0.38	0.13494	0.10662	0.098034	0.047472	0.023117	0	0	0
0.39	0.074567	0.046321	0.039283	-0.0039357	-0.0032999					0.78	0.10368							0.39	0.13472	0.10658	0.098577	0.047833	0.023323	0	0	0
0.4	0.074627	0.046349	0.038995	-0.0039782	-0.0033729					0.8	0.10725							0.4	0.13501	0.10661	0.098289	0.047854	0.023595	0	0	0
0.41	0.074519	0.046314	0.039172	-0.0039498	-0.003353					0.82	0.11327							0.41	0.13494	0.10635	0.098374	0.047677	0.023801	0	0	0
0.42	0.074546	0.046405	0.039198	-0.0040278	-0.0033264					0.84	0.12204							0.42	0.13506	0.1064	0.098178	0.047387	0.024226	0	0	0
0.43	0.074506	0.046391	0.03946	-0.0038223	-0.0032866					0.86	0.13464							0.43	0.13526	0.10631	0.098145	0.047082	0.024339	0	0	0
0.44	0.074675	0.046384	0.039152	-0.0040419	-0.0033198					0.88	0.14834							0.44	0.13556	0.1064	0.097923	0.046919	0.023462	0	0	0
0.45	0.07458	0.046419	0.039087	-0.0040349	-0.0032733					0.9	0.15218							0.45	0.1358	0.10638	0.097458	0.046827	0.022134	0	0	0
0.46	0.074688	0.046474	0.039119	-0.0041482	-0.0033198					0.92	0.15711							0.46	0.13581	0.10635	0.097261	0.046289	0.020666	0	0	0
0.47	0.074614	0.046342	0.039303	-0.0040632	-0.0031869					0.94	0.16341							0.47	0.13564	0.10621	0.097248	0.04585	0.019523	0	0	0
0.48	0.0746	0.046391	0.039316	-0.0038648	-0.0032666					0.96	0.16724							0.48	0.1356	0.1061	0.096849	0.045297	0.018793	0	0	0
0.49	0.074708	0.046453	0.039113	-0.0039853	-0.0033198					0.98	0.16779							0.49	0.13538	0.10592	0.096632	0.044674	0.01763	0	0	0
0.5	0.074911	0.046432	0.039028	-0.0040278	-0.0034128					1	0.16779							0.5	0.13543	0.10589	0.096574	0.044228	0.016475	0	0	0
0.51	0.074992	0.046565	0.039028	-0.004134	-0.0032999					1.02	0.1645							0.51	0.13565	0.10592	0.095866	0.043619	0.015638	0	0	0
0.52	0.074809	0.046558	0.039512	-0.0038648	-0.00326					1.04	0.15793							0.52	0.13546	0.10602	0.096037	0.043463	0.015066	0	0	0
0.53	0.075032	0.046593	0.039355	-0.0040136	-0.0031936					1.06	0.15601							0.53	0.13545	0.10603	0.096089	0.043456	0.014356	0	0	0
0.54	0.074985	0.046655	0.039434	-0.0040207	-0.0033331					1.08	0.1456							0.54	0.13576	0.10608	0.096017	0.043314	0.013618	0	0	0
0.55	0.075329	0.046808	0.039381	-0.0041057	-0.0033065					1.1	0.14779							0.55	0.1359	0.10613	0.095899	0.043513	0.01314	0	0	0
0.56	0.07541	0.046989	0.039506	-0.004134	-0.0033131					1.12	0.14642							0.56	0.13619	0.10617	0.096076	0.043683	0.012928	0	0	0
0.57	0.075518	0.047156	0.039859	-0.0038223	-0.0032401					1.14	0.14341							0.57	0.13615	0.10647	0.09656	0.044023	0.012901	0	0	0
0.58	0.07603	0.047268	0.039702	-0.0040136	-0.0033331					1.16	0.14176							0.58	0.13621	0.10692	0.09715	0.044703	0.013207	0	0	0
0.59	0.076233	0.047504	0.039958	-0.0040207	-0.003167					1.18	0.13903							0.59	0.13667	0.10726	0.097202	0.045552	0.013472	0	0	0
0.6	0.076462	0.047741	0.040233	-0.0040136	-0.0033131					1.2	0.13875							0.6	0.13692	0.10757	0.097739	0.046098	0.013818	0	0	0
0.61	0.076914	0.048005	0.040246	-0.0040561	-0.0032268					1.22	0.13957							0.61	0.13739	0.10794	0.098374	0.046303	0.014601	0	0	0
0.62	0.077352	0.048291	0.040508	-0.0039428	-0.00326					1.24	0.14012							0.62	0.13777	0.10845	0.098859	0.046629	0.015372	0	0	0
0.63	0.077703	0.048569	0.040881	-0.0040349	-0.0032534					1.26	0.14286							0.63	0.13803	0.10877	0.099691	0.047203	0.016534	0	0	0
0.64	0.078202	0.048938	0.040868	-0.0041128	-0.0033663					1.28	0.1456							0.64	0.13855	0.10921	0.1001	0.047663	0.017564	0	0	0
0.65	0.078695	0.049425	0.041353	-0.0041128	-0.0033131					1.3	0.14834							0.65	0.13882	0.10965	0.10076	0.048392	0.019138	0	0	0
0.66	0.079059	0.049892	0.042007	-0.0039003	-0.0033131					1.32	0.15081							0.66	0.13901	0.11011	0.10149	0.049795	0.021151	0	0	0
0.67	0.079639	0.050441	0.042171	-0.0039073	-0.0033596					1.34	0.15327							0.67	0.13941	0.1107	0.10196	0.05136	0.022811	0	0	0
0.68	0.080307	0.051075	0.042793	-0.0039853	-0.00326					1.36	0.15711							0.68	0.1398	0.11119	0.10266	0.052762	0.024492	0	0	0
0.69	0.081102	0.051764	0.043114	-0.0040207	-0.00326					1.38	0.15683							0.69	0.14011	0.11165	0.10311	0.054448	0.026664	0	0	0
0.7	0.081986	0.052669	0.044129	-0.0041411	-0.0032866					1.4	0.16176							0.7	0.14042	0.11214	0.10347	0.055531	0.029208	0	0	0
0.71	0.083214	0.053483	0.044719	-0.0039357	-0.0033331					1.42	0.16286							0.71	0.1404	0.11215	0.10382	0.056332	0.031898	0	0	0
0.72	0.084313	0.054548	0.045459	-0.0040419	-0.0032932					1.44	0.16149							0.72	0.14079	0.11212	0.10367	0.056048	0.03385	0	0	0
0.73	0.085507	0.055801	0.04669	-0.0039357	-0.003353					1.46	0.16122							0.73	0.14058	0.11203	0.10407	0.055793	0.035504	0	0	0
0.74	0.08697	0.057116	0.047319	-0.0040278	-0.0032666					1.48	0.16067							0.74	0.14041	0.11186	0.1038	0.055305	0.035989	0	0	0
0.75	0.088502	0.058613	0.048209	-0.0039003	-0.0033397					1.5	0.16231							0.75	0.13981	0.11115	0.10295	0.05449	0.035106	0	0	0
0.76	0.090141	0.060541	0.049755	-0.0038578	-0.0032268					1.52	0.15656							0.76	0.13895	0.11028	0.10262	0.053364	0.033007	0	0	0
0.77	0.091793	0.062608	0.051602	-0.0038365	-0.0032534					1.54	0.15464							0.77	0.13828	0.10933	0.10185	0.051792	0.030317	0	0	0
0.78	0.09408	0.064605	0.05318	-0.0039286	-0.0032733					1.56	0.14971							0.78	0.13755	0.10822	0.10038	0.050029	0.027574	0	0	0
0.79	0.096622	0.06661	0.054896	-0.0041411	-0.00326					1.58	0.14889							0.79	0.13654	0.10714	0.099265	0.048145	0.024844	0	0	0
0.8	0.098943	0.06929	0.057169	-0.0039003	-0.0033131					1.6	0.14944							0.8	0.13564	0.10604	0.097909	0.046268	0.021689	0	0	0
0.81	0.10135	0.072345	0.059821	-0.0038932	-0.0032201					1.62	0.14724							0.81	0.13443	0.10497	0.096835	0.04449	0.018221	0	0	0
0.82	0.10395	0.075512	0.063148	-0.0022073	-0.0033198					1.64	0.14615							0.82	0.13371	0.10384	0.095126	0.04233	0.01488	0	0	0
0.83	0.10735	0.078429	0.066206	0.0083538	-0.0033131					1.66	0.14587							0.83	0.13275	0.10293	0.094033	0.040056	0.01239	0	0	0
0.84	0.1105	0.082076	0.07043	0.0139	-0.00326					1.68	0.1456							0.84	0.13191	0.10196	0.092756	0.038158	0.011234	0	0	0
0.85	0.1126	0.085939	0.076233	0.024524	-0.0033331					1.7	0.14971							0.85	0.13099	0.10104	0.091603	0.036303	0.010211	0	0	0
0.86	0.11553	0.089551	0.080771	0.03575	0.0011506					1.72	0.14889							0.86	0.1304	0.10021	0.090365	0.034808	0.0088957	0	0	0
0.87	0.11876	0.092551	0.085578	0.041409	0.045221					1.74	0.15026							0.87	0.13002	0.099533	0.088931	0.033562	0.0059863	0	0	0
0.88	0.12119	0.094953	0.087091	0.042691	0.072047					1.76	0.15135							0.88	0.12921	0.098969	0.08844	0.032599	0.0061324	0	0	0
0.89	0.12326	0.097194	0.09064	0.047798	0.051478					1.78	0.153							0.89	0.12896	0.098454	0.087287	0.031352	0.0058535	0	0	0
0.9	0.1244	0.098384	0.09434	0.053718	0.05272					1.8	0.15437							0.9	0.12834	0.098134	0.087294	0.030233	0.0051161	0	0	0
0.91	0.12548	0.099442	0.096482	0.054356	0.069955					1.82	0.15574							0.91	0.12871	0.097925	0.086089	0.029355	0.0052025	0	0	0
0.92	0.12665	0.1006	0.097477	0.052394	0.073509					1.84	0.15683							0.92	0.12839	0.097918	0.086475	0.028986	0.0060527	0	0	0
0.93	0.12795	0.10177	0.098263	0.052061	0.070885					1.86	0.16067							0.93	0.12837	0.097994	0.086652	0.028845	0.0062918	0	0	0
0.94	0.12887	0.10185	0.098316	0.051778	0.061534					1.88	0.15875							0.94	0.12906	0.098322	0.086239	0.028823	0.0062653	0	0	0
0.95	0.12924	0.10218	0.097916	0.051693	0.053862					1.9	0.15848							0.95	0.12922	0.098823	0.087045	0.02927	0.0062719	0	0	0
0.96	0.12979	0.10255	0.098021	0.051183	0.043548					1.92	0.15738							0.96	0.12989	0.09938	0.087641	0.029971	0.0061723	0	0	0
0.97	0.12994	0.10291	0.098171	0.049002	0.036354					1.94	0.15628							0.97	0.13062	0.10025	0.088289	0.031111	0.0061524	0	0	0
0.98	0.13044	0.1038	0.098211	0.048633	0.026351					1.96	0.15409							0.98	0.13138	0.10115	0.089566	0.032563	0.0059929	0	0	0
0.99	0.13087	0.10505	0.098492	0.049051	0.032077					1.98	0.15218							0.99	0.13215	0.1022	0.091275	0.034157	0.0059265	0	0	0
1	0.1315	0.10545	0.098302	0.049774	0.034355					2	0.15108							1	0.13327	0.10342	0.092553	0.03614	0.0040334	0	0	0
1.01	0.13186	0.10531	0.098257	0.050461	0.031187					2.02	0.15218							1.01	0.13408	0.10466	0.094629	0.038307	0.0084905	0	0	0
1.02	0.13203	0.10454	0.097346	0.049164	0.032263					2.04	0.15081							1.02	0.13529	0.10588	0.096128	0.040574	0.012622	0	0	0
1.03	0.13167	0.1036	0.096619	0.046346	0.032382					2.06	0.1519							1.03	0.13685	0.10739	0.097346	0.042854	0.016249	0	0	0
1.04	0.13133	0.10271	0.095657	0.042868	0.031028					2.08	0.15245							1.04	0.13797	0.10894	0.099304	0.045375	0.020579	0	0	0
1.05	0.13056	0.10172	0.094943	0.039773	0.026504					2.1	0.15355							1.05	0.13931	0.11059	0.10139	0.048166	0.024332	0	0	0
1.06	0.13029	0.10095	0.093135	0.037946	0.025475					2.12	0.16286							1.06	0.14055	0.11212	0.10362	0.051063	0.02756	0	0	0
1.07	0.12979	0.10016	0.09195	0.037259	0.023954					2.14	0.17217							1.07	0.14205	0.1135	0.10497	0.053499	0.030888	0	0	0
1.08	0.12937	0.09947	0.090725	0.036763	0.022971					2.16	0.17574							1.08	0.14307	0.11476	0.10693	0.05556	0.034608	0	0	0
1.09	0.12877	0.098934	0.090084	0.037932	0.023721					2.18	0.17519							1.09	0.14419	0.11589	0.10809	0.057309	0.037988	0	0	0
1.1	0.12822	0.098384	0.089173	0.039773	0.021868					2.2	0.17656							1.1	0.145	0.11668	0.10925	0.05891	0.040579	0	0	0
1.11	0.12767	0.097946	0.088682	0.03852	0.01769					2.22	0.15711							1.11	0.14549	0.11751	0.11013	0.060623	0.042106	0	0	0
1.12	0.12704	0.097514	0.088414	0.036997	0.015412					2.24	0.15574							1.12	0.14599	0.11808	0.11062	0.062139	0.042864	0	0	0
1.13	0.12614	0.097104	0.088165	0.035857	0.013977					2.26	0.15108							1.13	0.14591	0.11863	0.11122	0.063265	0.042937	0	0	0
1.14	0.1256	0.096742	0.087209	0.035007	0.012018					2.28	0.14697							1.14	0.1463	0.11883	0.11072	0.063676	0.042498	0	0	0
1.15	0.12493	0.096171	0.087189	0.03415	0.0096462					2.3	0.14231							1.15	0.14603	0.11872	0.11073	0.063555	0.042166	0	0	0
1.16	0.1249	0.095642	0.086619	0.033335	0.0087163					2.32	0.14067							1.16	0.14606	0.11848	0.11008	0.062451	0.041296	0	0	0
1.17	0.12436	0.09512	0.08696	0.033038	0.0091082					2.34	0.1393							1.17	0.14566	0.1179	0.10934	0.061055	0.04036	0	0	0
1.18	0.12436	0.094786	0.086547	0.032691	0.00861					2.36	0.13875							1.18	0.1452	0.11688	0.1078	0.059427	0.039098	0	0	0
1.19	0.12445	0.0945	0.085892	0.03279	0.0088093					2.38	0.13875							1.19	0.14425	0.11574	0.10689	0.057734	0.036799	0	0	0
1.2	0.12481	0.094493	0.085506	0.03313	0.0068365					2.4	0.13957							1.2	0.14342	0.11468	0.10536	0.055652	0.033698	0	0	0
1.21	0.12532	0.094417	0.085434	0.033519	0.0085569					2.42	0.14286							1.21	0.14234	0.11346	0.10416	0.053711	0.03035	0	0	0
1.22	0.12539	0.094535	0.086514	0.034022	0.0088957					2.44	0.14697							1.22	0.14133	0.11213	0.10282	0.05158	0.026611	0	0	0
1.23	0.12593	0.094814	0.086233	0.034546	0.0086698					2.46	0.15135							1.23	0.13986	0.11067	0.10168	0.049589	0.023323	0	0	0
1.24	0.12605	0.095203	0.085814	0.035184	0.0084772					2.48	0.15683							1.24	0.13864	0.10928	0.10028	0.047691	0.019982	0	0	0
1.25	0.12615	0.095461	0.085447	0.037223	0.0082779					2.5	0.16259							1.25	0.13781	0.10788	0.09825	0.045439	0.017252	0	0	0
1.26	0.12663	0.095913	0.08472	0.038874	0.0080189					2.52	0.1719							1.26	0.1365	0.10644	0.096921	0.043258	0.015146	0	0	0
1.27	0.12723	0.096561	0.08491	0.038328	0.0078927					2.54	0.17902							1.27	0.13551	0.10519	0.095637	0.041197	0.013605	0	0	0
1.28	0.12775	0.097222	0.08525	0.038945	0.0075273					2.56	0.18341							1.28	0.1345	0.10383	0.094609	0.039377	0.010961	0	0	0
1.29	0.12831	0.098106	0.085912	0.040545	0.0064845					2.58	0.18368							1.29	0.13333	0.10263	0.093535	0.037783	0.0064048	0	0	0
1.3	0.12899	0.099066	0.087791	0.041806	0.00588					2.6	0.18012							1.3	0.13238	0.10163	0.092002	0.036182	0.0056276	0	0	0
1.31	0.12946	0.099985	0.090136	0.042812	0.010277					2.62	0.17628							1.31	0.13128	0.10093	0.090666	0.034454	0.0054549	0	0	0
1.32	0.13033	0.10063	0.091557	0.043633	0.011692					2.64	0.16724							1.32	0.13028	0.10021	0.090228	0.033094	0.0051029	0	0	0
1.33	0.13087	0.10153	0.093083	0.044788	0.014083					2.66	0.16313							1.33	0.12977	0.099366	0.089023	0.032138	0.0053486	0	0	0
1.34	0.13192	0.1025	0.093515	0.046105	0.017338					2.68	0.15656							1.34	0.12945	0.098962	0.088414	0.031472	0.005787	0	0	0
1.35	0.13275	0.10353	0.094164	0.047727	0.021111					2.7	0.15135							1.35	0.12898	0.098725	0.088374	0.030984	0.0059132	0	0	0
1.36	0.13326	0.10467	0.095683	0.048832	0.023256					2.72	0.14752							1.36	0.12888	0.098684	0.088368	0.030672	0.0058335	0	0	0
1.37	0.13402	0.10561	0.096665	0.049504	0.024784					2.74	0.14916							1.37	0.12908	0.098851	0.088754	0.030686	0.0056343	0	0	0
1.38	0.1348	0.10649	0.097464	0.050269	0.025999					2.76	0.14094							1.38	0.12925	0.099157	0.089481	0.030998	0.0061989	0	0	0
1.39	0.1351	0.10713	0.098911	0.051112	0.027574					2.78	0.13766							1.39	0.12966	0.099644	0.089848	0.031713	0.0063184	0	0	0
1.4	0.13552	0.10768	0.10007	0.051785	0.029599					2.8	0.13546							1.4	0.13002	0.10048	0.090719	0.032783	0.0060992	0	0	0
1.41	0.13604	0.10809	0.10081	0.052146	0.031001					2.82	0.13382							1.41	0.13082	0.10117	0.091079	0.033888	0.0058468	0	0	0
1.42	0.13665	0.10852	0.101	0.052238	0.033698					2.84	0.13437							1.42	0.13143	0.10191	0.092258	0.035857	0.0042659	0	0	0
1.43	0.1367	0.10859	0.10165	0.052422	0.035405					2.86	0.13766							1.43	0.13236	0.10301	0.093541	0.037995	0.0026651	0	0	0
1.44	0.1373	0.10863	0.10118	0.052401	0.034149					2.88	0.14231							1.44	0.13337	0.10395	0.094642	0.040248	0.0069362	0	0	0
1.45	0.13741	0.10863	0.10163	0.052536	0.03292					2.9	0.14724							1.45	0.13453	0.10524	0.096043	0.04279	0.010543	0	0	0
1.46	0.1375	0.10855	0.10162	0.052649	0.031665					2.92	0.15464							1.46	0.13578	0.10656	0.097641	0.045687	0.014123	0	0	0
1.47	0.13785	0.10851	0.10103	0.052089	0.030722					2.94	0.16313							1.47	0.13716	0.10777	0.099435	0.048159	0.017444	0	0	0
1.48	0.13793	0.10843	0.10046	0.051799	0.02956					2.96	0.16944							1.48	0.13847	0.10913	0.10114	0.050489	0.020374	0	0	0
1.49	0.13765	0.1083	0.1002	0.051466	0.02774					2.98	0.17738							1.49	0.13978	0.11054	0.103	0.052691	0.023635	0	0	0
1.5	0.1371	0.10816	0.10008	0.050765	0.025867					3	0.18286							1.5	0.141	0.11194	0.10506	0.054689	0.027534	0	0	0
1.51	0.13658	0.1079	0.099678	0.049596	0.02412					3.02	0.18478							1.51	0.14226	0.11327	0.10688	0.056799	0.030802	0	0	0
1.52	0.13603	0.10746	0.099527	0.048754	0.022213					3.04	0.18532							1.52	0.14326	0.1144	0.10892	0.058973	0.033864	0	0	0
1.53	0.13579	0.10693	0.098361	0.047224	0.020121					3.06	0.18259							1.53	0.14439	0.11554	0.11056	0.060737	0.03672	0	0	0
1.54	0.13547	0.10633	0.097883	0.045319	0.018673					3.08	0.18067							1.54	0.14554	0.11644	0.11179	0.061927	0.038898	0	0	0
1.55	0.13473	0.10577	0.097726	0.043959	0.017597					3.1	0.17656							1.55	0.14655	0.11738	0.1124	0.063067	0.040419	0	0	0
1.56	0.13443	0.10521	0.096685	0.042797	0.016494					3.12	0.16889							1.56	0.14741	0.11828	0.1127	0.063853	0.041628	0	0	0
1.57	0.13391	0.10459	0.096109	0.042245	0.015578					3.14	0.16341							1.57	0.1479	0.11905	0.11308	0.064278	0.04287	0	0	0
1.58	0.1336	0.10409	0.095578	0.041558	0.014874					3.16	0.15437							1.58	0.14818	0.11934	0.11279	0.064313	0.043627	0	0	0
1.59	0.13337	0.10367	0.094648	0.040715	0.01415					3.18	0.15108							1.59	0.14786	0.11949	0.11229	0.064285	0.043793	0	0	0
1.6	0.13323	0.10317	0.093941	0.040099	0.013153					3.2	0.14724							1.6	0.14759	0.11928	0.11188	0.064427	0.043402	0	0	0
1.61	0.13273	0.10271	0.09379	0.039568	0.012556					3.22	0.14286							1.61	0.14756	0.11879	0.11109	0.063725	0.042678	0	0	0
1.62	0.13243	0.10247	0.093306	0.0392	0.011792					3.24	0.1404							1.62	0.14711	0.11826	0.11048	0.062812	0.04115	0	0	0
1.63	0.13213	0.10215	0.09307	0.03898	0.011001					3.26	0.1393							1.63	0.1464	0.11751	0.10984	0.061735	0.038865	0	0	0
1.64	0.13195	0.10212	0.092854	0.038867	0.010563					3.28	0.13957							1.64	0.14586	0.11662	0.10852	0.06005	0.036427	0	0	0
1.65	0.13174	0.10207	0.092795	0.03876	0.0099584					3.3	0.1404							1.65	0.1447	0.11579	0.10779	0.058888	0.034129	0	0	0
1.66	0.13146	0.10203	0.093057	0.038775	0.0098189					3.32	0.14204							1.66	0.14416	0.11484	0.10625	0.057394	0.031904	0	0	0
1.67	0.13147	0.10209	0.092873	0.038817	0.0095997					3.34	0.14587							1.67	0.14333	0.1138	0.10475	0.055737	0.029506	0	0	0
1.68	0.13134	0.10214	0.093168	0.039022	0.010105					3.36	0.15081							1.68	0.14234	0.113	0.10388	0.054037	0.026929	0	0	0
1.69	0.13116	0.10241	0.093613	0.03949	0.010742					3.38	0.15437							1.69	0.14152	0.11177	0.10266	0.051877	0.024478	0	0	0
1.7	0.1314	0.10267	0.093685	0.03983	0.011141					3.4	0.16039							1.7	0.14031	0.11085	0.10154	0.049965	0.022453	0	0	0
1.71	0.13155	0.1031	0.094052	0.040545	0.012084					3.42	0.16724							1.71	0.13926	0.10974	0.10014	0.047458	0.020579	0	0	0
1.72	0.13164	0.10344	0.094393	0.041374	0.013439					3.44	0.17135							1.72	0.13824	0.10862	0.098938	0.04529	0.018666	0	0	0
1.73	0.13159	0.10367	0.095316	0.042103	0.014774					3.46	0.17711							1.73	0.13743	0.10754	0.097418	0.04352	0.016395	0	0	0
1.74	0.13214	0.10418	0.095532	0.042797	0.015877					3.48	0.18149							1.74	0.13627	0.10656	0.096724	0.04216	0.01405	0	0	0
1.75	0.13248	0.10454	0.09586	0.04335	0.016747					3.5	0.18368							1.75	0.13538	0.10566	0.095585	0.04097	0.011752	0	0	0
1.76	0.13286	0.10502	0.096253	0.04437	0.017258					3.52	0.18204							1.76	0.13458	0.10478	0.09493	0.039674	0.010031	0	0	0
1.77	0.13341	0.10535	0.096835	0.045248	0.018334					3.54	0.17957							1.77	0.13391	0.10402	0.094072	0.03813	0.0086034	0	0	0
1.78	0.13389	0.10567	0.097209	0.045814	0.019789					3.56	0.17409							1.78	0.13327	0.1035	0.093607	0.036834	0.0068963	0	0	0
1.79	0.13421	0.10594	0.09751	0.046551	0.021098					3.58	0.16944							1.79	0.13268	0.10303	0.093004	0.036112	0.0052423	0	0	0
1.8	0.13462	0.10626	0.097831	0.047224	0.022054					3.6	0.16176							1.8	0.13239	0.10272	0.092271	0.035651	0.0039338	0	0	0
1.81	0.13473	0.10651	0.098302	0.047571	0.022884					3.62	0.15738							1.81	0.13218	0.1026	0.091917	0.035106	0.0029374	0	0	0
1.82	0.13494	0.10662	0.098034	0.047472	0.023117					3.64	0.153							1.82	0.13203	0.10251	0.091721	0.034695	0.0027116	0	0	0
1.83	0.13472	0.10658	0.098577	0.047833	0.023323					3.66	0.15272							1.83	0.13171	0.10268	0.092042	0.034631	0.0031965	0	0	0
1.84	0.13501	0.10661	0.098289	0.047854	0.023595					3.68	0.15793							1.84	0.1322	0.1028	0.091721	0.034511	0.0024525	0	0	0
1.85	0.13494	0.10635	0.098374	0.047677	0.023801					3.7	0.14396							1.85	0.13273	0.10318	0.091943	0.034872	0.00091148	0	0	0
1.86	0.13506	0.1064	0.098178	0.047387	0.024226					3.72	0.14149							1.86	0.13317	0.10359	0.092422	0.035651	0.0013366	0	0	0
1.87	0.13526	0.10631	0.098145	0.047082	0.024339					3.74	0.14204							1.87	0.13372	0.10412	0.093162	0.036841	0.0035751	0	0	0
1.88	0.13556	0.1064	0.097923	0.046919	0.023462					3.76	0.14396							1.88	0.13453	0.1049	0.09364	0.037981	0.0041198	0	0	0
1.89	0.1358	0.10638	0.097458	0.046827	0.022134					3.78	0.14944							1.89	0.13522	0.10573	0.094943	0.039369	0.0060859	0	0	0
1.9	0.13581	0.10635	0.097261	0.046289	0.020666					3.8	0.15135							1.9	0.13591	0.10674	0.09622	0.040921	0.0084506	0	0	0
1.91	0.13564	0.10621	0.097248	0.04585	0.019523					3.82	0.15464							1.91	0.13706	0.10766	0.097163	0.042323	0.011181	0	0	0
1.92	0.1356	0.1061	0.096849	0.045297	0.018793					3.84	0.15793							1.92	0.1383	0.10874	0.098283	0.043945	0.013731	0	0	0
1.93	0.13538	0.10592	0.096632	0.044674	0.01763					3.86	0.16368							1.93	0.13925	0.1099	0.10004	0.045829	0.016634	0	0	0
1.94	0.13543	0.10589	0.096574	0.044228	0.016475					3.88	0.16752							1.94	0.1404	0.11111	0.10153	0.047854	0.019882	0	0	0
1.95	0.13565	0.10592	0.095866	0.043619	0.015638					3.9	0.1708							1.95	0.14136	0.11221	0.10337	0.050021	0.022585	0	0	0
1.96	0.13546	0.10602	0.096037	0.043463	0.015066					3.92	0.17382							1.96	0.14287	0.11341	0.10464	0.051714	0.024678	0	0	0
1.97	0.13545	0.10603	0.096089	0.043456	0.014356					3.94	0.17546							1.97	0.14392	0.11456	0.106	0.053279	0.02665	0	0	0
1.98	0.13576	0.10608	0.096017	0.043314	0.013618					3.96	0.17656							1.98	0.14487	0.1156	0.10758	0.055106	0.029274	0	0	0
1.99	0.1359	0.10613	0.095899	0.043513	0.01314					3.98	0.17409							1.99	0.1457	0.11651	0.10861	0.056884	0.031884	0	0	0
2	0.13619	0.10617	0.096076	0.043683	0.012928					4	0.1719							2	0.14645	0.11728	0.10944	0.058591	0.034116	0	0	0
2.01	0.13615	0.10647	0.09656	0.044023	0.012901					4.02	0.16533							2.01	0.1469	0.11796	0.11051	0.060085	0.036042	0	0	0
2.02	0.13621	0.10692	0.09715	0.044703	0.013207					4.04	0.16039							2.02	0.14721	0.11846	0.11138	0.061225	0.037729	0	0	0
2.03	0.13667	0.10726	0.097202	0.045552	0.013472					4.06	0.15574							2.03	0.14758	0.11883	0.11171	0.062068	0.039071	0	0	0
2.04	0.13692	0.10757	0.097739	0.046098	0.013818					4.08	0.15108							2.04	0.14788	0.11899	0.11145	0.062514	0.039536	0	0	0
2.05	0.13739	0.10794	0.098374	0.046303	0.014601					4.1	0.14807							2.05	0.14792	0.11903	0.11143	0.062415	0.039151	0	0	0
2.06	0.13777	0.10845	0.098859	0.046629	0.015372					4.12	0.14697							2.06	0.14802	0.11904	0.11112	0.062097	0.038194	0	0	0
2.07	0.13803	0.10877	0.099691	0.047203	0.016534					4.14	0.14615							2.07	0.14768	0.11883	0.11067	0.061417	0.036793	0	0	0
2.08	0.13855	0.10921	0.1001	0.047663	0.017564					4.16	0.14697							2.08	0.1471	0.11859	0.11003	0.060326	0.035152	0	0	0
2.09	0.13882	0.10965	0.10076	0.048392	0.019138					4.18	0.1456							2.09	0.14655	0.11806	0.10938	0.059051	0.033047	0	0	0
2.1	0.13901	0.11011	0.10149	0.049795	0.021151					4.2	0.16368							2.1	0.14614	0.11723	0.10824	0.057295	0.030689	0	0	0
2.11	0.13941	0.1107	0.10196	0.05136	0.022811					4.22	0.15574							2.11	0.14549	0.11661	0.10758	0.055942	0.028251	0	0	0
2.12	0.1398	0.11119	0.10266	0.052762	0.024492					4.24	0.15519							2.12	0.14475	0.11574	0.10705	0.054419	0.025774	0	0	0
2.13	0.14011	0.11165	0.10311	0.054448	0.026664					4.26	0.15793							2.13	0.14378	0.11476	0.10646	0.053046	0.023515	0	0	0
2.14	0.14042	0.11214	0.10347	0.055531	0.029208					4.28	0.16094							2.14	0.14316	0.11384	0.10524	0.051594	0.021636	0	0	0
2.15	0.1404	0.11215	0.10382	0.056332	0.031898					4.3	0.16697							2.15	0.14248	0.11294	0.10397	0.050142	0.020134	0	0	0
2.16	0.14079	0.11212	0.10367	0.056048	0.03385					4.32	0.16779							2.16	0.14141	0.11215	0.10334	0.049051	0.019125	0	0	0
2.17	0.14058	0.11203	0.10407	0.055793	0.035504					4.34	0.1708							2.17	0.14038	0.11139	0.10215	0.047217	0.018069	0	0	0
2.18	0.14041	0.11186	0.1038	0.055305	0.035989					4.36	0.17272							2.18	0.13933	0.11047	0.10105	0.045496	0.016428	0	0	0
2.19	0.13981	0.11115	0.10295	0.05449	0.035106					4.38	0.17409							2.19	0.1385	0.10962	0.099894	0.043952	0.014316	0	0	0
2.2	0.13895	0.11028	0.10262	0.053364	0.033007					4.4	0.17382							2.2	0.13745	0.1086	0.099245	0.042642	0.012077	0	0	0
2.21	0.13828	0.10933	0.10185	0.051792	0.030317					4.42	0.17135							2.21	0.13673	0.10786	0.098185	0.041501	0.0099385	0	0	0
2.22	0.13755	0.10822	0.10038	0.050029	0.027574					4.44	0.17053							2.22	0.13585	0.10732	0.097648	0.040751	0.0088492	0	0	0
2.23	0.13654	0.10714	0.099265	0.048145	0.024844					4.46	0.16368							2.23	0.13529	0.10697	0.09679	0.039908	0.0084838	0	0	0
2.24	0.13564	0.10604	0.097909	0.046268	0.021689					4.48	0.1593							2.24	0.13489	0.10691	0.095978	0.039362	0.0081052	0	0	0
2.25	0.13443	0.10497	0.096835	0.04449	0.018221					4.5	0.15519							2.25	0.13447	0.10683	0.095814	0.039044	0.0074343	0	0	0
2.26	0.13371	0.10384	0.095126	0.04233	0.01488					4.52	0.153							2.26	0.13426	0.10665	0.095303	0.038767	0.0070491	0	0	0
2.27	0.13275	0.10293	0.094033	0.040056	0.01239					4.54	0.15108							2.27	0.13443	0.10645	0.094629	0.038491	0.0066572	0	0	0
2.28	0.13191	0.10196	0.092756	0.038158	0.011234					4.56	0.14971							2.28	0.13427	0.10647	0.095048	0.038548	0.0064513	0	0	0
2.29	0.13099	0.10104	0.091603	0.036303	0.010211					4.58	0.15135							2.29	0.13453	0.10669	0.095074	0.038725	0.0065177	0	0	0
2.3	0.1304	0.10021	0.090365	0.034808	0.0088957					4.6	0.15327							2.3	0.13459	0.107	0.09584	0.039228	0.0069627	0	0	0
2.31	0.13002	0.099533	0.088931	0.033562	0.0059863					4.62	0.15355							2.31	0.13542	0.10746	0.095873	0.039653	0.0077997	0	0	0
2.32	0.12921	0.098969	0.08844	0.032599	0.0061324					4.64	0.15519							2.32	0.1358	0.10816	0.097386	0.040644	0.0089222	0	0	0
2.33	0.12896	0.098454	0.087287	0.031352	0.0058535					4.66	0.15738							2.33	0.13674	0.1086	0.098263	0.041693	0.010118	0	0	0
2.34	0.12834	0.098134	0.087294	0.030233	0.0051161					4.68	0.16039							2.34	0.13779	0.10913	0.099462	0.042982	0.011752	0	0	0
2.35	0.12871	0.097925	0.086089	0.029355	0.0052025					4.7	0.16423							2.35	0.13864	0.10988	0.10088	0.044547	0.01415	0	0	0
2.36	0.12839	0.097918	0.086475	0.028986	0.0060527					4.72	0.16478							2.36	0.13961	0.11072	0.10194	0.046275	0.017152	0	0	0
2.37	0.12837	0.097994	0.086652	0.028845	0.0062918					4.74	0.16587							2.37	0.14042	0.11171	0.10323	0.047996	0.020008	0	0	0
2.38	0.12906	0.098322	0.086239	0.028823	0.0062653					4.76	0.16807							2.38	0.14138	0.11256	0.10432	0.049851	0.022605	0	0	0
2.39	0.12922	0.098823	0.087045	0.02927	0.0062719					4.78	0.16752							2.39	0.14215	0.1135	0.10534	0.051523	0.025003	0	0	0
2.4	0.12989	0.09938	0.087641	0.029971	0.0061723					4.8	0.1667							2.4	0.1431	0.11435	0.10609	0.053081	0.027202	0	0	0
2.41	0.13062	0.10025	0.088289	0.031111	0.0061524					4.82	0.16341							2.41	0.14388	0.11542	0.10689	0.054582	0.02946	0	0	0
2.42	0.13138	0.10115	0.089566	0.032563	0.0059929					4.84	0.16204							2.42	0.14432	0.11636	0.10802	0.056197	0.031678	0	0	0
2.43	0.13215	0.1022	0.091275	0.034157	0.0059265					4.86	0.16122							2.43	0.14506	0.11742	0.10868	0.057706	0.033704	0	0	0
2.44	0.13327	0.10342	0.092553	0.03614	0.0040334					4.88	0.15848							2.44	0.14556	0.11844	0.1096	0.059122	0.034966	0	0	0
2.45	0.13408	0.10466	0.094629	0.038307	0.0084905					4.9	0.15656							2.45	0.14575	0.11922	0.1108	0.060227	0.035777	0	0	0
2.46	0.13529	0.10588	0.096128	0.040574	0.012622					4.92	0.15601							2.46	0.14612	0.11976	0.11107	0.060723	0.036408	0	0	0
2.47	0.13685	0.10739	0.097346	0.042854	0.016249					4.94	0.15464							2.47	0.14655	0.11999	0.11146	0.060942	0.036793	0	0	0
2.48	0.13797	0.10894	0.099304	0.045375	0.020579					4.96	0.15409							2.48	0.14687	0.11991	0.11138	0.061034	0.036507	0	0	0
2.49	0.13931	0.11059	0.10139	0.048166	0.024332					4.98	0.15437							2.49	0.14678	0.11959	0.11198	0.060956	0.03575	0	0	0
2.5	0.14055	0.11212	0.10362	0.051063	0.02756					5	0.16587							2.5	0.14659	0.11897	0.11221	0.060538	0.034674	0	0	0
2.51	0.14205	0.1135	0.10497	0.053499	0.030888					5.02	0.16807							2.51	0.14656	0.11832	0.11168	0.059717	0.033259	0	0	0
2.52	0.14307	0.11476	0.10693	0.05556	0.034608					5.04	0.16752							2.52	0.14612	0.11778	0.11133	0.059172	0.031878	0	0	0
2.53	0.14419	0.11589	0.10809	0.057309	0.037988					5.06	0.1667							2.53	0.14558	0.11748	0.11074	0.058244	0.030383	0	0	0
2.54	0.145	0.11668	0.10925	0.05891	0.040579					5.08	0.16341							2.54	0.14488	0.11715	0.10982	0.057139	0.029115	0	0	0
2.55	0.14549	0.11751	0.11013	0.060623	0.042106					5.1	0.16204							2.55	0.14427	0.11669	0.10858	0.055963	0.027673	0	0	0
2.56	0.14599	0.11808	0.11062	0.062139	0.042864					5.12	0.16122							2.56	0.1436	0.11613	0.10741	0.05454	0.026146	0	0	0
2.57	0.14591	0.11863	0.11122	0.063265	0.042937					5.14	0.15848							2.57	0.14292	0.11554	0.10691	0.053152	0.024711	0	0	0
2.58	0.1463	0.11883	0.11072	0.063676	0.042498					5.16	0.15656							2.58	0.14262	0.11485	0.10572	0.051742	0.023084	0	0	0
2.59	0.14603	0.11872	0.11073	0.063555	0.042166					5.18	0.15601							2.59	0.14196	0.11417	0.10522	0.050446	0.021682	0	0	0
2.6	0.14606	0.11848	0.11008	0.062451	0.041296					5.2	0.15464							2.6	0.14163	0.11353	0.1039	0.049327	0.020134	0	0	0
2.61	0.14566	0.1179	0.10934	0.061055	0.04036					5.22	0.15409							2.61	0.14112	0.11303	0.10317	0.048307	0.019145	0	0	0
2.62	0.1452	0.11688	0.1078	0.059427	0.039098					5.24	0.15437							2.62	0.1407	0.11231	0.10236	0.047309	0.017836	0	0	0
2.63	0.14425	0.11574	0.10689	0.057734	0.036799					5.26	0.15546							2.63	0.13993	0.11161	0.1023	0.046324	0.016747	0	0	0
2.64	0.14342	0.11468	0.10536	0.055652	0.033698					5.28	0.15492							2.64	0.13975	0.11086	0.10141	0.045397	0.015697	0	0	0
2.65	0.14234	0.11346	0.10416	0.053711	0.03035					5.3	0.15601							2.65	0.13937	0.11027	0.10089	0.044653	0.014754	0	0	0
2.66	0.14133	0.11213	0.10282	0.05158	0.026611					5.32	0.15628							2.66	0.13896	0.10951	0.10034	0.04415	0.013705	0	0	0
2.67	0.13986	0.11067	0.10168	0.049589	0.023323					5.34	-0.0543							2.67	0.13897	0.10903	0.099593	0.043506	0.012974	0	0	0
2.68	0.13864	0.10928	0.10028	0.047691	0.019982					5.36	-0.0543							2.68	0.13868	0.1087	0.099232	0.043116	0.012336	0	0	0
2.69	0.13781	0.10788	0.09825	0.045439	0.017252													2.69	0.13844	0.10849	0.099232	0.042762	0.012057	0	0	0
2.7	0.1365	0.10644	0.096921	0.043258	0.015146													2.7	0.13845	0.10828	0.099317	0.042514	0.011858	0	0	0
2.71	0.13551	0.10519	0.095637	0.041197	0.013605													2.71	0.13859	0.10824	0.098951	0.042436	0.011685	0	0	0
2.72	0.1345	0.10383	0.094609	0.039377	0.010961													2.72	0.13835	0.10839	0.09975	0.04255	0.011739	0	0	0
2.73	0.13333	0.10263	0.093535	0.037783	0.0064048													2.73	0.13874	0.10848	0.099468	0.042783	0.011971	0	0	0
2.74	0.13238	0.10163	0.092002	0.036182	0.0056276													2.74	0.13888	0.10875	0.09954	0.043152	0.01237	0	0	0
2.75	0.13128	0.10093	0.090666	0.034454	0.0054549													2.75	0.13911	0.10921	0.10016	0.043959	0.013001	0	0	0
2.76	0.13028	0.10021	0.090228	0.033094	0.0051029													2.76	0.13942	0.10981	0.10079	0.044965	0.01409	0	0	0
2.77	0.12977	0.099366	0.089023	0.032138	0.0053486													2.77	0.1398	0.11021	0.10112	0.045885	0.015379	0	0	0
2.78	0.12945	0.098962	0.088414	0.031472	0.005787													2.78	0.14032	0.11098	0.10161	0.04682	0.0169	0	0	0
2.79	0.12898	0.098725	0.088374	0.030984	0.0059132													2.79	0.1408	0.11164	0.10219	0.047783	0.018321	0	0	0
2.8	0.12888	0.098684	0.088368	0.030672	0.0058335													2.8	0.14131	0.1123	0.10291	0.048697	0.020061	0	0	0
2.81	0.12908	0.098851	0.088754	0.030686	0.0056343													2.81	0.14179	0.11293	0.10393	0.049795	0.021748	0	0	0
2.82	0.12925	0.099157	0.089481	0.030998	0.0061989													2.82	0.14241	0.11351	0.10545	0.050864	0.023854	0	0	0
2.83	0.12966	0.099644	0.089848	0.031713	0.0063184													2.83	0.14338	0.11455	0.10706	0.053187	0.028258	0	0	0
2.84	0.13002	0.10048	0.090719	0.032783	0.0060992													2.84	0.14419	0.11509	0.10712	0.054009	0.030031	0	0	0
2.85	0.13082	0.10117	0.091079	0.033888	0.0058468													2.85	0.14457	0.11551	0.10799	0.054689	0.030961	0	0	0
2.86	0.13143	0.10191	0.092258	0.035857	0.0042659													2.86	0.1449	0.11582	0.10902	0.055305	0.031698	0	0	0
2.87	0.13236	0.10301	0.093541	0.037995	0.0026651													2.87	0.1452	0.11609	0.10953	0.055701	0.032004	0	0	0
2.88	0.13337	0.10395	0.094642	0.040248	0.0069362													2.88	0.14525	0.11646	0.10996	0.056041	0.031904	0	0	0
2.89	0.13453	0.10524	0.096043	0.04279	0.010543													2.89	0.1456	0.11672	0.1094	0.055779	0.031433	0	0	0
2.9	0.13578	0.10656	0.097641	0.045687	0.014123													2.9	0.14567	0.11676	0.10883	0.055567	0.030675	0	0	0
2.91	0.13716	0.10777	0.099435	0.048159	0.017444													2.91	0.14549	0.11651	0.10816	0.05505	0.029845	0	0	0
2.92	0.13847	0.10913	0.10114	0.050489	0.020374													2.92	0.14476	0.11636	0.10834	0.054915	0.029221	0	0	0
2.93	0.13978	0.11054	0.103	0.052691	0.023635													2.93	0.14485	0.11618	0.10769	0.054618	0.02851	0	0	0
2.94	0.141	0.11194	0.10506	0.054689	0.027534													2.94	0.14448	0.11595	0.10715	0.054384	0.02766	0	0	0
2.95	0.14226	0.11327	0.10688	0.056799	0.030802													2.95	0.14413	0.11574	0.10677	0.053924	0.027129	0	0	0
2.96	0.14326	0.1144	0.10892	0.058973	0.033864													2.96	0.14371	0.11571	0.10606	0.053329	0.026199	0	0	0
2.97	0.14439	0.11554	0.11056	0.060737	0.03672													2.97	0.14314	0.11553	0.10554	0.052628	0.025262	0	0	0
2.98	0.14554	0.11644	0.11179	0.061927	0.038898													2.98	0.14282	0.11493	0.10489	0.051919	0.024246	0	0	0
2.99	0.14655	0.11738	0.1124	0.063067	0.040419													2.99	0.14228	0.11432	0.10429	0.051211	0.02307	0	0	0
3	0.14741	0.11828	0.1127	0.063853	0.041628													3	0.14218	0.11368	0.10322	0.050383	0.021974	0	0	0
3.01	0.1479	0.11905	0.11308	0.064278	0.04287													3.01	0.14199	0.11311	0.10282	0.049526	0.021018	0	0	0
3.02	0.14818	0.11934	0.11279	0.064313	0.043627													3.02	0.14174	0.11259	0.10247	0.048626	0.020128	0	0	0
3.03	0.14786	0.11949	0.11229	0.064285	0.043793													3.03	0.14162	0.11203	0.10181	0.047783	0.019198	0	0	0
3.04	0.14759	0.11928	0.11188	0.064427	0.043402													3.04	0.14153	0.11157	0.10131	0.046983	0.018261	0	0	0
3.05	0.14756	0.11879	0.11109	0.063725	0.042678													3.05	0.1412	0.11127	0.10088	0.046332	0.017517	0	0	0
3.06	0.14711	0.11826	0.11048	0.062812	0.04115													3.06	0.141	0.11075	0.10023	0.045701	0.016707	0	0	0
3.07	0.1464	0.11751	0.10984	0.061735	0.038865													3.07	0.14056	0.1105	0.10027	0.045375	0.016122	0	0	0
3.08	0.14586	0.11662	0.10852	0.06005	0.036427													3.08	0.14056	0.11022	0.099815	0.044887	0.015611	0	0	0
3.09	0.1447	0.11579	0.10779	0.058888	0.034129													3.09	0.14058	0.1102	0.099363	0.044483	0.015365	0	0	0
3.1	0.14416	0.11484	0.10625	0.057394	0.031904													3.1	0.14027	0.10998	0.099062	0.0442	0.015159	0	0	0
3.11	0.14333	0.1138	0.10475	0.055737	0.029506													3.11	0.13999	0.11011	0.099075	0.044207	0.015292	0	0	0
3.12	0.14234	0.113	0.10388	0.054037	0.026929													3.12	0.13994	0.11006	0.099069	0.044278	0.015219	0	0	0
3.13	0.14152	0.11177	0.10266	0.051877	0.024478													3.13	0.13992	0.11029	0.099304	0.044554	0.015352	0	0	0
3.14	0.14031	0.11085	0.10154	0.049965	0.022453													3.14	0.14021	0.11046	0.099213	0.044766	0.015372	0	0	0
3.15	0.13926	0.10974	0.10014	0.047458	0.020579													3.15	0.14053	0.11073	0.09937	0.044979	0.015472	0	0	0
3.16	0.13824	0.10862	0.098938	0.04529	0.018666													3.16	0.14046	0.11109	0.10034	0.045467	0.015717	0	0	0
3.17	0.13743	0.10754	0.097418	0.04352	0.016395													3.17	0.1408	0.11146	0.10065	0.0458	0.015983	0	0	0
3.18	0.13627	0.10656	0.096724	0.04216	0.01405													3.18	0.14108	0.11215	0.10155	0.046317	0.016561	0	0	0
3.19	0.13538	0.10566	0.095585	0.04097	0.011752													3.19	0.14139	0.11275	0.10221	0.047075	0.017318	0	0	0
3.2	0.13458	0.10478	0.09493	0.039674	0.010031													3.2	0.14168	0.11344	0.10263	0.047833	0.018142	0	0	0
3.21	0.13391	0.10402	0.094072	0.03813	0.0086034													3.21	0.14203	0.11409	0.1033	0.04881	0.019258	0	0	0
3.22	0.13327	0.1035	0.093607	0.036834	0.0068963													3.22	0.14241	0.11475	0.10399	0.049604	0.0204	0	0	0
3.23	0.13268	0.10303	0.093004	0.036112	0.0052423													3.23	0.14282	0.1153	0.1044	0.050432	0.021596	0	0	0
3.24	0.13239	0.10272	0.092271	0.035651	0.0039338													3.24	0.14309	0.11572	0.10503	0.05124	0.022911	0	0	0
3.25	0.13218	0.1026	0.091917	0.035106	0.0029374													3.25	0.14385	0.11597	0.10505	0.051757	0.02408	0	0	0
3.26	0.13203	0.10251	0.091721	0.034695	0.0027116													3.26	0.14433	0.1163	0.10557	0.052529	0.025136	0	0	0
3.27	0.13171	0.10268	0.092042	0.034631	0.0031965													3.27	0.14469	0.11653	0.10612	0.052975	0.026345	0	0	0
3.28	0.1322	0.1028	0.091721	0.034511	0.0024525													3.28	0.14477	0.1168	0.10697	0.053803	0.027594	0	0	0
3.29	0.13273	0.10318	0.091943	0.034872	0.00091148													3.29	0.14489	0.11703	0.10741	0.054441	0.028749	0	0	0
3.3	0.13317	0.10359	0.092422	0.035651	0.0013366													3.3	0.14539	0.11732	0.10722	0.055007	0.02958	0	0	0
3.31	0.13372	0.10412	0.093162	0.036841	0.0035751													3.31	0.1452	0.11746	0.10749	0.055397	0.030264	0	0	0
3.32	0.13453	0.1049	0.09364	0.037981	0.0041198													3.32	0.14518	0.11748	0.10768	0.055638	0.030762	0	0	0
3.33	0.13522	0.10573	0.094943	0.039369	0.0060859													3.33	0.14522	0.11751	0.1075	0.055574	0.030954	0	0	0
3.34	0.13591	0.10674	0.09622	0.040921	0.0084506													3.34	0.14498	0.11744	0.10744	0.055262	0.031061	0	0	0
3.35	0.13706	0.10766	0.097163	0.042323	0.011181													3.35	0.14481	0.1173	0.10705	0.055043	0.030563	0	0	0
3.36	0.1383	0.10874	0.098283	0.043945	0.013731													3.36	0.14452	0.117	0.10702	0.054611	0.029666	0	0	0
3.37	0.13925	0.1099	0.10004	0.045829	0.016634													3.37	0.14445	0.1168	0.10632	0.054023	0.028404	0	0	0
3.38	0.1404	0.11111	0.10153	0.047854	0.019882													3.38	0.14403	0.11631	0.10596	0.05335	0.027168	0	0	0
3.39	0.14136	0.11221	0.10337	0.050021	0.022585													3.39	0.14377	0.11581	0.10538	0.052564	0.025833	0	0	0
3.4	0.14287	0.11341	0.10464	0.051714	0.024678													3.4	0.14346	0.11536	0.10502	0.05148	0.024498	0	0	0
3.41	0.14392	0.11456	0.106	0.053279	0.02665													3.41	0.14321	0.11486	0.10452	0.050368	0.02321	0	0	0
3.42	0.14487	0.1156	0.10758	0.055106	0.029274													3.42	0.14275	0.11424	0.10405	0.049221	0.022041	0	0	0
3.43	0.1457	0.11651	0.10861	0.056884	0.031884													3.43	0.1423	0.11373	0.10353	0.048145	0.020639	0	0	0
3.44	0.14645	0.11728	0.10944	0.058591	0.034116													3.44	0.14197	0.11334	0.1029	0.047266	0.01939	0	0	0
3.45	0.1469	0.11796	0.11051	0.060085	0.036042													3.45	0.14172	0.1127	0.10208	0.046183	0.018042	0	0	0
3.46	0.14721	0.11846	0.11138	0.061225	0.037729													3.46	0.14131	0.11227	0.10143	0.045453	0.0169	0	0	0
3.47	0.14758	0.11883	0.11171	0.062068	0.039071													3.47	0.14065	0.11187	0.10135	0.044844	0.015797	0	0	0
3.48	0.14788	0.11899	0.11145	0.062514	0.039536													3.48	0.14051	0.11135	0.10065	0.044242	0.014615	0	0	0
3.49	0.14792	0.11903	0.11143	0.062415	0.039151													3.49	0.14007	0.11112	0.10018	0.043683	0.013678	0	0	0
3.5	0.14802	0.11904	0.11112	0.062097	0.038194													3.5	0.13984	0.11084	0.099966	0.043279	0.012775	0	0	0
3.51	0.14768	0.11883	0.11067	0.061417	0.036793													3.51	0.13975	0.11066	0.099494	0.04296	0.012204	0	0	0
3.52	0.1471	0.11859	0.11003	0.060326	0.035152													3.52	0.13959	0.11059	0.099651	0.04262	0.011546	0	0	0
3.53	0.14655	0.11806	0.10938	0.059051	0.033047													3.53	0.1398	0.11068	0.099494	0.042705	0.011227	0	0	0
3.54	0.14614	0.11723	0.10824	0.057295	0.030689													3.54	0.13978	0.11077	0.099868	0.042705	0.010915	0	0	0
3.55	0.14549	0.11661	0.10758	0.055942	0.028251													3.55	0.14011	0.11103	0.10012	0.043237	0.011015	0	0	0
3.56	0.14475	0.11574	0.10705	0.054419	0.025774													3.56	0.14028	0.11116	0.10075	0.043874	0.011506	0	0	0
3.57	0.14378	0.11476	0.10646	0.053046	0.023515													3.57	0.14056	0.11151	0.10144	0.044462	0.012516	0	0	0
3.58	0.14316	0.11384	0.10524	0.051594	0.021636													3.58	0.14094	0.11173	0.10173	0.045283	0.013877	0	0	0
3.59	0.14248	0.11294	0.10397	0.050142	0.020134													3.59	0.14143	0.11212	0.10218	0.046055	0.015545	0	0	0
3.6	0.14141	0.11215	0.10334	0.049051	0.019125													3.6	0.14178	0.11249	0.10273	0.047089	0.017385	0	0	0
3.61	0.14038	0.11139	0.10215	0.047217	0.018069													3.61	0.14191	0.11306	0.10348	0.048024	0.019563	0	0	0
3.62	0.13933	0.11047	0.10105	0.045496	0.016428													3.62	0.14224	0.11343	0.10395	0.048952	0.021828	0	0	0
3.63	0.1385	0.10962	0.099894	0.043952	0.014316													3.63	0.14251	0.11398	0.10455	0.050043	0.023628	0	0	0
3.64	0.13745	0.1086	0.099245	0.042642	0.012077													3.64	0.14278	0.11445	0.105	0.051268	0.025089	0	0	0
3.65	0.13673	0.10786	0.098185	0.041501	0.0099385													3.65	0.14268	0.1148	0.10608	0.052422	0.026464	0	0	0
3.66	0.13585	0.10732	0.097648	0.040751	0.0088492													3.66	0.14297	0.11522	0.10621	0.053286	0.027461	0	0	0
3.67	0.13529	0.10697	0.09679	0.039908	0.0084838													3.67	0.14334	0.11549	0.10667	0.054129	0.028171	0	0	0
3.68	0.13489	0.10691	0.095978	0.039362	0.0081052													3.68	0.14361	0.11571	0.10716	0.054632	0.028643	0	0	0
3.69	0.13447	0.10683	0.095814	0.039044	0.0074343													3.69	0.14376	0.11589	0.10767	0.055007	0.029108	0	0	0
3.7	0.13426	0.10665	0.095303	0.038767	0.0070491													3.7	0.14404	0.11618	0.10816	0.055411	0.029347	0	0	0
3.71	0.13443	0.10645	0.094629	0.038491	0.0066572													3.71	0.14445	0.11645	0.10813	0.055369	0.02934	0	0	0
3.72	0.13427	0.10647	0.095048	0.038548	0.0064513													3.72	0.14453	0.11657	0.10828	0.055489	0.029301	0	0	0
3.73	0.13453	0.10669	0.095074	0.038725	0.0065177													3.73	0.14469	0.11674	0.1082	0.055418	0.029208	0	0	0
3.74	0.13459	0.107	0.09584	0.039228	0.0069627													3.74	0.14462	0.11698	0.10821	0.055475	0.028975	0	0	0
3.75	0.13542	0.10746	0.095873	0.039653	0.0077997													3.75	0.14483	0.11698	0.10801	0.05517	0.02863	0	0	0
3.76	0.1358	0.10816	0.097386	0.040644	0.0089222													3.76	0.14477	0.11719	0.10761	0.054767	0.028205	0	0	0
3.77	0.13674	0.1086	0.098263	0.041693	0.010118													3.77	0.14444	0.11701	0.10758	0.054377	0.027726	0	0	0
3.78	0.13779	0.10913	0.099462	0.042982	0.011752													3.78	0.14422	0.11675	0.10703	0.053832	0.027075	0	0	0
3.79	0.13864	0.10988	0.10088	0.044547	0.01415													3.79	0.14376	0.11648	0.1072	0.053378	0.02663	0	0	0
3.8	0.13961	0.11072	0.10194	0.046275	0.017152													3.8	0.14344	0.11596	0.10655	0.052819	0.025873	0	0	0
3.81	0.14042	0.11171	0.10323	0.047996	0.020008													3.81	0.14343	0.11556	0.10569	0.052125	0.025242	0	0	0
3.82	0.14138	0.11256	0.10432	0.049851	0.022605													3.82	0.14301	0.11506	0.10552	0.051332	0.024538	0	0	0
3.83	0.14215	0.1135	0.10534	0.051523	0.025003													3.83	0.14266	0.11461	0.10513	0.050546	0.023927	0	0	0
3.84	0.1431	0.11435	0.10609	0.053081	0.027202													3.84	0.14261	0.11415	0.10441	0.049752	0.02321	0	0	0
3.85	0.14388	0.11542	0.10689	0.054582	0.02946													3.85	0.14242	0.11389	0.10401	0.049193	0.022645	0	0	0
3.86	0.14432	0.11636	0.10802	0.056197	0.031678													3.86	0.14211	0.11358	0.10378	0.048697	0.021895	0	0	0
3.87	0.14506	0.11742	0.10868	0.057706	0.033704													3.87	0.14214	0.11343	0.10326	0.048223	0.021071	0	0	0
3.88	0.14556	0.11844	0.1096	0.059122	0.034966													3.88	0.14184	0.1132	0.10319	0.047826	0.020247	0	0	0
3.89	0.14575	0.11922	0.1108	0.060227	0.035777													3.89	0.14162	0.11275	0.10307	0.047472	0.01947	0	0	0
3.9	0.14612	0.11976	0.11107	0.060723	0.036408													3.9	0.14167	0.11245	0.10249	0.047068	0.018627	0	0	0
3.91	0.14655	0.11999	0.11146	0.060942	0.036793													3.91	0.1416	0.11209	0.10237	0.046792	0.017969	0	0	0
3.92	0.14687	0.11991	0.11138	0.061034	0.036507													3.92	0.1414	0.1119	0.10231	0.046586	0.017391	0	0	0
3.93	0.14678	0.11959	0.11198	0.060956	0.03575													3.93	0.14126	0.11192	0.10192	0.04631	0.016873	0	0	0
3.94	0.14659	0.11897	0.11221	0.060538	0.034674													3.94	0.14125	0.112	0.1018	0.046289	0.016807	0	0	0
3.95	0.14656	0.11832	0.11168	0.059717	0.033259													3.95	0.14116	0.11223	0.1021	0.04631	0.016773	0	0	0
3.96	0.14612	0.11778	0.11133	0.059172	0.031878													3.96	0.1412	0.11235	0.10207	0.046409	0.016866	0	0	0
3.97	0.14558	0.11748	0.11074	0.058244	0.030383													3.97	0.14116	0.11273	0.10247	0.046742	0.017238	0	0	0
3.98	0.14488	0.11715	0.10982	0.057139	0.029115													3.98	0.14109	0.113	0.1028	0.047181	0.01777	0	0	0
3.99	0.14427	0.11669	0.10858	0.055963	0.027673													3.99	0.14139	0.11333	0.10284	0.047705	0.018248	0	0	0
4	0.1436	0.11613	0.10741	0.05454	0.026146													4	0.14171	0.11357	0.10311	0.048173	0.018979	0	0	0
4.01	0.14292	0.11554	0.10691	0.053152	0.024711													4.01	0.14185	0.11398	0.1033	0.048803	0.019723	0	0	0
4.02	0.14262	0.11485	0.10572	0.051742	0.023084													4.02	0.14201	0.11424	0.10368	0.049412	0.020573	0	0	0
4.03	0.14196	0.11417	0.10522	0.050446	0.021682													4.03	0.1423	0.11461	0.10414	0.050085	0.021483	0	0	0
4.04	0.14163	0.11353	0.1039	0.049327	0.020134													4.04	0.14274	0.11475	0.10426	0.050737	0.022459	0	0	0
4.05	0.14112	0.11303	0.10317	0.048307	0.019145													4.05	0.14307	0.11512	0.10456	0.051431	0.023595	0	0	0
4.06	0.1407	0.11231	0.10236	0.047309	0.017836													4.06	0.14339	0.11532	0.10524	0.052061	0.02489	0	0	0
4.07	0.13993	0.11161	0.1023	0.046324	0.016747													4.07	0.14406	0.11548	0.10545	0.052543	0.02576	0	0	0
4.08	0.13975	0.11086	0.10141	0.045397	0.015697													4.08	0.14418	0.1157	0.10615	0.052854	0.026524	0	0	0
4.09	0.13937	0.11027	0.10089	0.044653	0.014754													4.09	0.14452	0.11562	0.10614	0.052932	0.026856	0	0	0
4.1	0.13896	0.10951	0.10034	0.04415	0.013705													4.1	0.14458	0.11558	0.10636	0.053301	0.027002	0	0	0
4.11	0.13897	0.10903	0.099593	0.043506	0.012974													4.11	0.14477	0.11549	0.10629	0.053265	0.026923	0	0	0
4.12	0.13868	0.1087	0.099232	0.043116	0.012336													4.12	0.14485	0.11539	0.10628	0.053123	0.026757	0	0	0
4.13	0.13844	0.10849	0.099232	0.042762	0.012057													4.13	0.14487	0.1153	0.10618	0.052953	0.026544	0	0	0
4.14	0.13845	0.10828	0.099317	0.042514	0.011858													4.14	0.14475	0.11525	0.10604	0.052699	0.026179	0	0	0
4.15	0.13859	0.10824	0.098951	0.042436	0.011685													4.15	0.14491	0.11529	0.10549	0.052245	0.025747	0	0	0
4.16	0.13835	0.10839	0.09975	0.04255	0.011739													4.16	0.14436	0.11528	0.10617	0.052231	0.025455	0	0	0
4.17	0.13874	0.10848	0.099468	0.042783	0.011971													4.17	0.14458	0.11519	0.10544	0.051785	0.024983	0	0	0
4.18	0.13888	0.10875	0.09954	0.043152	0.01237													4.18	0.14439	0.11506	0.10507	0.051395	0.024605	0	0	0
4.19	0.13911	0.10921	0.10016	0.043959	0.013001													4.19	0.14386	0.11489	0.10503	0.05107	0.024179	0	0	0
4.2	0.13942	0.10981	0.10079	0.044965	0.01409													4.2	0.14385	0.11474	0.10454	0.050517	0.023781	0	0	0
4.21	0.1398	0.11021	0.10112	0.045885	0.015379													4.21	0.14354	0.11451	0.10475	0.050121	0.023236	0	0	0
4.22	0.14032	0.11098	0.10161	0.04682	0.0169													4.22	0.1435	0.1144	0.10454	0.049703	0.022725	0	0	0
4.23	0.1408	0.11164	0.10219	0.047783	0.018321													4.23	0.14348	0.1143	0.10462	0.049299	0.022147	0	0	0
4.24	0.14131	0.1123	0.10291	0.048697	0.020061													4.24	0.14339	0.11411	0.10458	0.048959	0.021596	0	0	0
4.25	0.14179	0.11293	0.10393	0.049795	0.021748													4.25	0.14346	0.114	0.10401	0.048577	0.021058	0	0	0
4.26	0.14241	0.11351	0.10545	0.050864	0.023854													4.26	0.14325	0.11381	0.10399	0.048208	0.020599	0	0	0
4.27	0.14338	0.11455	0.10706	0.053187	0.028258													4.27	0.14315	0.11375	0.10367	0.04801	0.020174	0	0	0
4.28	0.14419	0.11509	0.10712	0.054009	0.030031													4.28	0.14303	0.1137	0.10344	0.047677	0.019909	0	0	0
4.29	0.14457	0.11551	0.10799	0.054689	0.030961													4.29	0.14288	0.11377	0.10308	0.047571	0.01945	0	0	0
4.3	0.1449	0.11582	0.10902	0.055305	0.031698													4.3	0.14259	0.11375	0.10315	0.047493	0.019224	0	0	0
4.31	0.1452	0.11609	0.10953	0.055701	0.032004													4.31	0.14263	0.11398	0.10313	0.047585	0.018919	0	0	0
4.32	0.14525	0.11646	0.10996	0.056041	0.031904													4.32	0.14272	0.11398	0.10295	0.047507	0.018746	0	0	0
4.33	0.1456	0.11672	0.1094	0.055779	0.031433													4.33	0.14281	0.1142	0.10303	0.047826	0.018819	0	0	0
4.34	0.14567	0.11676	0.10883	0.055567	0.030675													4.34	0.1429	0.11437	0.10326	0.048031	0.019038	0	0	0
4.35	0.14549	0.11651	0.10816	0.05505	0.029845													4.35	0.14284	0.1145	0.10357	0.048428	0.019417	0	0	0
4.36	0.14476	0.11636	0.10834	0.054915	0.029221													4.36	0.14297	0.11466	0.10399	0.048895	0.020068	0	0	0
4.37	0.14485	0.11618	0.10769	0.054618	0.02851													4.37	0.14321	0.11472	0.10434	0.049427	0.020679	0	0	0
4.38	0.14448	0.11595	0.10715	0.054384	0.02766													4.38	0.14321	0.1148	0.1048	0.050128	0.021549	0	0	0
4.39	0.14413	0.11574	0.10677	0.053924	0.027129													4.39	0.14362	0.11483	0.10479	0.05085	0.022619	0	0	0
4.4	0.14371	0.11571	0.10606	0.053329	0.026199													4.4	0.14356	0.11497	0.10507	0.051636	0.023827	0	0	0
4.41	0.14314	0.11553	0.10554	0.052628	0.025262													4.41	0.14359	0.11523	0.10522	0.052203	0.025003	0	0	0
4.42	0.14282	0.11493	0.10489	0.051919	0.024246													4.42	0.14346	0.11537	0.10549	0.052592	0.026119	0	0	0
4.43	0.14228	0.11432	0.10429	0.051211	0.02307													4.43	0.14352	0.11573	0.10562	0.05301	0.026876	0	0	0
4.44	0.14218	0.11368	0.10322	0.050383	0.021974													4.44	0.14348	0.11611	0.10614	0.053322	0.027341	0	0	0
4.45	0.14199	0.11311	0.10282	0.049526	0.021018													4.45	0.14367	0.11641	0.10623	0.053598	0.02762	0	0	0
4.46	0.14174	0.11259	0.10247	0.048626	0.020128													4.46	0.1439	0.11654	0.10623	0.05374	0.027826	0	0	0
4.47	0.14162	0.11203	0.10181	0.047783	0.019198													4.47	0.14405	0.11653	0.10602	0.053768	0.027773	0	0	0
4.48	0.14153	0.11157	0.10131	0.046983	0.018261													4.48	0.14394	0.11643	0.10623	0.053888	0.027647	0	0	0
4.49	0.1412	0.11127	0.10088	0.046332	0.017517													4.49	0.14418	0.11644	0.10576	0.053733	0.027188	0	0	0
4.5	0.141	0.11075	0.10023	0.045701	0.016707													4.5	0.14368	0.11618	0.10629	0.053768	0.026856	0	0	0
4.51	0.14056	0.1105	0.10027	0.045375	0.016122													4.51	0.14387	0.11603	0.10573	0.053428	0.026165	0	0	0
4.52	0.14056	0.11022	0.099815	0.044887	0.015611													4.52	0.14411	0.11583	0.10532	0.053081	0.025534	0	0	0
4.53	0.14058	0.1102	0.099363	0.044483	0.015365													4.53	0.14415	0.11556	0.10502	0.0525	0.024771	0	0	0
4.54	0.14027	0.10998	0.099062	0.0442	0.015159													4.54	0.14428	0.11531	0.1045	0.051948	0.023821	0	0	0
4.55	0.13999	0.11011	0.099075	0.044207	0.015292													4.55	0.14421	0.11517	0.10441	0.05153	0.023203	0	0	0
4.56	0.13994	0.11006	0.099069	0.044278	0.015219													4.56	0.14408	0.11489	0.10395	0.05097	0.02236	0	0	0
4.57	0.13992	0.11029	0.099304	0.044554	0.015352													4.57	0.14386	0.11469	0.10372	0.050298	0.021695	0	0	0
4.58	0.14021	0.11046	0.099213	0.044766	0.015372													4.58	0.14363	0.11452	0.10333	0.049752	0.020978	0	0	0
4.59	0.14053	0.11073	0.09937	0.044979	0.015472													4.59	0.14351	0.11427	0.10302	0.049009	0.020241	0	0	0
4.6	0.14046	0.11109	0.10034	0.045467	0.015717													4.6	0.14342	0.11408	0.10249	0.04847	0.019543	0	0	0
4.61	0.1408	0.11146	0.10065	0.0458	0.015983													4.61	0.14313	0.11398	0.10249	0.048102	0.018992	0	0	0
4.62	0.14108	0.11215	0.10155	0.046317	0.016561													4.62	0.14284	0.11375	0.10248	0.047833	0.018494	0	0	0
4.63	0.14139	0.11275	0.10221	0.047075	0.017318													4.63	0.14292	0.11366	0.10219	0.047705	0.018082	0	0	0
4.64	0.14168	0.11344	0.10263	0.047833	0.018142													4.64	0.14276	0.11345	0.10211	0.047507	0.01765	0	0	0
4.65	0.14203	0.11409	0.1033	0.04881	0.019258													4.65	0.1428	0.11356	0.10208	0.04738	0.017411	0	0	0
4.66	0.14241	0.11475	0.10399	0.049604	0.0204													4.66	0.1425	0.11334	0.10226	0.047401	0.017172	0	0	0
4.67	0.14282	0.1153	0.1044	0.050432	0.021596													4.67	0.14261	0.11339	0.10213	0.047514	0.017292	0	0	0
4.68	0.14309	0.11572	0.10503	0.05124	0.022911													4.68	0.1428	0.11348	0.10209	0.047543	0.017391	0	0	0
4.69	0.14385	0.11597	0.10505	0.051757	0.02408													4.69	0.1429	0.11334	0.10244	0.047762	0.017756	0	0	0
4.7	0.14433	0.1163	0.10557	0.052529	0.025136													4.7	0.14317	0.11351	0.10287	0.04806	0.018387	0	0	0
4.71	0.14469	0.11653	0.10612	0.052975	0.026345													4.71	0.14357	0.11373	0.1034	0.048392	0.019131	0	0	0
4.72	0.14477	0.1168	0.10697	0.053803	0.027594													4.72	0.14404	0.11395	0.10343	0.048874	0.019915	0	0	0
4.73	0.14489	0.11703	0.10741	0.054441	0.028749													4.73	0.144	0.11422	0.10401	0.049278	0.020898	0	0	0
4.74	0.14539	0.11732	0.10722	0.055007	0.02958													4.74	0.14442	0.11447	0.10429	0.049851	0.022167	0	0	0
4.75	0.1452	0.11746	0.10749	0.055397	0.030264													4.75	0.14429	0.11461	0.10481	0.050383	0.023349	0	0	0
4.76	0.14518	0.11748	0.10768	0.055638	0.030762													4.76	0.14444	0.11491	0.10536	0.05102	0.024425	0	0	0
4.77	0.14522	0.11751	0.1075	0.055574	0.030954													4.77	0.14473	0.11503	0.10576	0.051735	0.025335	0	0	0
4.78	0.14498	0.11744	0.10744	0.055262	0.031061													4.78	0.14487	0.11522	0.10647	0.052479	0.026152	0	0	0
4.79	0.14481	0.1173	0.10705	0.055043	0.030563													4.79	0.14518	0.11545	0.10682	0.053088	0.026863	0	0	0
4.8	0.14452	0.117	0.10702	0.054611	0.029666													4.8	0.14517	0.11566	0.10733	0.053513	0.027507	0	0	0
4.81	0.14445	0.1168	0.10632	0.054023	0.028404													4.81	0.145	0.11597	0.10794	0.053711	0.027873	0	0	0
4.82	0.14403	0.11631	0.10596	0.05335	0.027168													4.82	0.1449	0.11614	0.1083	0.053945	0.028158	0	0	0
4.83	0.14377	0.11581	0.10538	0.052564	0.025833													4.83	0.14499	0.11629	0.10807	0.054016	0.028464	0	0	0
4.84	0.14346	0.11536	0.10502	0.05148	0.024498													4.84	0.14467	0.1164	0.10865	0.054165	0.028769	0	0	0
4.85	0.14321	0.11486	0.10452	0.050368	0.02321													4.85	0.14483	0.11652	0.10801	0.054065	0.028875	0	0	0
4.86	0.14275	0.11424	0.10405	0.049221	0.022041													4.86	0.14452	0.11644	0.10808	0.054172	0.028736	0	0	0
4.87	0.1423	0.11373	0.10353	0.048145	0.020639													4.87	0.14471	0.11638	0.10732	0.053881	0.028484	0	0	0
4.88	0.14197	0.11334	0.1029	0.047266	0.01939													4.88	0.1446	0.11627	0.1074	0.053803	0.027959	0	0	0
4.89	0.14172	0.1127	0.10208	0.046183	0.018042													4.89	0.14471	0.11636	0.10688	0.053385	0.027188	0	0	0
4.9	0.14131	0.11227	0.10143	0.045453	0.0169													4.9	0.14441	0.11624	0.10722	0.053074	0.026564	0	0	0
4.91	0.14065	0.11187	0.10135	0.044844	0.015797													4.91	0.14467	0.11607	0.10624	0.052408	0.025608	0	0	0
4.92	0.14051	0.11135	0.10065	0.044242	0.014615													4.92	0.1443	0.11598	0.10614	0.052026	0.024638	0	0	0
4.93	0.14007	0.11112	0.10018	0.043683	0.013678													4.93	0.14416	0.11576	0.10585	0.051572	0.023602	0	0	0
4.94	0.13984	0.11084	0.099966	0.043279	0.012775													4.94	0.14427	0.11556	0.10519	0.050857	0.022512	0	0	0
4.95	0.13975	0.11066	0.099494	0.04296	0.012204													4.95	0.14393	0.11543	0.10498	0.050468	0.021569	0	0	0
4.96	0.13959	0.11059	0.099651	0.04262	0.011546													4.96	0.14381	0.11529	0.10456	0.049958	0.020759	0	0	0
4.97	0.1398	0.11068	0.099494	0.042705	0.011227													4.97	0.14344	0.11519	0.10467	0.049547	0.019935	0	0	0
4.98	0.13978	0.11077	0.099868	0.042705	0.010915													4.98	0.14357	0.11509	0.10406	0.048881	0.019058	0	0	0
4.99	0.14011	0.11103	0.10012	0.043237	0.011015													4.99	0.14328	0.11478	0.10399	0.048655	0.018321	0	0	0
5	0.14028	0.11116	0.10075	0.043874	0.011506													5	0.14324	0.11476	0.10409	0.048485	0.017723	0	0	0
5.01	0.14056	0.11151	0.10144	0.044462	0.012516													5.01	0.14339	0.11478	0.10368	0.04847	0.017644	0	0	0
5.02	0.14094	0.11173	0.10173	0.045283	0.013877													5.02	0.14308	0.11469	0.10403	0.048534	0.018075	0	0	0
5.03	0.14143	0.11212	0.10218	0.046055	0.015545													5.03	0.14329	0.11473	0.10381	0.048683	0.018753	0	0	0
5.04	0.14178	0.11249	0.10273	0.047089	0.017385													5.04	0.14354	0.11472	0.1038	0.048782	0.019337	0	0	0
5.05	0.14191	0.11306	0.10348	0.048024	0.019563													5.05	0.14346	0.11479	0.10433	0.049065	0.020128	0	0	0
5.06	0.14224	0.11343	0.10395	0.048952	0.021828													5.06	0.14353	0.11475	0.10449	0.049391	0.020779	0	0	0
5.07	0.14251	0.11398	0.10455	0.050043	0.023628													5.07	0.14371	0.11484	0.10468	0.049837	0.021443	0	0	0
5.08	0.14278	0.11445	0.105	0.051268	0.025089													5.08	0.14394	0.11486	0.10502	0.050397	0.022379	0	0	0
5.09	0.14268	0.1148	0.10608	0.052422	0.026464													5.09	0.14411	0.11475	0.10522	0.051006	0.023163	0	0	0
5.1	0.14297	0.11522	0.10621	0.053286	0.027461													5.1	0.14444	0.1149	0.10534	0.051395	0.024166	0	0	0
5.11	0.14334	0.11549	0.10667	0.054129	0.028171													5.11	0.14464	0.11511	0.10559	0.051721	0.024837	0	0	0
5.12	0.14361	0.11571	0.10716	0.054632	0.028643													5.12	0.14468	0.11522	0.10589	0.05216	0.025448	0	0	0
5.13	0.14376	0.11589	0.10767	0.055007	0.029108													5.13	0.14499	0.11535	0.10582	0.052415	0.02572	0	0	0
5.14	0.14404	0.11618	0.10816	0.055411	0.029347													5.14	0.1452	0.11547	0.10603	0.052706	0.02598	0	0	0
5.15	0.14445	0.11645	0.10813	0.055369	0.02934													5.15	0.14529	0.11551	0.10608	0.052819	0.026199	0	0	0
5.16	0.14453	0.11657	0.10828	0.055489	0.029301													5.16	0.14529	0.1157	0.10646	0.053095	0.026325	0	0	0
5.17	0.14469	0.11674	0.1082	0.055418	0.029208													5.17	0.14548	0.11602	0.10623	0.053102	0.026471	0	0	0
5.18	0.14462	0.11698	0.10821	0.055475	0.028975													5.18	0.14556	0.11631	0.10641	0.053017	0.026524	0	0	0
5.19	0.14483	0.11698	0.10801	0.05517	0.02863													5.19	0.1457	0.11653	0.10634	0.053053	0.026312	0	0	0
5.2	0.14477	0.11719	0.10761	0.054767	0.028205													5.2	0.1453	0.11673	0.10699	0.053116	0.026152	0	0	0
5.21	0.14444	0.11701	0.10758	0.054377	0.027726													5.21	0.14547	0.11682	0.10657	0.052961	0.025541	0	0	0
5.22	0.14422	0.11675	0.10703	0.053832	0.027075													5.22	0.14532	0.11696	0.10689	0.052713	0.02497	0	0	0
5.23	0.14376	0.11648	0.1072	0.053378	0.02663													5.23	0.14493	0.11696	0.10725	0.052684	0.024478	0	0	0
5.24	0.14344	0.11596	0.10655	0.052819	0.025873													5.24	0.14499	0.11706	0.10716	0.052359	0.023887	0	0	0
5.25	0.14343	0.11556	0.10569	0.052125	0.025242													5.25	0.14489	0.1173	0.10707	0.052153	0.023289	0	0	0
5.26	0.14301	0.11506	0.10552	0.051332	0.024538													5.26	0.14486	0.11737	0.10694	0.051962	0.022917	0	0	0
5.27	0.14266	0.11461	0.10513	0.050546	0.023927													5.27	0.14482	0.11735	0.10679	0.051629	0.022419	0	0	0
5.28	0.14261	0.11415	0.10441	0.049752	0.02321													5.28	0.14491	0.1173	0.1064	0.051417	0.022107	0	0	0
5.29	0.14242	0.11389	0.10401	0.049193	0.022645													5.29	0.14501	0.1171	0.10625	0.051126	0.021861	0	0	0
5.3	0.14211	0.11358	0.10378	0.048697	0.021895													5.3	0.14477	0.11698	0.10645	0.051169	0.021822	0	0	0
5.31	0.14214	0.11343	0.10326	0.048223	0.021071													5.31	0.14483	0.11692	0.10625	0.051048	0.021948	0	0	0
5.32	0.14184	0.1132	0.10319	0.047826	0.020247													5.32	0.1448	0.11678	0.10613	0.051126	0.022114	0	0	0
5.33	0.14162	0.11275	0.10307	0.047472	0.01947													5.33	0.14482	0.11666	0.10616	0.051155	0.022506	0	0	0
5.34	0.14167	0.11245	0.10249	0.047068	0.018627													5.34	0.14492	0.11661	0.106	0.051254	0.022891	0	0	0
5.35	0.1416	0.11209	0.10237	0.046792	0.017969													5.35	0.14498	0.11661	0.10608	0.051374	0.023369	0	0	0
5.36	0.1414	0.1119	0.10231	0.046586	0.017391													5.36	0.14494	0.1166	0.1064	0.051473	0.023887	0	0	0
5.37	0.14126	0.11192	0.10192	0.04631	0.016873													5.37	0.14498	0.11668	0.10648	0.051636	0.024179	0	0	0
5.38	0.14125	0.112	0.1018	0.046289	0.016807													5.38	0.14485	0.11675	0.10663	0.051665	0.024279	0	0	0
5.39	0.14116	0.11223	0.1021	0.04631	0.016773													5.39	0.14507	0.1168	0.10646	0.051622	0.024306	0	0	0
5.4	0.1412	0.11235	0.10207	0.046409	0.016866													5.4	0.14524	0.1168	0.1063	0.051452	0.024193	0	0	0
5.41	0.14116	0.11273	0.10247	0.046742	0.017238													5.41	0.14503	0.11691	0.10665	0.051544	0.024126	0	0	0
5.42	0.14109	0.113	0.1028	0.047181	0.01777													5.42	0.14508	0.11686	0.10632	0.051544	0.023934	0	0	0
5.43	0.14139	0.11333	0.10284	0.047705	0.018248													5.43	0.14496	0.11681	0.10635	0.05165	0.023821	0	0	0
5.44	0.14171	0.11357	0.10311	0.048173	0.018979													5.44	0.14471	0.11672	0.10648	0.051806	0.023721	0	0	0
5.45	0.14185	0.11398	0.1033	0.048803	0.019723													5.45	0.14488	0.1167	0.1065	0.051969	0.023668	0	0	0
5.46	0.14201	0.11424	0.10368	0.049412	0.020573													5.46	0.14501	0.11672	0.1061	0.052139	0.023708	0	0	0
5.47	0.1423	0.11461	0.10414	0.050085	0.021483													5.47	0.14502	0.11688	0.10632	0.052401	0.023715	0	0	0
5.48	0.14274	0.11475	0.10426	0.050737	0.022459													5.48	0.14503	0.11681	0.10629	0.052578	0.023887	0	0	0
5.49	0.14307	0.11512	0.10456	0.051431	0.023595													5.49	0.14501	0.11689	0.10623	0.05255	0.024093	0	0	0
5.5	0.14339	0.11532	0.10524	0.052061	0.02489													5.5	0.14496	0.11704	0.10659	0.052784	0.024219	0	0	0
5.51	0.14406	0.11548	0.10545	0.052543	0.02576													5.51	0.14497	0.117	0.10662	0.052968	0.024365	0	0	0
5.52	0.14418	0.1157	0.10615	0.052854	0.026524													5.52	0.14478	0.11698	0.1064	0.052968	0.024551	0	0	0
5.53	0.14452	0.11562	0.10614	0.052932	0.026856													5.53	0.14505	0.11702	0.1063	0.053038	0.024724	0	0	0
5.54	0.14458	0.11558	0.10636	0.053301	0.027002													5.54	0.14482	0.11692	0.10672	0.052946	0.024957	0	0	0
5.55	0.14477	0.11549	0.10629	0.053265	0.026923													5.55	0.14498	0.11683	0.10634	0.052691	0.024996	0	0	0
5.56	0.14485	0.11539	0.10628	0.053123	0.026757													5.56	0.14495	0.1168	0.10637	0.052514	0.025016	0	0	0
5.57	0.14487	0.1153	0.10618	0.052953	0.026544													5.57	0.14506	0.11675	0.10596	0.052118	0.024731	0	0	0
5.58	0.14475	0.11525	0.10604	0.052699	0.026179													5.58	0.14485	0.11666	0.10612	0.051912	0.024605	0	0	0
5.59	0.14491	0.11529	0.10549	0.052245	0.025747													5.59	0.14481	0.11675	0.10613	0.051834	0.024233	0	0	0
5.6	0.14436	0.11528	0.10617	0.052231	0.025455													5.6	0.14477	0.1167	0.10589	0.051657	0.023867	0	0	0
5.61	0.14458	0.11519	0.10544	0.051785	0.024983													5.61	0.14467	0.11664	0.10581	0.051353	0.023349	0	0	0
5.62	0.14439	0.11506	0.10507	0.051395	0.024605													5.62	0.14465	0.11677	0.10579	0.051417	0.022858	0	0	0
5.63	0.14386	0.11489	0.10503	0.05107	0.024179													5.63	0.14439	0.11673	0.10601	0.051495	0.022506	0	0	0
5.64	0.14385	0.11474	0.10454	0.050517	0.023781													5.64	0.1444	0.11678	0.10596	0.05141	0.022114	0	0	0
5.65	0.14354	0.11451	0.10475	0.050121	0.023236													5.65	0.14444	0.11684	0.106	0.051367	0.021636	0	0	0
5.66	0.1435	0.1144	0.10454	0.049703	0.022725													5.66	0.14459	0.11689	0.10562	0.051282	0.021436	0	0	0
5.67	0.14348	0.1143	0.10462	0.049299	0.022147													5.67	0.14465	0.11693	0.10568	0.051098	0.021264	0	0	0
5.68	0.14339	0.11411	0.10458	0.048959	0.021596													5.68	0.14457	0.11718	0.10598	0.051353	0.021237	0	0	0
5.69	0.14346	0.114	0.10401	0.048577	0.021058													5.69	0.1449	0.11752	0.10581	0.051445	0.02137	0	0	0
5.7	0.14325	0.11381	0.10399	0.048208	0.020599													5.7	0.14491	0.11762	0.10599	0.05141	0.021702	0	0	0
5.71	0.14315	0.11375	0.10367	0.04801	0.020174													5.71	0.14493	0.11771	0.10626	0.051509	0.022273	0	0	0
5.72	0.14303	0.1137	0.10344	0.047677	0.019909													5.72	0.1452	0.11776	0.10587	0.051509	0.022798	0	0	0
5.73	0.14288	0.11377	0.10308	0.047571	0.01945													5.73	0.14538	0.11787	0.10582	0.05175	0.023429	0	0	0
5.74	0.14259	0.11375	0.10315	0.047493	0.019224													5.74	0.14532	0.11808	0.10634	0.052146	0.024206	0	0	0
5.75	0.14263	0.11398	0.10313	0.047585	0.018919													5.75	0.1455	0.11797	0.10648	0.05221	0.02491	0	0	0
5.76	0.14272	0.11398	0.10295	0.047507	0.018746													5.76	0.14581	0.11818	0.1064	0.052458	0.025375	0	0	0
5.77	0.14281	0.1142	0.10303	0.047826	0.018819													5.77	0.14589	0.11809	0.10692	0.052649	0.025906	0	0	0
5.78	0.1429	0.11437	0.10326	0.048031	0.019038													5.78	0.14611	0.11824	0.1068	0.052819	0.026192	0	0	0
5.79	0.14284	0.1145	0.10357	0.048428	0.019417													5.79	0.14626	0.11825	0.10699	0.053017	0.026358	0	0	0
5.8	0.14297	0.11466	0.10399	0.048895	0.020068													5.8	0.14642	0.11821	0.10701	0.053187	0.026471	0	0	0
5.81	0.14321	0.11472	0.10434	0.049427	0.020679													5.81	0.14631	0.11812	0.10729	0.053393	0.026491	0	0	0
5.82	0.14321	0.1148	0.1048	0.050128	0.021549													5.82	0.14663	0.11811	0.10718	0.053251	0.026411	0	0	0
5.83	0.14362	0.11483	0.10479	0.05085	0.022619													5.83	0.14665	0.11813	0.10724	0.053194	0.026371	0	0	0
5.84	0.14356	0.11497	0.10507	0.051636	0.023827													5.84	0.14644	0.11812	0.10778	0.053258	0.026358	0	0	0
5.85	0.14359	0.11523	0.10522	0.052203	0.025003													5.85	0.14661	0.1181	0.10733	0.053109	0.026053	0	0	0
5.86	0.14346	0.11537	0.10549	0.052592	0.026119													5.86	0.14655	0.11821	0.10749	0.053074	0.026026	0	0	0
5.87	0.14352	0.11573	0.10562	0.05301	0.026876													5.87	0.14632	0.11828	0.10807	0.053046	0.026092	0	0	0
5.88	0.14348	0.11611	0.10614	0.053322	0.027341													5.88	0.14658	0.11813	0.10756	0.052968	0.026033	0	0	0
5.89	0.14367	0.11641	0.10623	0.053598	0.02762													5.89	0.14637	0.11808	0.10754	0.052784	0.02592	0	0	0
5.9	0.1439	0.11654	0.10623	0.05374	0.027826													5.9	0.14629	0.1179	0.10754	0.052791	0.025754	0	0	0
5.91	0.14405	0.11653	0.10602	0.053768	0.027773													5.91	0.14632	0.11773	0.10725	0.052628	0.025488	0	0	0
5.92	0.14394	0.11643	0.10623	0.053888	0.027647													5.92	0.14618	0.11776	0.10711	0.052458	0.025269	0	0	0
5.93	0.14418	0.11644	0.10576	0.053733	0.027188													5.93	0.14632	0.11769	0.10682	0.052444	0.025056	0	0	0
5.94	0.14368	0.11618	0.10629	0.053768	0.026856													5.94	0.1462	0.1177	0.10703	0.052316	0.02489	0	0	0
5.95	0.14387	0.11603	0.10573	0.053428	0.026165													5.95	0.14603	0.11771	0.1072	0.052097	0.024777	0	0	0
5.96	0.14411	0.11583	0.10532	0.053081	0.025534													5.96	0.14622	0.11747	0.10689	0.051976	0.024551	0	0	0
5.97	0.14415	0.11556	0.10502	0.0525	0.024771													5.97	0.14598	0.11739	0.1071	0.051962	0.024458	0	0	0
5.98	0.14428	0.11531	0.1045	0.051948	0.023821													5.98	0.14626	0.11716	0.10663	0.051806	0.024272	0	0	0
5.99	0.14421	0.11517	0.10441	0.05153	0.023203													5.99	0.14621	0.117	0.10644	0.05187	0.024292	0	0	0
6	0.14408	0.11489	0.10395	0.05097	0.02236													6	0.14589	0.11702	0.10684	0.052026	0.024352	0	0	0
6.01	0.14386	0.11469	0.10372	0.050298	0.021695													6.01	0.14612	0.11712	0.10659	0.052068	0.024379	0	0	0
6.02	0.14363	0.11452	0.10333	0.049752	0.020978													6.02	0.14607	0.11707	0.10678	0.052118	0.024472	0	0	0
6.03	0.14351	0.11427	0.10302	0.049009	0.020241													6.03	0.14592	0.11708	0.10699	0.052217	0.024598	0	0	0
6.04	0.14342	0.11408	0.10249	0.04847	0.019543													6.04	0.14594	0.11719	0.10665	0.052146	0.024684	0	0	0
6.05	0.14313	0.11398	0.10249	0.048102	0.018992													6.05	0.14574	0.11732	0.10676	0.052316	0.024797	0	0	0
6.06	0.14284	0.11375	0.10248	0.047833	0.018494													6.06	0.14575	0.11723	0.10674	0.052309	0.024884	0	0	0
6.07	0.14292	0.11366	0.10219	0.047705	0.018082													6.07	0.14567	0.11728	0.10684	0.052394	0.024903	0	0	0
6.08	0.14276	0.11345	0.10211	0.047507	0.01765													6.08	0.14593	0.11739	0.1068	0.0525	0.024864	0	0	0
6.09	0.1428	0.11356	0.10208	0.04738	0.017411													6.09	0.14553	0.11747	0.10751	0.052571	0.024784	0	0	0
6.1	0.1425	0.11334	0.10226	0.047401	0.017172													6.1	0.14591	0.11751	0.107	0.052578	0.024618	0	0	0
6.11	0.14261	0.11339	0.10213	0.047514	0.017292													6.11	0.14574	0.11754	0.10744	0.052536	0.024651	0	0	0
6.12	0.1428	0.11348	0.10209	0.047543	0.017391													6.12	0.14593	0.11758	0.10734	0.052628	0.024558	0	0	0
6.13	0.1429	0.11334	0.10244	0.047762	0.017756													6.13	0.14597	0.11751	0.1072	0.052621	0.024551	0	0	0
6.14	0.14317	0.11351	0.10287	0.04806	0.018387													6.14	0.146	0.1175	0.10722	0.052691	0.024678	0	0	0
6.15	0.14357	0.11373	0.1034	0.048392	0.019131													6.15	0.14595	0.11766	0.10766	0.052854	0.024884	0	0	0
6.16	0.14404	0.11395	0.10343	0.048874	0.019915													6.16	0.14624	0.11755	0.10708	0.052784	0.02505	0	0	0
6.17	0.144	0.11422	0.10401	0.049278	0.020898													6.17	0.14626	0.11765	0.10706	0.052776	0.025182	0	0	0
6.18	0.14442	0.11447	0.10429	0.049851	0.022167													6.18	0.14603	0.11769	0.10735	0.052847	0.025468	0	0	0
6.19	0.14429	0.11461	0.10481	0.050383	0.023349													6.19	0.14614	0.11785	0.10705	0.052918	0.025667	0	0	0
6.2	0.14444	0.11491	0.10536	0.05102	0.024425													6.2	0.14596	0.11798	0.10731	0.053038	0.025794	0	0	0
6.21	0.14473	0.11503	0.10576	0.051735	0.025335													6.21	0.14602	0.11808	0.10705	0.052982	0.025873	0	0	0
6.22	0.14487	0.11522	0.10647	0.052479	0.026152													6.22	0.1462	0.11811	0.10689	0.052925	0.025701	0	0	0
6.23	0.14518	0.11545	0.10682	0.053088	0.026863													6.23	0.14623	0.11821	0.10695	0.052975	0.025541	0	0	0
6.24	0.14517	0.11566	0.10733	0.053513	0.027507													6.24	0.14606	0.11828	0.10712	0.052925	0.025395	0	0	0
6.25	0.145	0.11597	0.10794	0.053711	0.027873													6.25	0.14624	0.11809	0.10668	0.052805	0.025169	0	0	0
6.26	0.1449	0.11614	0.1083	0.053945	0.028158													6.26	0.14624	0.11819	0.10689	0.052911	0.02505	0	0	0
6.27	0.14499	0.11629	0.10807	0.054016	0.028464													6.27	0.14624	0.11806	0.10687	0.052734	0.024977	0	0	0
6.28	0.14467	0.1164	0.10865	0.054165	0.028769													6.28	0.14618	0.11799	0.10693	0.052776	0.024897	0	0	0
6.29	0.14483	0.11652	0.10801	0.054065	0.028875													6.29	0.14616	0.11804	0.107	0.052798	0.02491	0	0	0
6.3	0.14452	0.11644	0.10808	0.054172	0.028736													6.3	0.14606	0.11796	0.10751	0.052911	0.024957	0	0	0
6.31	0.14471	0.11638	0.10732	0.053881	0.028484													6.31	0.14624	0.11804	0.1071	0.052847	0.024996	0	0	0
6.32	0.1446	0.11627	0.1074	0.053803	0.027959													6.32	0.14624	0.11805	0.10724	0.052876	0.024996	0	0	0
6.33	0.14471	0.11636	0.10688	0.053385	0.027188													6.33	0.1461	0.1181	0.10769	0.053038	0.025143	0	0	0
6.34	0.14441	0.11624	0.10722	0.053074	0.026564													6.34	0.14618	0.11819	0.10777	0.053201	0.025149	0	0	0
6.35	0.14467	0.11607	0.10624	0.052408	0.025608													6.35	0.14642	0.11812	0.10758	0.053216	0.025129	0	0	0
6.36	0.1443	0.11598	0.10614	0.052026	0.024638													6.36	0.14664	0.11817	0.1075	0.053435	0.025189	0	0	0
6.37	0.14416	0.11576	0.10585	0.051572	0.023602													6.37	0.14646	0.11809	0.10774	0.053407	0.025355	0	0	0
6.38	0.14427	0.11556	0.10519	0.050857	0.022512													6.38	0.14641	0.11817	0.10812	0.053478	0.025508	0	0	0
6.39	0.14393	0.11543	0.10498	0.050468	0.021569													6.39	0.1467	0.11807	0.10763	0.05347	0.025694	0	0	0
6.4	0.14381	0.11529	0.10456	0.049958	0.020759													6.4	0.14632	0.11808	0.10802	0.053584	0.025893	0	0	0
6.41	0.14344	0.11519	0.10467	0.049547	0.019935													6.41	0.14651	0.11811	0.10784	0.053662	0.026013	0	0	0
6.42	0.14357	0.11509	0.10406	0.048881	0.019058													6.42	0.14651	0.11815	0.10788	0.053775	0.026152	0	0	0
6.43	0.14328	0.11478	0.10399	0.048655	0.018321													6.43	0.14624	0.11801	0.1083	0.053761	0.026199	0	0	0
6.44	0.14324	0.11476	0.10409	0.048485	0.017723													6.44	0.14663	0.11811	0.10773	0.053733	0.026219	0	0	0
6.45	0.14339	0.11478	0.10368	0.04847	0.017644													6.45	0.14655	0.11818	0.10794	0.053874	0.026245	0	0	0
6.46	0.14308	0.11469	0.10403	0.048534	0.018075													6.46	0.14661	0.1184	0.10799	0.053888	0.026418	0	0	0
6.47	0.14329	0.11473	0.10381	0.048683	0.018753													6.47	0.14667	0.1185	0.10805	0.054101	0.026498	0	0	0
6.48	0.14354	0.11472	0.1038	0.048782	0.019337													6.48	0.14663	0.11861	0.10779	0.053987	0.026624	0	0	0
6.49	0.14346	0.11479	0.10433	0.049065	0.020128													6.49	0.14647	0.11863	0.10799	0.054087	0.026743	0	0	0
6.5	0.14353	0.11475	0.10449	0.049391	0.020779													6.5	0.14636	0.1186	0.10786	0.05403	0.02677	0	0	0
6.51	0.14371	0.11484	0.10468	0.049837	0.021443													6.51	0.14627	0.11846	0.1079	0.054235	0.026949	0	0	0
6.52	0.14394	0.11486	0.10502	0.050397	0.022379													6.52	0.14613	0.11835	0.10773	0.054172	0.027069	0	0	0
6.53	0.14411	0.11475	0.10522	0.051006	0.023163													6.53	0.14626	0.11811	0.10728	0.054094	0.027036	0	0	0
6.54	0.14444	0.1149	0.10534	0.051395	0.024166													6.54	0.14583	0.118	0.10777	0.053966	0.027016	0	0	0
6.55	0.14464	0.11511	0.10559	0.051721	0.024837													6.55	0.14606	0.1181	0.10746	0.053952	0.026816	0	0	0
6.56	0.14468	0.11522	0.10589	0.05216	0.025448													6.56	0.14573	0.11797	0.10775	0.053839	0.02665	0	0	0
6.57	0.14499	0.11535	0.10582	0.052415	0.02572													6.57	0.14573	0.11801	0.10735	0.053718	0.026491	0	0	0
6.58	0.1452	0.11547	0.10603	0.052706	0.02598													6.58	0.14587	0.11794	0.10697	0.053655	0.026199	0	0	0
6.59	0.14529	0.11551	0.10608	0.052819	0.026199													6.59	0.14556	0.1178	0.10727	0.053598	0.025999	0	0	0
6.6	0.14529	0.1157	0.10646	0.053095	0.026325													6.6	0.14555	0.1177	0.10718	0.053485	0.025873	0	0	0
6.61	0.14548	0.11602	0.10623	0.053102	0.026471													6.61	0.1456	0.11762	0.10709	0.053244	0.025647	0	0	0
6.62	0.14556	0.11631	0.10641	0.053017	0.026524													6.62	0.14583	0.11753	0.10692	0.053244	0.025441	0	0	0
6.63	0.1457	0.11653	0.10634	0.053053	0.026312													6.63	0.14586	0.11741	0.1072	0.053159	0.025342	0	0	0
6.64	0.1453	0.11673	0.10699	0.053116	0.026152													6.64	0.14614	0.11743	0.10701	0.053046	0.025256	0	0	0
6.65	0.14547	0.11682	0.10657	0.052961	0.025541													6.65	0.14594	0.11737	0.10729	0.052854	0.025149	0	0	0
6.66	0.14532	0.11696	0.10689	0.052713	0.02497													6.66	0.14624	0.11749	0.10666	0.052706	0.024937	0	0	0
6.67	0.14493	0.11696	0.10725	0.052684	0.024478													6.67	0.14612	0.11764	0.10691	0.052684	0.024977	0	0	0
6.68	0.14499	0.11706	0.10716	0.052359	0.023887													6.68	0.14593	0.11757	0.10674	0.052635	0.024704	0	0	0
6.69	0.14489	0.1173	0.10707	0.052153	0.023289													6.69	0.14591	0.11764	0.1067	0.052578	0.024551	0	0	0
6.7	0.14486	0.11737	0.10694	0.051962	0.022917													6.7	0.14592	0.11781	0.10693	0.052543	0.024505	0	0	0
6.71	0.14482	0.11735	0.10679	0.051629	0.022419													6.71	0.14581	0.11799	0.10706	0.052521	0.024458	0	0	0
6.72	0.14491	0.1173	0.1064	0.051417	0.022107													6.72	0.14587	0.11817	0.10704	0.05238	0.024412	0	0	0
6.73	0.14501	0.1171	0.10625	0.051126	0.021861													6.73	0.14571	0.11851	0.10754	0.052564	0.024558	0	0	0
6.74	0.14477	0.11698	0.10645	0.051169	0.021822													6.74	0.14599	0.11864	0.10722	0.052571	0.024605	0	0	0
6.75	0.14483	0.11692	0.10625	0.051048	0.021948													6.75	0.14608	0.11879	0.10758	0.052812	0.02493	0	0	0
6.76	0.1448	0.11678	0.10613	0.051126	0.022114													6.76	0.14632	0.1188	0.10747	0.052868	0.025136	0	0	0
6.77	0.14482	0.11666	0.10616	0.051155	0.022506													6.77	0.14645	0.11885	0.10754	0.052911	0.025415	0	0	0
6.78	0.14492	0.11661	0.106	0.051254	0.022891													6.78	0.14632	0.11883	0.1079	0.053138	0.025561	0	0	0
6.79	0.14498	0.11661	0.10608	0.051374	0.023369													6.79	0.14628	0.11884	0.10811	0.053343	0.025946	0	0	0
6.8	0.14494	0.1166	0.1064	0.051473	0.023887													6.8	0.14619	0.11877	0.10824	0.053485	0.026146	0	0	0
6.81	0.14498	0.11668	0.10648	0.051636	0.024179													6.81	0.14621	0.11876	0.10828	0.05347	0.026464	0	0	0
6.82	0.14485	0.11675	0.10663	0.051665	0.024279													6.82	0.14606	0.11879	0.10847	0.053662	0.026611	0	0	0
6.83	0.14507	0.1168	0.10646	0.051622	0.024306													6.83	0.14605	0.11876	0.10857	0.053718	0.02677	0	0	0
6.84	0.14524	0.1168	0.1063	0.051452	0.024193													6.84	0.14596	0.11884	0.10853	0.053768	0.026956	0	0	0
6.85	0.14503	0.11691	0.10665	0.051544	0.024126													6.85	0.14612	0.11883	0.10854	0.053945	0.027075	0	0	0
6.86	0.14508	0.11686	0.10632	0.051544	0.023934													6.86	0.14608	0.1188	0.10854	0.053924	0.027255	0	0	0
6.87	0.14496	0.11681	0.10635	0.05165	0.023821													6.87	0.14595	0.11868	0.10877	0.054129	0.027341	0	0	0
6.88	0.14471	0.11672	0.10648	0.051806	0.023721													6.88	0.14606	0.11868	0.10856	0.054072	0.027394	0	0	0
6.89	0.14488	0.1167	0.1065	0.051969	0.023668													6.89	0.14601	0.11872	0.10869	0.054044	0.027288	0	0	0
6.9	0.14501	0.11672	0.1061	0.052139	0.023708													6.9	0.14605	0.11865	0.10862	0.053881	0.027155	0	0	0
6.91	0.14502	0.11688	0.10632	0.052401	0.023715													6.91	0.14613	0.11867	0.10852	0.053747	0.027056	0	0	0
6.92	0.14503	0.11681	0.10629	0.052578	0.023887													6.92	0.14624	0.11878	0.10864	0.053584	0.026796	0	0	0
6.93	0.14501	0.11689	0.10623	0.05255	0.024093													6.93	0.14614	0.11883	0.10885	0.053541	0.026717	0	0	0
6.94	0.14496	0.11704	0.10659	0.052784	0.024219													6.94	0.1461	0.11881	0.10866	0.053704	0.026451	0	0	0
6.95	0.14497	0.117	0.10662	0.052968	0.024365													6.95	0.1461	0.11881	0.10841	0.053789	0.026292	0	0	0
6.96	0.14478	0.11698	0.1064	0.052968	0.024551													6.96	0.14619	0.1188	0.10815	0.053931	0.026072	0	0	0
6.97	0.14505	0.11702	0.1063	0.053038	0.024724													6.97	0.1459	0.11883	0.10816	0.053903	0.025926	0	0	0
6.98	0.14482	0.11692	0.10672	0.052946	0.024957													6.98	0.14607	0.11895	0.10801	0.053874	0.025674	0	0	0
6.99	0.14498	0.11683	0.10634	0.052691	0.024996													6.99	0.14606	0.11899	0.10809	0.053874	0.025468	0	0	0
7	0.14495	0.1168	0.10637	0.052514	0.025016													7	0.14572	0.11893	0.108	0.05374	0.025388	0	0	0
7.01	0.14506	0.11675	0.10596	0.052118	0.024731													7.01	0.14567	0.11883	0.10773	0.053803	0.025295	0	0	0
7.02	0.14485	0.11666	0.10612	0.051912	0.024605													7.02	0.14558	0.11878	0.10774	0.053803	0.025262	0	0	0
7.03	0.14481	0.11675	0.10613	0.051834	0.024233													7.03	0.14526	0.11892	0.10807	0.053966	0.025256	0	0	0
7.04	0.14477	0.1167	0.10589	0.051657	0.023867													7.04	0.14554	0.1189	0.10786	0.053945	0.025342	0	0	0
7.05	0.14467	0.11664	0.10581	0.051353	0.023349													7.05	0.14552	0.1189	0.10784	0.054009	0.025461	0	0	0
7.06	0.14465	0.11677	0.10579	0.051417	0.022858													7.06	0.14572	0.11902	0.1077	0.054023	0.025601	0	0	0
7.07	0.14439	0.11673	0.10601	0.051495	0.022506													7.07	0.14531	0.11897	0.10811	0.054143	0.025847	0	0	0
7.08	0.1444	0.11678	0.10596	0.05141	0.022114													7.08	0.14525	0.1189	0.10789	0.054072	0.026066	0	0	0
7.09	0.14444	0.11684	0.106	0.051367	0.021636													7.09	0.14504	0.11896	0.10816	0.054037	0.026258	0	0	0
7.1	0.14459	0.11689	0.10562	0.051282	0.021436													7.1	0.14513	0.11893	0.10837	0.054165	0.026451	0	0	0
7.11	0.14465	0.11693	0.10568	0.051098	0.021264													7.11	0.14519	0.11885	0.10816	0.054136	0.026564	0	0	0
7.12	0.14457	0.11718	0.10598	0.051353	0.021237													7.12	0.14541	0.11894	0.10828	0.054271	0.026644	0	0	0
7.13	0.1449	0.11752	0.10581	0.051445	0.02137													7.13	0.14575	0.11899	0.10815	0.054285	0.026704	0	0	0
7.14	0.14491	0.11762	0.10599	0.05141	0.021702													7.14	0.14558	0.11892	0.10866	0.054419	0.026796	0	0	0
7.15	0.14493	0.11771	0.10626	0.051509	0.022273													7.15	0.14579	0.11901	0.10836	0.05454	0.026896	0	0	0
7.16	0.1452	0.11776	0.10587	0.051509	0.022798													7.16	0.14568	0.11893	0.10849	0.054639	0.026737	0	0	0
7.17	0.14538	0.11787	0.10582	0.05175	0.023429													7.17	0.14597	0.11915	0.10817	0.054568	0.026677	0	0	0
7.18	0.14532	0.11808	0.10634	0.052146	0.024206													7.18	0.14615	0.11925	0.10831	0.054497	0.026617	0	0	0
7.19	0.1455	0.11797	0.10648	0.05221	0.02491													7.19	0.14618	0.11924	0.10826	0.054434	0.026524	0	0	0
7.2	0.14581	0.11818	0.1064	0.052458	0.025375													7.2	0.14653	0.11948	0.108	0.054228	0.026325	0	0	0
7.21	0.14589	0.11809	0.10692	0.052649	0.025906													7.21	0.14628	0.11948	0.10811	0.054122	0.026225	0	0	0
7.22	0.14611	0.11824	0.1068	0.052819	0.026192													7.22	0.14639	0.11941	0.10785	0.053931	0.026119	0	0	0
7.23	0.14626	0.11825	0.10699	0.053017	0.026358													7.23	0.14651	0.11943	0.10813	0.053782	0.026039	0	0	0
7.24	0.14642	0.11821	0.10701	0.053187	0.026471													7.24	0.14676	0.11929	0.10769	0.053633	0.025813	0	0	0
7.25	0.14631	0.11812	0.10729	0.053393	0.026491													7.25	0.14693	0.11952	0.10767	0.053393	0.025647	0	0	0
7.26	0.14663	0.11811	0.10718	0.053251	0.026411													7.26	0.14696	0.11947	0.10766	0.053308	0.025461	0	0	0
7.27	0.14665	0.11813	0.10724	0.053194	0.026371													7.27	0.14687	0.11925	0.1079	0.053194	0.025289	0	0	0
7.28	0.14644	0.11812	0.10778	0.053258	0.026358													7.28	0.14734	0.11929	0.1076	0.053081	0.025143	0	0	0
7.29	0.14661	0.1181	0.10733	0.053109	0.026053													7.29	0.1472	0.11906	0.10807	0.052996	0.024977	0	0	0
7.3	0.14655	0.11821	0.10749	0.053074	0.026026													7.3	0.14702	0.11886	0.10816	0.052925	0.024897	0	0	0
7.31	0.14632	0.11828	0.10807	0.053046	0.026092													7.31	0.14711	0.11883	0.10786	0.052741	0.024757	0	0	0
7.32	0.14658	0.11813	0.10756	0.052968	0.026033													7.32	0.14674	0.11859	0.10824	0.052663	0.024558	0	0	0
7.33	0.14637	0.11808	0.10754	0.052784	0.02592													7.33	0.14675	0.11862	0.1079	0.05267	0.024392	0	0	0
7.34	0.14629	0.1179	0.10754	0.052791	0.025754													7.34	0.14672	0.11861	0.10763	0.052578	0.024339	0	0	0
7.35	0.14632	0.11773	0.10725	0.052628	0.025488													7.35	0.1464	0.11862	0.10761	0.052791	0.024319	0	0	0
7.36	0.14618	0.11776	0.10711	0.052458	0.025269													7.36	0.14628	0.11847	0.10755	0.05284	0.024525	0	0	0
7.37	0.14632	0.11769	0.10682	0.052444	0.025056													7.37	0.14613	0.1186	0.10782	0.053138	0.024704	0	0	0
7.38	0.1462	0.1177	0.10703	0.052316	0.02489													7.38	0.14612	0.11845	0.10757	0.053152	0.025043	0	0	0
7.39	0.14603	0.11771	0.1072	0.052097	0.024777													7.39	0.14598	0.11861	0.1079	0.053555	0.025548	0	0	0
7.4	0.14622	0.11747	0.10689	0.051976	0.024551													7.4	0.14588	0.11863	0.10819	0.053895	0.026039	0	0	0
7.41	0.14598	0.11739	0.1071	0.051962	0.024458													7.41	0.14571	0.11863	0.10826	0.054044	0.026358	0	0	0
7.42	0.14626	0.11716	0.10663	0.051806	0.024272													7.42	0.14576	0.11871	0.10819	0.054349	0.02681	0	0	0
7.43	0.14621	0.117	0.10644	0.05187	0.024292													7.43	0.14573	0.11872	0.10805	0.054434	0.027016	0	0	0
7.44	0.14589	0.11702	0.10684	0.052026	0.024352													7.44	0.14544	0.11874	0.10864	0.054738	0.027195	0	0	0
7.45	0.14612	0.11712	0.10659	0.052068	0.024379													7.45	0.14582	0.11881	0.10815	0.054575	0.027202	0	0	0
7.46	0.14607	0.11707	0.10678	0.052118	0.024472													7.46	0.14589	0.1188	0.10804	0.054469	0.027182	0	0	0
7.47	0.14592	0.11708	0.10699	0.052217	0.024598													7.47	0.14583	0.11892	0.10822	0.054278	0.027095	0	0	0
7.48	0.14594	0.11719	0.10665	0.052146	0.024684													7.48	0.1457	0.11881	0.10823	0.054193	0.026909	0	0	0
7.49	0.14574	0.11732	0.10676	0.052316	0.024797													7.49	0.14578	0.11867	0.10806	0.053995	0.026584	0	0	0
7.5	0.14575	0.11723	0.10674	0.052309	0.024884													7.5	0.14591	0.1187	0.10799	0.053754	0.026245	0	0	0
7.51	0.14567	0.11728	0.10684	0.052394	0.024903													7.51	0.14595	0.11865	0.10763	0.053563	0.025754	0	0	0
7.52	0.14593	0.11739	0.1068	0.0525	0.024864													7.52	0.146	0.11856	0.10785	0.053407	0.025455	0	0	0
7.53	0.14553	0.11747	0.10751	0.052571	0.024784													7.53	0.14626	0.11854	0.1077	0.053293	0.025116	0	0	0
7.54	0.14591	0.11751	0.107	0.052578	0.024618													7.54	0.146	0.11829	0.10807	0.053152	0.024824	0	0	0
7.55	0.14574	0.11754	0.10744	0.052536	0.024651													7.55	0.14617	0.1183	0.10755	0.053116	0.024478	0	0	0
7.56	0.14593	0.11758	0.10734	0.052628	0.024558													7.56	0.14593	0.11824	0.10758	0.05284	0.024233	0	0	0
7.57	0.14597	0.11751	0.1072	0.052621	0.024551													7.57	0.14571	0.11819	0.10741	0.052656	0.023987	0	0	0
7.58	0.146	0.1175	0.10722	0.052691	0.024678													7.58	0.14551	0.1182	0.10729	0.052614	0.023901	0	0	0
7.59	0.14595	0.11766	0.10766	0.052854	0.024884													7.59	0.14537	0.11818	0.1073	0.052536	0.02396	0	0	0
7.6	0.14624	0.11755	0.10708	0.052784	0.02505													7.6	0.14515	0.11824	0.1075	0.052706	0.0241	0	0	0
7.61	0.14626	0.11765	0.10706	0.052776	0.025182													7.61	0.14547	0.11826	0.1075	0.052833	0.024279	0	0	0
7.62	0.14603	0.11769	0.10735	0.052847	0.025468													7.62	0.1457	0.11824	0.10746	0.053024	0.024578	0	0	0
7.63	0.14614	0.11785	0.10705	0.052918	0.025667													7.63	0.14593	0.11814	0.10744	0.053145	0.024857	0	0	0
7.64	0.14596	0.11798	0.10731	0.053038	0.025794													7.64	0.14635	0.11815	0.10729	0.05335	0.025169	0	0	0
7.65	0.14602	0.11808	0.10705	0.052982	0.025873													7.65	0.14605	0.11805	0.10779	0.053527	0.025561	0	0	0
7.66	0.1462	0.11811	0.10689	0.052925	0.025701													7.66	0.14593	0.11815	0.10771	0.05369	0.02582	0	0	0
7.67	0.14623	0.11821	0.10695	0.052975	0.025541													7.67	0.14589	0.11821	0.1077	0.053895	0.026086	0	0	0
7.68	0.14606	0.11828	0.10712	0.052925	0.025395													7.68	0.14585	0.11831	0.10793	0.053973	0.026351	0	0	0
7.69	0.14624	0.11809	0.10668	0.052805	0.025169													7.69	0.14589	0.11831	0.1079	0.054009	0.026438	0	0	0
7.7	0.14624	0.11819	0.10689	0.052911	0.02505													7.7	0.1458	0.11838	0.10798	0.054108	0.026704	0	0	0
7.71	0.14624	0.11806	0.10687	0.052734	0.024977													7.71	0.14595	0.11828	0.10801	0.054072	0.026876	0	0	0
7.72	0.14618	0.11799	0.10693	0.052776	0.024897													7.72	0.14581	0.1184	0.10813	0.054122	0.026896	0	0	0
7.73	0.14616	0.11804	0.107	0.052798	0.02491													7.73	0.14553	0.11826	0.10843	0.054306	0.026982	0	0	0
7.74	0.14606	0.11796	0.10751	0.052911	0.024957													7.74	0.14572	0.11828	0.10814	0.054087	0.027056	0	0	0
7.75	0.14624	0.11804	0.1071	0.052847	0.024996													7.75	0.14574	0.11841	0.10811	0.05408	0.027049	0	0	0
7.76	0.14624	0.11805	0.10724	0.052876	0.024996													7.76	0.14541	0.11849	0.10824	0.054037	0.026982	0	0	0
7.77	0.1461	0.1181	0.10769	0.053038	0.025143													7.77	0.14537	0.11851	0.10811	0.053938	0.026657	0	0	0
7.78	0.14618	0.11819	0.10777	0.053201	0.025149													7.78	0.1451	0.11856	0.10832	0.05374	0.026564	0	0	0
7.79	0.14642	0.11812	0.10758	0.053216	0.025129													7.79	0.14477	0.11858	0.10837	0.053697	0.026278	0	0	0
7.8	0.14664	0.11817	0.1075	0.053435	0.025189													7.8	0.14485	0.1185	0.10796	0.053449	0.025946	0	0	0
7.81	0.14646	0.11809	0.10774	0.053407	0.025355													7.81	0.14475	0.1185	0.10783	0.05318	0.025574	0	0	0
7.82	0.14641	0.11817	0.10812	0.053478	0.025508													7.82	0.14502	0.11839	0.1075	0.05306	0.025362	0	0	0
7.83	0.1467	0.11807	0.10763	0.05347	0.025694													7.83	0.14496	0.11833	0.10784	0.053095	0.02507	0	0	0
7.84	0.14632	0.11808	0.10802	0.053584	0.025893													7.84	0.14522	0.11814	0.10771	0.052989	0.02481	0	0	0
7.85	0.14651	0.11811	0.10784	0.053662	0.026013													7.85	0.14541	0.11811	0.10775	0.052904	0.024704	0	0	0
7.86	0.14651	0.11815	0.10788	0.053775	0.026152													7.86	0.14558	0.11812	0.10756	0.05289	0.024578	0	0	0
7.87	0.14624	0.11801	0.1083	0.053761	0.026199													7.87	0.14556	0.11815	0.10782	0.05289	0.024724	0	0	0
7.88	0.14663	0.11811	0.10773	0.053733	0.026219													7.88	0.14556	0.11833	0.10816	0.053116	0.024731	0	0	0
7.89	0.14655	0.11818	0.10794	0.053874	0.026245													7.89	0.1456	0.11833	0.10845	0.053216	0.024797	0	0	0
7.9	0.14661	0.1184	0.10799	0.053888	0.026418													7.9	0.14618	0.1184	0.10826	0.053286	0.025189	0	0	0
7.91	0.14667	0.1185	0.10805	0.054101	0.026498													7.91	0.14641	0.11863	0.10843	0.053407	0.025694	0	0	0
7.92	0.14663	0.11861	0.10779	0.053987	0.026624													7.92	0.14667	0.11883	0.10866	0.05347	0.026066	0	0	0
7.93	0.14647	0.11863	0.10799	0.054087	0.026743													7.93	0.1471	0.1188	0.1082	0.053563	0.026391	0	0	0
7.94	0.14636	0.1186	0.10786	0.05403	0.02677													7.94	0.14678	0.11877	0.10884	0.053775	0.026909	0	0	0
7.95	0.14627	0.11846	0.1079	0.054235	0.026949													7.95	0.1467	0.11878	0.10866	0.053874	0.027188	0	0	0
7.96	0.14613	0.11835	0.10773	0.054172	0.027069													7.96	0.14695	0.11879	0.10837	0.053789	0.027275	0	0	0
7.97	0.14626	0.11811	0.10728	0.054094	0.027036													7.97	0.14671	0.11878	0.10851	0.054058	0.027354	0	0	0
7.98	0.14583	0.118	0.10777	0.053966	0.027016													7.98	0.14663	0.1187	0.10849	0.054108	0.027341	0	0	0
7.99	0.14606	0.1181	0.10746	0.053952	0.026816													7.99	0.1465	0.11869	0.10864	0.054157	0.027188	0	0	0
8	0.14573	0.11797	0.10775	0.053839	0.02665													8	0.14642	0.11863	0.10852	0.054172	0.027082	0	0	0
8.01	0.14573	0.11801	0.10735	0.053718	0.026491
8.02	0.14587	0.11794	0.10697	0.053655	0.026199
8.03	0.14556	0.1178	0.10727	0.053598	0.025999
8.04	0.14555	0.1177	0.10718	0.053485	0.025873
8.05	0.1456	0.11762	0.10709	0.053244	0.025647
8.06	0.14583	0.11753	0.10692	0.053244	0.025441
8.07	0.14586	0.11741	0.1072	0.053159	0.025342
8.08	0.14614	0.11743	0.10701	0.053046	0.025256
8.09	0.14594	0.11737	0.10729	0.052854	0.025149
8.1	0.14624	0.11749	0.10666	0.052706	0.024937
8.11	0.14612	0.11764	0.10691	0.052684	0.024977
8.12	0.14593	0.11757	0.10674	0.052635	0.024704
8.13	0.14591	0.11764	0.1067	0.052578	0.024551
8.14	0.14592	0.11781	0.10693	0.052543	0.024505
8.15	0.14581	0.11799	0.10706	0.052521	0.024458
8.16	0.14587	0.11817	0.10704	0.05238	0.024412
8.17	0.14571	0.11851	0.10754	0.052564	0.024558
8.18	0.14599	0.11864	0.10722	0.052571	0.024605
8.19	0.14608	0.11879	0.10758	0.052812	0.02493
8.2	0.14632	0.1188	0.10747	0.052868	0.025136
8.21	0.14645	0.11885	0.10754	0.052911	0.025415
8.22	0.14632	0.11883	0.1079	0.053138	0.025561
8.23	0.14628	0.11884	0.10811	0.053343	0.025946
8.24	0.14619	0.11877	0.10824	0.053485	0.026146
8.25	0.14621	0.11876	0.10828	0.05347	0.026464
8.26	0.14606	0.11879	0.10847	0.053662	0.026611
8.27	0.14605	0.11876	0.10857	0.053718	0.02677
8.28	0.14596	0.11884	0.10853	0.053768	0.026956
8.29	0.14612	0.11883	0.10854	0.053945	0.027075
8.3	0.14608	0.1188	0.10854	0.053924	0.027255
8.31	0.14595	0.11868	0.10877	0.054129	0.027341
8.32	0.14606	0.11868	0.10856	0.054072	0.027394
8.33	0.14601	0.11872	0.10869	0.054044	0.027288
8.34	0.14605	0.11865	0.10862	0.053881	0.027155
8.35	0.14613	0.11867	0.10852	0.053747	0.027056
8.36	0.14624	0.11878	0.10864	0.053584	0.026796
8.37	0.14614	0.11883	0.10885	0.053541	0.026717
8.38	0.1461	0.11881	0.10866	0.053704	0.026451
8.39	0.1461	0.11881	0.10841	0.053789	0.026292
8.4	0.14619	0.1188	0.10815	0.053931	0.026072
8.41	0.1459	0.11883	0.10816	0.053903	0.025926
8.42	0.14607	0.11895	0.10801	0.053874	0.025674
8.43	0.14606	0.11899	0.10809	0.053874	0.025468
8.44	0.14572	0.11893	0.108	0.05374	0.025388
8.45	0.14567	0.11883	0.10773	0.053803	0.025295
8.46	0.14558	0.11878	0.10774	0.053803	0.025262
8.47	0.14526	0.11892	0.10807	0.053966	0.025256
8.48	0.14554	0.1189	0.10786	0.053945	0.025342
8.49	0.14552	0.1189	0.10784	0.054009	0.025461
8.5	0.14572	0.11902	0.1077	0.054023	0.025601
8.51	0.14531	0.11897	0.10811	0.054143	0.025847
8.52	0.14525	0.1189	0.10789	0.054072	0.026066
8.53	0.14504	0.11896	0.10816	0.054037	0.026258
8.54	0.14513	0.11893	0.10837	0.054165	0.026451
8.55	0.14519	0.11885	0.10816	0.054136	0.026564
8.56	0.14541	0.11894	0.10828	0.054271	0.026644
8.57	0.14575	0.11899	0.10815	0.054285	0.026704
8.58	0.14558	0.11892	0.10866	0.054419	0.026796
8.59	0.14579	0.11901	0.10836	0.05454	0.026896
8.6	0.14568	0.11893	0.10849	0.054639	0.026737
8.61	0.14597	0.11915	0.10817	0.054568	0.026677
8.62	0.14615	0.11925	0.10831	0.054497	0.026617
8.63	0.14618	0.11924	0.10826	0.054434	0.026524
8.64	0.14653	0.11948	0.108	0.054228	0.026325
8.65	0.14628	0.11948	0.10811	0.054122	0.026225
8.66	0.14639	0.11941	0.10785	0.053931	0.026119
8.67	0.14651	0.11943	0.10813	0.053782	0.026039
8.68	0.14676	0.11929	0.10769	0.053633	0.025813
8.69	0.14693	0.11952	0.10767	0.053393	0.025647
8.7	0.14696	0.11947	0.10766	0.053308	0.025461
8.71	0.14687	0.11925	0.1079	0.053194	0.025289
8.72	0.14734	0.11929	0.1076	0.053081	0.025143
8.73	0.1472	0.11906	0.10807	0.052996	0.024977
8.74	0.14702	0.11886	0.10816	0.052925	0.024897
8.75	0.14711	0.11883	0.10786	0.052741	0.024757
8.76	0.14674	0.11859	0.10824	0.052663	0.024558
8.77	0.14675	0.11862	0.1079	0.05267	0.024392
8.78	0.14672	0.11861	0.10763	0.052578	0.024339
8.79	0.1464	0.11862	0.10761	0.052791	0.024319
8.8	0.14628	0.11847	0.10755	0.05284	0.024525
8.81	0.14613	0.1186	0.10782	0.053138	0.024704
8.82	0.14612	0.11845	0.10757	0.053152	0.025043
8.83	0.14598	0.11861	0.1079	0.053555	0.025548
8.84	0.14588	0.11863	0.10819	0.053895	0.026039
8.85	0.14571	0.11863	0.10826	0.054044	0.026358
8.86	0.14576	0.11871	0.10819	0.054349	0.02681
8.87	0.14573	0.11872	0.10805	0.054434	0.027016
8.88	0.14544	0.11874	0.10864	0.054738	0.027195
8.89	0.14582	0.11881	0.10815	0.054575	0.027202
8.9	0.14589	0.1188	0.10804	0.054469	0.027182
8.91	0.14583	0.11892	0.10822	0.054278	0.027095
8.92	0.1457	0.11881	0.10823	0.054193	0.026909
8.93	0.14578	0.11867	0.10806	0.053995	0.026584
8.94	0.14591	0.1187	0.10799	0.053754	0.026245
8.95	0.14595	0.11865	0.10763	0.053563	0.025754
8.96	0.146	0.11856	0.10785	0.053407	0.025455
8.97	0.14626	0.11854	0.1077	0.053293	0.025116
8.98	0.146	0.11829	0.10807	0.053152	0.024824
8.99	0.14617	0.1183	0.10755	0.053116	0.024478
9	0.14593	0.11824	0.10758	0.05284	0.024233
9.01	0.14571	0.11819	0.10741	0.052656	0.023987
9.02	0.14551	0.1182	0.10729	0.052614	0.023901
9.03	0.14537	0.11818	0.1073	0.052536	0.02396
9.04	0.14515	0.11824	0.1075	0.052706	0.0241
9.05	0.14547	0.11826	0.1075	0.052833	0.024279
9.06	0.1457	0.11824	0.10746	0.053024	0.024578
9.07	0.14593	0.11814	0.10744	0.053145	0.024857
9.08	0.14635	0.11815	0.10729	0.05335	0.025169
9.09	0.14605	0.11805	0.10779	0.053527	0.025561
9.1	0.14593	0.11815	0.10771	0.05369	0.02582
9.11	0.14589	0.11821	0.1077	0.053895	0.026086
9.12	0.14585	0.11831	0.10793	0.053973	0.026351
9.13	0.14589	0.11831	0.1079	0.054009	0.026438
9.14	0.1458	0.11838	0.10798	0.054108	0.026704
9.15	0.14595	0.11828	0.10801	0.054072	0.026876
9.16	0.14581	0.1184	0.10813	0.054122	0.026896
9.17	0.14553	0.11826	0.10843	0.054306	0.026982
9.18	0.14572	0.11828	0.10814	0.054087	0.027056
9.19	0.14574	0.11841	0.10811	0.05408	0.027049
9.2	0.14541	0.11849	0.10824	0.054037	0.026982
9.21	0.14537	0.11851	0.10811	0.053938	0.026657
9.22	0.1451	0.11856	0.10832	0.05374	0.026564
9.23	0.14477	0.11858	0.10837	0.053697	0.026278
9.24	0.14485	0.1185	0.10796	0.053449	0.025946
9.25	0.14475	0.1185	0.10783	0.05318	0.025574
9.26	0.14502	0.11839	0.1075	0.05306	0.025362
9.27	0.14496	0.11833	0.10784	0.053095	0.02507
9.28	0.14522	0.11814	0.10771	0.052989	0.02481
9.29	0.14541	0.11811	0.10775	0.052904	0.024704
9.3	0.14558	0.11812	0.10756	0.05289	0.024578
9.31	0.14556	0.11815	0.10782	0.05289	0.024724
9.32	0.14556	0.11833	0.10816	0.053116	0.024731
9.33	0.1456	0.11833	0.10845	0.053216	0.024797
9.34	0.14618	0.1184	0.10826	0.053286	0.025189
9.35	0.14641	0.11863	0.10843	0.053407	0.025694
9.36	0.14667	0.11883	0.10866	0.05347	0.026066
9.37	0.1471	0.1188	0.1082	0.053563	0.026391
9.38	0.14678	0.11877	0.10884	0.053775	0.026909
9.39	0.1467	0.11878	0.10866	0.053874	0.027188
9.4	0.14695	0.11879	0.10837	0.053789	0.027275
9.41	0.14671	0.11878	0.10851	0.054058	0.027354
9.42	0.14663	0.1187	0.10849	0.054108	0.027341
9.43	0.1465	0.11869	0.10864	0.054157	0.027188
9.44	0.14642	0.11863	0.10852	0.054172	0.027082
9.45	0.14612	0.11861	0.10872	0.054037	0.026929
9.46	0.1462	0.11851	0.10844	0.053825	0.026763
9.47	0.14616	0.11865	0.10853	0.053697	0.026464
9.48	0.14614	0.11854	0.10869	0.053534	0.026232
9.49	0.14637	0.11842	0.10839	0.053329	0.025926
9.5	0.14632	0.11841	0.10818	0.053244	0.025641
9.51	0.14608	0.11841	0.10836	0.053173	0.025528
9.52	0.14619	0.11842	0.10804	0.053038	0.025335
9.53	0.14608	0.11833	0.10792	0.053053	0.025143
9.54	0.14609	0.11828	0.10771	0.05301	0.02495
9.55	0.14591	0.11831	0.10776	0.052961	0.024897
9.56	0.14585	0.11813	0.10741	0.052918	0.024903
9.57	0.14574	0.11817	0.10758	0.053046	0.025016
9.58	0.14564	0.11815	0.10752	0.052946	0.025109
9.59	0.14566	0.11807	0.10734	0.05301	0.025295
9.6	0.1458	0.11823	0.10733	0.053208	0.025574
9.61	0.14563	0.11828	0.10754	0.053364	0.025893
9.62	0.14573	0.11844	0.10744	0.053371	0.026219
9.63	0.14556	0.11851	0.10759	0.053555	0.026531
9.64	0.14567	0.11839	0.10735	0.053555	0.026757
9.65	0.14554	0.1184	0.10774	0.053754	0.026963
9.66	0.14556	0.11827	0.10784	0.053917	0.027029
9.67	0.14584	0.11823	0.1075	0.053945	0.027002
9.68	0.14562	0.11813	0.10767	0.054072	0.026936
9.69	0.14552	0.11815	0.10786	0.053903	0.026943
9.7	0.14535	0.11806	0.10811	0.054087	0.02675
9.71	0.14527	0.11812	0.10794	0.053917	0.026518
9.72	0.14536	0.11786	0.10773	0.05369	0.026278
9.73	0.14508	0.11776	0.10781	0.053619	0.026139
9.74	0.14503	0.11769	0.10774	0.053428	0.025867
9.75	0.14489	0.11763	0.10812	0.053414	0.025661
9.76	0.14486	0.11764	0.10805	0.053279	0.025441
9.77	0.14529	0.11761	0.10756	0.052982	0.025129
9.78	0.14511	0.11769	0.10796	0.053038	0.024996
9.79	0.14524	0.11767	0.10782	0.052953	0.024857
9.8	0.14516	0.11767	0.10781	0.052946	0.024824
9.81	0.1452	0.1179	0.108	0.053315	0.02485
9.82	0.14522	0.11781	0.10737	0.053145	0.02499
9.83	0.14511	0.11762	0.1075	0.053315	0.025236
9.84	0.1451	0.11754	0.10763	0.053371	0.025541
9.85	0.14496	0.11746	0.10768	0.0534	0.025847
9.86	0.14479	0.11721	0.1075	0.05352	0.025966
9.87	0.1449	0.11732	0.10748	0.05357	0.026232
9.88	0.14493	0.11729	0.10721	0.053711	0.026365
9.89	0.14475	0.11728	0.10748	0.053655	0.026591
9.9	0.14493	0.11726	0.10751	0.053725	0.02667
9.91	0.14514	0.11737	0.10722	0.053697	0.026823
9.92	0.14499	0.11739	0.10724	0.053612	0.026982
9.93	0.14498	0.11745	0.10746	0.053768	0.026989
9.94	0.1451	0.11753	0.10729	0.053853	0.027155
9.95	0.1451	0.11762	0.10724	0.05381	0.027182
9.96	0.14512	0.11766	0.10744	0.053846	0.027149
9.97	0.14524	0.11783	0.1076	0.053924	0.027261
9.98	0.14557	0.11791	0.10724	0.053733	0.027082
9.99	0.1455	0.11791	0.10724	0.053796	0.026989
10	0.14572	0.11793	0.10703	0.053662	0.026903
10.01	0.14591	0.11802	0.10709	0.053591	0.026823
10.02	0.1459	0.11784	0.10684	0.053385	0.02669
10.03	0.1456	0.11763	0.10708	0.053463	0.026624
10.04	0.1457	0.11751	0.10678	0.053237	0.026451
10.05	0.14549	0.11727	0.10691	0.05335	0.026245
10.06	0.14567	0.11722	0.10674	0.053166	0.026072
10.07	0.14572	0.11719	0.10669	0.053081	0.025661
10.08	0.14568	0.11717	0.10682	0.053187	0.025461
10.09	0.14576	0.1172	0.10682	0.053003	0.025408
10.1	0.14569	0.11722	0.1067	0.052798	0.025163
10.11	0.14539	0.1173	0.10691	0.052826	0.025023
10.12	0.14543	0.11724	0.10701	0.052734	0.025003
10.13	0.14531	0.1173	0.10685	0.052578	0.024884
10.14	0.14527	0.11725	0.10695	0.052592	0.02495
10.15	0.14522	0.1171	0.10685	0.052543	0.02487
10.16	0.14533	0.11704	0.10659	0.052493	0.024824
10.17	0.14543	0.11701	0.10671	0.052529	0.024943
10.18	0.14543	0.11709	0.10673	0.052571	0.024983
10.19	0.14496	0.11708	0.10742	0.052642	0.025136
10.2	0.14529	0.117	0.10672	0.052543	0.02507
10.21	0.1451	0.11698	0.10702	0.052684	0.025236
10.22	0.14519	0.11706	0.1067	0.052621	0.025202
10.23	0.1447	0.11701	0.1071	0.052776	0.025302
10.24	0.14477	0.11704	0.10706	0.052776	0.025275
10.25	0.14518	0.11715	0.10646	0.052677	0.025143
10.26	0.14481	0.11702	0.10686	0.052571	0.025116
10.27	0.14502	0.11702	0.10646	0.052585	0.025076
10.28	0.14487	0.11712	0.10682	0.052578	0.02501
10.29	0.1448	0.11722	0.10712	0.052529	0.025143
10.3	0.14528	0.11714	0.10667	0.052415	0.025096
10.31	0.14524	0.1173	0.10687	0.052493	0.025109
10.32	0.14534	0.1174	0.10693	0.052578	0.025096
10.33	0.14503	0.11735	0.10741	0.052628	0.025209
10.34	0.14535	0.11709	0.1071	0.052621	0.02507
10.35	0.1455	0.11712	0.10681	0.052493	0.025129
10.36	0.14533	0.11698	0.10687	0.052458	0.025103
10.37	0.14503	0.11697	0.10725	0.052599	0.024977
10.38	0.14514	0.11693	0.10712	0.052536	0.02493
10.39	0.14538	0.11685	0.10659	0.052571	0.024804
10.4	0.14537	0.11686	0.10644	0.052514	0.024777
10.41	0.14522	0.117	0.10675	0.052599	0.024691
10.42	0.14524	0.11699	0.10671	0.052415	0.024711
10.43	0.14504	0.11709	0.107	0.052585	0.024744
10.44	0.14539	0.11706	0.10667	0.052564	0.024777
10.45
10.46
10.47
10.48
10.49
10.5
10.51
10.52
10.53
10.54
10.55
10.56
10.57
10.58
10.59
10.6
10.61
10.62
10.63
10.64
10.65
10.66
10.67
10.68
10.69
10.7
10.71
10.72
10.73
10.74
10.75
10.76
10.77
10.78
10.79
10.8
10.81
10.82
10.83
10.84
10.85
10.86
10.87
10.88
10.89
10.9
10.91
10.92
10.93
10.94
10.95
10.96
10.97
10.98
10.99
11
11.01
11.02
11.03
11.04
11.05
11.06
11.07
11.08
11.09
11.1
11.11
11.12
11.13
11.14
11.15
11.16
11.17
11.18
11.19
11.2
11.21
11.22
11.23
11.24
11.25
11.26
11.27
11.28
11.29
11.3
11.31
11.32
11.33
11.34
11.35
11.36
11.37
11.38
11.39
11.4
11.41
11.42
11.43
11.44
11.45
11.46
11.47
11.48
11.49
11.5
11.51
11.52
11.53
11.54
11.55
11.56
11.57
11.58
11.59
11.6
11.61
11.62
11.63
11.64
11.65
11.66
11.67
11.68
11.69
11.7
11.71
11.72
11.73
11.74
11.75
11.76
11.77
11.78
11.79
11.8
11.81
11.82
11.83
11.84
11.85
11.86
11.87
11.88
11.89
11.9
11.91
11.92
11.93
11.94
11.95
11.96
11.97
11.98
11.99
12
12.01
12.02
12.03
12.04
12.05
12.06
12.07
12.08
12.09
12.1
12.11
12.12
12.13
12.14
12.15
12.16
12.17
12.18
12.19
12.2
12.21
12.22
12.23
12.24
12.25
12.26
12.27
12.28
12.29
12.3
12.31
12.32
12.33
12.34
12.35
12.36
12.37
12.38
12.39
12.4
12.41
12.42
12.43
12.44
12.45
12.46
12.47
12.48
12.49
12.5
12.51
12.52
12.53
12.54
12.55
12.56
12.57
12.58
12.59
12.6
12.61
12.62
12.63
12.64
12.65
12.66
12.67
12.68
12.69
12.7
12.71
12.72
12.73
12.74
12.75
12.76
12.77
12.78
12.79
12.8
12.81
12.82
12.83
12.84
12.85
12.86
12.87
12.88
12.89
12.9
12.91
12.92
12.93
12.94
12.95
12.96
12.97
12.98
12.99
13
13.01
13.02
13.03
13.04
13.05
13.06
13.07
13.08
13.09
13.1
13.11
13.12
13.13
13.14
13.15
13.16
13.17
13.18
13.19
13.2
13.21
13.22
13.23
13.24
13.25
13.26
13.27
13.28
13.29
13.3
13.31
13.32
13.33
13.34
13.35
13.36
13.37
13.38
13.39
13.4
13.41
13.42
13.43
13.44
13.45
13.46
13.47
13.48
13.49
13.5
13.51
13.52
13.53
13.54
13.55
13.56
13.57
13.58
13.59
13.6
13.61
13.62
13.63
13.64
13.65
13.66
13.67
13.68
13.69
13.7
13.71
13.72
13.73
13.74
13.75
13.76
13.77
13.78
13.79
13.8
13.81
13.82
13.83
13.84
13.85
13.86
13.87
13.88
13.89
13.9
13.91
13.92
13.93
13.94
13.95
13.96
13.97
13.98
13.99
14
14.01
14.02
14.03
14.04
14.05
14.06
14.07
14.08
14.09
14.1
14.11
14.12
14.13
14.14
14.15
14.16
14.17
14.18
14.19
14.2
14.21
14.22
14.23
14.24
14.25
14.26
14.27
14.28
14.29
14.3
14.31
14.32
14.33
14.34
14.35
14.36
14.37
14.38
14.39
14.4
14.41
14.42
14.43
14.44
14.45
14.46
14.47
14.48
14.49
14.5
14.51
14.52
14.53
14.54
14.55
14.56
14.57
14.58
14.59
14.6
14.61
14.62
14.63
14.64
14.65
14.66
14.67
14.68
14.69
14.7
14.71
14.72
14.73
14.74
14.75
14.76
14.77
14.78
14.79
14.8
14.81
14.82
14.83
14.84
14.85
14.86
14.87
14.88
14.89
14.9
14.91
14.92
14.93
14.94
14.95
14.96
14.97
14.98
14.99
15
15.01
15.02
15.03
15.04
15.05
15.06
15.07
15.08
15.09
15.1
15.11
15.12
15.13
15.14
15.15
15.16
15.17
15.18
15.19
15.2
15.21
15.22
15.23
15.24
15.25
15.26
15.27
15.28
15.29
15.3
15.31
15.32
15.33
15.34
15.35
15.36
15.37
15.38
15.39
15.4
15.41
15.42
15.43
15.44
15.45
15.46
15.47
15.48
15.49
15.5
15.51
15.52
15.53
15.54
15.55
15.56
15.57
15.58
15.59
15.6
15.61
15.62
15.63
15.64
15.65
15.66
15.67
15.68
15.69
15.7
15.71
15.72
15.73
15.74
15.75
15.76
15.77
15.78
15.79
15.8
15.81
15.82
15.83
15.84
15.85
15.86
15.87
15.88
15.89
15.9
15.91
15.92
15.93
15.94
15.95
15.96
15.97
15.98
15.99
16
16.01
16.02
16.03
16.04
16.05
16.06
16.07
16.08
16.09
16.1
16.11
16.12
16.13
16.14
16.15
16.16
16.17
16.18
16.19
16.2
16.21
16.22
16.23
16.24
16.25
16.26
16.27
16.28
16.29
16.3
16.31
16.32
16.33
16.34
16.35
16.36
16.37
16.38
16.39
16.4
16.41
16.42
16.43
16.44
16.45
16.46
16.47
16.48
16.49
16.5
16.51
16.52
16.53
16.54
16.55
16.56
16.57
16.58
16.59
16.6
16.61
16.62
16.63
16.64
16.65
16.66
16.67
16.68
16.69
16.7
16.71
16.72
16.73
16.74
16.75
16.76
16.77
16.78
16.79
16.8
16.81
16.82
16.83
16.84
16.85
16.86
16.87
16.88
16.89
16.9
16.91
16.92
16.93
16.94
16.95
16.96
16.97
16.98
16.99
17
17.01
17.02
17.03
17.04
17.05
17.06
17.07
17.08
17.09
17.1
17.11
17.12
17.13
17.14
17.15
17.16
17.17
17.18
17.19
17.2
17.21
17.22
17.23
17.24
17.25
17.26
17.27
17.28
17.29
17.3
17.31
17.32
17.33
17.34
17.35
17.36
17.37
17.38
17.39
17.4
17.41
17.42
17.43
17.44
17.45
17.46
17.47
17.48
17.49
17.5
17.51
17.52
17.53
17.54
17.55
17.56
17.57
17.58
17.59
17.6
17.61
17.62
17.63
17.64
17.65
17.66
17.67
17.68
17.69
17.7
17.71
17.72
17.73
17.74
17.75
17.76
17.77
17.78
17.79
17.8
17.81
17.82
17.83
17.84
17.85
17.86
17.87
17.88
17.89
17.9
17.91
17.92
17.93
17.94
17.95
17.96
17.97
17.98
17.99
18
18.01
18.02
18.03
18.04
18.05
18.06
18.07
18.08
18.09
18.1
18.11
18.12
18.13
18.14
18.15
18.16
18.17
18.18
18.19
18.2
18.21
18.22
18.23
18.24
18.25
18.26
18.27
18.28
18.29
18.3
18.31
18.32
18.33
18.34
18.35
18.36
18.37
18.38
18.39
18.4
18.41
18.42
18.43
18.44
18.45
18.46
18.47
18.48
18.49
18.5
18.51
18.52
18.53
18.54
18.55
18.56
18.57
18.58
18.59
18.6
18.61
18.62
18.63
18.64
18.65
18.66
18.67
18.68
18.69
18.7
18.71
18.72
18.73
18.74
18.75
18.76
18.77
18.78
18.79
18.8
18.81
18.82
18.83
18.84
18.85
18.86
18.87
18.88
18.89
18.9
18.91
18.92
18.93
18.94
18.95
18.96
18.97
18.98
18.99
19
19.01
19.02
19.03
19.04
19.05
19.06
19.07
19.08
19.09
19.1
19.11
19.12
19.13
19.14
19.15
19.16
19.17
19.18
19.19
19.2
19.21
19.22
19.23
19.24
19.25

## Sheet: B2
相对时间(s)	T1	T2	T3	T4	T5						H=0.073m							t	T1	T2	T3	T4	T5	T6	T7	T8
0	0.073906	0.05239	0.041497	-0.0052178	-0.0068071					0	0.09903		0.05471	0.1164	0			0	0.1404	0.12074	0.10549	0.044186	0.018102	0	0	0
0.01	0.073973	0.052474	0.041294	-0.0052249	-0.0067806					0.02	0.09903		0.0531521	0.026303	#DIV/0!			0.01	0.1405	0.12074	0.10568	0.043336	0.017245	0	0	0
0.02	0.073919	0.05246	0.041444	-0.0052532	-0.0068802					0.04	0.10423	Ps	0.00155788	0.090097	#DIV/0!			0.02	0.14073	0.12083	0.1057	0.043449	0.016926	0	0	0
0.03	0.073879	0.052349	0.041169	-0.0051965	-0.006847					0.06	0.09875	H	0.0752465					0.03	0.14066	0.1209	0.106	0.044341	0.0169	0	0	0
0.04	0.073636	0.05255	0.041267	-0.0052744	-0.0068138					0.08	0.09985							0.04	0.14119	0.12124	0.10611	0.045467	0.016866	0	0	0
0.05	0.073629	0.052453	0.041346	-0.005154	-0.0068204					0.1	0.09875							0.05	0.1416	0.12172	0.10623	0.046735	0.017232	0	0	0
0.06	0.073676	0.052439	0.041254	-0.0052036	-0.0068868					0.12	0.10012							0.06	0.14176	0.12209	0.10661	0.047019	0.017869	0	0	0
0.07	0.074061	0.052369	0.040947	-0.005239	-0.0068735					0.14	0.09903							0.07	0.14191	0.12241	0.10697	0.046856	0.018999	0	0	0
0.08	0.074101	0.052383	0.041241	-0.0051682	-0.0068802					0.16	0.10012							0.08	0.14195	0.12255	0.10735	0.046558	0.020181	0	0	0
0.09	0.074142	0.052251	0.041202	-0.0051894	-0.0068138					0.18	0.09875							0.09	0.14163	0.12268	0.10818	0.046778	0.021124	0	0	0
0.1	0.074007	0.052251	0.041025	-0.0052532	-0.006827					0.2	0.0993							0.1	0.14191	0.12288	0.10869	0.047897	0.022081	0	0	0
0.11	0.073845	0.052314	0.041005	-0.0051115	-0.006847					0.22	0.09821							0.11	0.14231	0.12315	0.1094	0.048931	0.022944	0	0	0
0.12	0.073784	0.052188	0.041045	-0.0051328	-0.006754					0.24	0.09793							0.12	0.14259	0.12374	0.11059	0.049774	0.024279	0	0	0
0.13	0.073858	0.052237	0.041064	-0.0051682	-0.0067739					0.26	0.09601							0.13	0.1431	0.12449	0.11128	0.050206	0.024532	0	0	0
0.14	0.073993	0.052286	0.040966	-0.0051753	-0.0068735					0.28	0.09711							0.14	0.14346	0.12559	0.11175	0.05051	0.025103	0	0	0
0.15	0.073919	0.052251	0.041038	-0.0053099	-0.0068005					0.3	0.09848							0.15	0.14396	0.12676	0.1123	0.050893	0.025913	0	0	0
0.16	0.073946	0.052328	0.041077	-0.0054374	-0.0067806					0.32	0.09793							0.16	0.14419	0.12757	0.11325	0.051587	0.02671	0	0	0
0.17	0.073744	0.052314	0.041202	-0.0051611	-0.0067806					0.34	0.0993							0.17	0.1446	0.12809	0.11374	0.052061	0.027408	0	0	0
0.18	0.073649	0.052355	0.041261	-0.0051328	-0.0067872					0.36	0.09766							0.18	0.145	0.1285	0.11435	0.052734	0.02849	0	0	0
0.19	0.073784	0.052286	0.041025	-0.005239	-0.0068071					0.38	0.09684							0.19	0.1452	0.1287	0.115	0.053506	0.029692	0	0	0
0.2	0.073777	0.052286	0.041195	-0.0051824	-0.006847					0.4	0.09848							0.2	0.14571	0.12884	0.11502	0.054327	0.030768	0	0	0
0.21	0.073865	0.052265	0.041274	-0.0052036	-0.0068603					0.42	0.09656							0.21	0.14597	0.12902	0.11594	0.055291	0.031791	0	0	0
0.22	0.073737	0.052286	0.041431	-0.0053311	-0.0068802					0.44	0.09711							0.22	0.14645	0.129	0.11594	0.055822	0.031466	0	0	0
0.23	0.073865	0.052188	0.041051	-0.0051753	-0.0068802					0.46	0.09793							0.23	0.14655	0.12909	0.11642	0.056169	0.030702	0	0	0
0.24	0.073663	0.052314	0.041411	-0.0051611	-0.0068005					0.48	0.09766							0.24	0.14669	0.12917	0.11635	0.05614	0.030656	0	0	0
0.25	0.073622	0.052237	0.041595	-0.0052178	-0.0068337					0.5	0.09574							0.25	0.14662	0.1291	0.11608	0.055808	0.031592	0	0	0
0.26	0.073737	0.052432	0.041405	-0.0053594	-0.0068204					0.52	0.09821							0.26	0.14649	0.12919	0.11604	0.055524	0.033405	0	0	0
0.27	0.073649	0.052383	0.041235	-0.0053594	-0.0067938					0.54	0.09684							0.27	0.14617	0.12932	0.11612	0.055241	0.034289	0	0	0
0.28	0.073582	0.052446	0.041516	-0.0053878	-0.0067274					0.56	0.09875							0.28	0.1462	0.12963	0.11552	0.054901	0.033279	0	0	0
0.29	0.073798	0.052376	0.041294	-0.005239	-0.0068005					0.58	0.09903							0.29	0.14599	0.12994	0.11583	0.054802	0.032901	0	0	0
0.3	0.073609	0.052328	0.041438	-0.0051894	-0.0068669					0.6	0.09957							0.3	0.14626	0.12986	0.11502	0.054476	0.032575	0	0	0
0.31	0.073744	0.052328	0.041464	-0.0052674	-0.0068204					0.62	0.1004							0.31	0.14641	0.12932	0.11437	0.054235	0.031546	0	0	0
0.32	0.073912	0.052411	0.04113	-0.0053949	-0.0068603					0.64	0.10122							0.32	0.14609	0.12852	0.11452	0.054072	0.030622	0	0	0
0.33	0.074041	0.052362	0.040979	-0.0054445	-0.0068669					0.66	0.10122							0.33	0.14636	0.12802	0.11365	0.053669	0.029168	0	0	0
0.34	0.073865	0.052362	0.041608	-0.0052744	-0.0067872					0.68	0.10204							0.34	0.14624	0.12776	0.11363	0.053605	0.027932	0	0	0
0.35	0.074243	0.052321	0.041156	-0.0052036	-0.0069001					0.7	0.10478							0.35	0.14587	0.12755	0.11335	0.053308	0.02754	0	0	0
0.36	0.07427	0.052272	0.04132	-0.0052886	-0.0067806					0.72	0.10615							0.36	0.14541	0.12733	0.11349	0.053031	0.027607	0	0	0
0.37	0.074148	0.052328	0.041647	-0.0052957	-0.0067141					0.74	0.11053							0.37	0.14522	0.12711	0.11345	0.052592	0.027295	0	0	0
0.38	0.07429	0.052397	0.041294	-0.0053949	-0.0067606					0.76	0.11985							0.38	0.14518	0.12703	0.11301	0.052146	0.026444	0	0	0
0.39	0.074142	0.052362	0.041366	-0.0053736	-0.0068138					0.78	0.14122							0.39	0.14475	0.12701	0.11304	0.05199	0.025774	0	0	0
0.4	0.073919	0.052349	0.041654	-0.0054445	-0.0067938					0.8	0.14998							0.4	0.14454	0.12701	0.11285	0.05187	0.025016	0	0	0
0.41	0.074304	0.052307	0.040888	-0.0054232	-0.0067341					0.82	0.15272							0.41	0.14425	0.12666	0.11266	0.051898	0.024319	0	0	0
0.42	0.07425	0.052321	0.041169	-0.0053382	-0.0067806					0.84	0.15985							0.42	0.14421	0.12628	0.11237	0.052203	0.023887	0	0	0
0.43	0.074283	0.052432	0.041117	-0.005402	-0.0068005					0.86	0.16587							0.43	0.14401	0.12598	0.11263	0.052699	0.023708	0	0	0
0.44	0.074142	0.052432	0.041281	-0.0053099	-0.006827					0.88	0.16807							0.44	0.14383	0.12577	0.11261	0.053336	0.023489	0	0	0
0.45	0.074155	0.052411	0.041156	-0.0053382	-0.0068071					0.9	0.17053							0.45	0.14382	0.12547	0.11202	0.053584	0.023243	0	0	0
0.46	0.074121	0.052564	0.041136	-0.0054515	-0.0068071					0.92	0.17217							0.46	0.14346	0.12518	0.11211	0.053534	0.023641	0	0	0
0.47	0.074182	0.052613	0.041077	-0.005409	-0.0068802					0.94	0.17464							0.47	0.1434	0.12472	0.11185	0.05323	0.023582	0	0	0
0.48	0.07431	0.052704	0.041084	-0.0052674	-0.0067208					0.96	0.16971							0.48	0.14315	0.12437	0.11168	0.052883	0.022931	0	0	0
0.49	0.074439	0.052898	0.041104	-0.0054232	-0.0067739					0.98	0.16861							0.49	0.14314	0.12435	0.11206	0.052571	0.022552	0	0	0
0.5	0.074783	0.052954	0.04115	-0.0054586	-0.006827					1	0.16779							0.5	0.14321	0.12416	0.11238	0.052012	0.02218	0	0	0
0.51	0.074965	0.053072	0.041497	-0.0053949	-0.0067341					1.02	0.16396							0.51	0.14369	0.12421	0.11242	0.051339	0.021895	0	0	0
0.52	0.075322	0.053212	0.041497	-0.0054515	-0.0068536					1.04	0.16286							0.52	0.14394	0.12436	0.11224	0.051183	0.021868	0	0	0
0.53	0.075383	0.053455	0.041765	-0.0055011	-0.0068802					1.06	0.16094							0.53	0.14391	0.12436	0.1119	0.051296	0.021835	0	0	0
0.54	0.075868	0.053845	0.041876	-0.0053949	-0.0069267					1.08	0.16122							0.54	0.14415	0.12464	0.11156	0.051636	0.021954	0	0	0
0.55	0.076057	0.054068	0.042171	-0.005402	-0.0069134					1.1	0.15957							0.55	0.14427	0.12477	0.11148	0.051877	0.02236	0	0	0
0.56	0.076125	0.05452	0.042702	-0.0053665	-0.0068005					1.12	0.16122							0.56	0.14444	0.12477	0.11156	0.051558	0.022167	0	0	0
0.57	0.076671	0.054799	0.042597	-0.005487	-0.0068204					1.14	0.16176							0.57	0.14471	0.1249	0.11162	0.051551	0.021895	0	0	0
0.58	0.077109	0.055258	0.043121	-0.0054728	-0.0068337					1.16	0.16341							0.58	0.14462	0.12476	0.11172	0.051813	0.021915	0	0	0
0.59	0.07771	0.056121	0.043546	-0.005402	-0.0066942					1.18	0.16396							0.59	0.14464	0.12486	0.11185	0.05221	0.021915	0	0	0
0.6	0.078607	0.056747	0.043671	-0.0053453	-0.0068735					1.2	0.16587							0.6	0.14489	0.12534	0.1117	0.052281	0.02214	0	0	0
0.61	0.079389	0.057569	0.044142	-0.0054303	-0.0067806					1.22	0.16807							0.61	0.14509	0.12589	0.11204	0.052493	0.022479	0	0	0
0.62	0.080239	0.058084	0.044928	-0.0054515	-0.006827					1.24	0.16889							0.62	0.14532	0.12653	0.11272	0.052727	0.022957	0	0	0
0.63	0.081305	0.058961	0.045433	-0.0055295	-0.0068005					1.26	0.17108							0.63	0.1455	0.12706	0.11302	0.052996	0.02323	0	0	0
0.64	0.08231	0.060339	0.046382	-0.0054374	-0.0067872					1.28	0.17327							0.64	0.14578	0.12789	0.11349	0.053166	0.023409	0	0	0
0.65	0.083241	0.061717	0.047417	-0.0055295	-0.0067673					1.3	0.17519							0.65	0.14608	0.12849	0.11388	0.053258	0.023774	0	0	0
0.66	0.08465	0.063269	0.048452	-0.0052603	-0.0068005					1.32	0.1719							0.66	0.14628	0.12912	0.11467	0.053357	0.024532	0	0	0
0.67	0.086539	0.0648	0.049467	-0.0053524	-0.0068337					1.34	0.17053							0.67	0.14658	0.12955	0.11547	0.053775	0.025435	0	0	0
0.68	0.088771	0.066255	0.050953	-0.0054657	-0.0068536					1.36	0.16944							0.68	0.14711	0.13004	0.1157	0.054051	0.026039	0	0	0
0.69	0.091287	0.068086	0.052506	-0.0054303	-0.0069068					1.38	0.16916							0.69	0.14767	0.13066	0.11619	0.054724	0.027082	0	0	0
0.7	0.093223	0.069805	0.054628	-0.005402	-0.0067938					1.4	0.16724							0.7	0.14801	0.13142	0.11754	0.056006	0.028251	0	0	0
0.71	0.09586	0.072213	0.056651	-0.0055224	-0.0068204					1.42	0.16615							0.71	0.14864	0.13221	0.11829	0.057302	0.02948	0	0	0
0.72	0.098059	0.075192	0.058452	-0.0052461	-0.006754					1.44	0.16368							0.72	0.14914	0.13304	0.1193	0.058499	0.030749	0	0	0
0.73	0.1002	0.078477	0.061	-0.0053736	-0.0068005					1.46	0.16149							0.73	0.15007	0.13379	0.11997	0.05942	0.031984	0	0	0
0.74	0.10224	0.08225	0.065519	-0.0036736	-0.0066876					1.48	0.16039							0.74	0.15099	0.13438	0.12071	0.060369	0.033545	0	0	0
0.75	0.10603	0.086176	0.069245	0.0020427	-0.0068603					1.5	0.15957							0.75	0.15208	0.13466	0.12125	0.061162	0.035252	0	0	0
0.76	0.10892	0.088633	0.074216	0.010096	-0.0068403					1.52	0.15793							0.76	0.15262	0.13503	0.12183	0.062252	0.036427	0	0	0
0.77	0.11107	0.092503	0.079232	0.025728	-0.0059502					1.54	0.15848							0.77	0.15308	0.13534	0.12206	0.063456	0.037397	0	0	0
0.78	0.11305	0.09631	0.083109	0.034107	0.0024658					1.56	0.16122							0.78	0.15285	0.13544	0.12258	0.064752	0.038586	0	0	0
0.79	0.11521	0.09899	0.084465	0.030672	0.016275					1.58	0.16176							0.79	0.15273	0.13528	0.12255	0.065545	0.040526	0	0	0
0.8	0.11843	0.10246	0.087634	0.032953	0.079353					1.6	0.16423							0.8	0.15231	0.13495	0.12233	0.065723	0.042764	0	0	0
0.81	0.1222	0.10651	0.093548	0.039575	0.1164					1.62	0.16642							0.81	0.15199	0.13459	0.12207	0.065765	0.043342	0	0	0
0.82	0.12518	0.10963	0.098486	0.042096	0.079552					1.64	0.16779							0.82	0.15149	0.13412	0.12187	0.065928	0.043149	0	0	0
0.83	0.1272	0.1122	0.10093	0.044653	0.061029					1.66	0.17026							0.83	0.15098	0.13352	0.12121	0.065482	0.042505	0	0	0
0.84	0.12854	0.11416	0.1023	0.047033	0.064609					1.68	0.17382							0.84	0.15052	0.13285	0.12045	0.063704	0.041661	0	0	0
0.85	0.12991	0.11512	0.10314	0.047521	0.063559					1.7	0.17464							0.85	0.15007	0.13203	0.11977	0.062082	0.040572	0	0	0
0.86	0.13079	0.11611	0.10562	0.04733	0.058259					1.72	0.17574							0.86	0.14926	0.13116	0.11881	0.060716	0.038599	0	0	0
0.87	0.13167	0.11686	0.10779	0.048067	0.057124					1.74	0.17464							0.87	0.14809	0.13026	0.11854	0.059823	0.036235	0	0	0
0.88	0.13283	0.11721	0.10811	0.0484	0.061408					1.76	0.173							0.88	0.14775	0.12939	0.11714	0.058074	0.033352	0	0	0
0.89	0.13378	0.11779	0.10811	0.048194	0.05005					1.78	0.17135							0.89	0.14718	0.12839	0.11591	0.055999	0.030084	0	0	0
0.9	0.13504	0.11864	0.10798	0.0483	0.042518					1.8	0.17026							0.9	0.1465	0.12726	0.11457	0.053718	0.027089	0	0	0
0.91	0.13632	0.11915	0.10728	0.047798	0.030157					1.82	0.16807							0.91	0.14564	0.12642	0.11344	0.051997	0.024253	0	0	0
0.92	0.13642	0.11987	0.10793	0.04852	0.032057					1.84	0.16697							0.92	0.14496	0.12552	0.11182	0.050156	0.021649	0	0	0
0.93	0.13676	0.12012	0.10814	0.049334	0.03585					1.86	0.16533							0.93	0.14387	0.12481	0.11114	0.048364	0.019464	0	0	0
0.94	0.13737	0.12021	0.10922	0.050432	0.034342					1.88	0.16533							0.94	0.14342	0.12421	0.10961	0.046728	0.017464	0	0	0
0.95	0.13793	0.1201	0.11004	0.051735	0.032442					1.9	0.16615							0.95	0.14311	0.12369	0.10828	0.045064	0.015737	0	0	0
0.96	0.13787	0.11996	0.11003	0.052238	0.028915					1.92	0.16505							0.96	0.14246	0.12317	0.10773	0.04386	0.014336	0	0	0
0.97	0.13797	0.11994	0.10948	0.052082	0.026823					1.94	0.16478							0.97	0.14189	0.12259	0.10731	0.042925	0.012901	0	0	0
0.98	0.13814	0.12017	0.10923	0.051629	0.027042					1.96	0.16505							0.98	0.14185	0.12215	0.10638	0.0425	0.010941	0	0	0
0.99	0.13815	0.12044	0.10946	0.051898	0.029573					1.98	0.16533							0.99	0.14137	0.12183	0.10661	0.042259	0.0085038	0	0	0
1	0.13917	0.1209	0.10863	0.051395	0.028331					2	0.1667							1	0.14143	0.12165	0.10618	0.04165	0.0064313	0	0	0
1.01	0.13908	0.1212	0.10824	0.048832	0.025687					2.02	0.16807							1.01	0.14157	0.12157	0.10613	0.041537	0.0060527	0	0	0
1.02	0.13868	0.12121	0.10815	0.047514	0.024784					2.04	0.16642							1.02	0.14198	0.12182	0.10666	0.041912	0.0068232	0	0	0
1.03	0.13907	0.12097	0.10746	0.047429	0.024385					2.06	0.16724							1.03	0.14264	0.12225	0.10693	0.042741	0.0080056	0	0	0
1.04	0.13906	0.12079	0.1072	0.04915	0.02402					2.08	0.16615							1.04	0.14296	0.12279	0.1078	0.043789	0.0095997	0	0	0
1.05	0.13905	0.1208	0.10655	0.050333	0.024266					2.1	0.16697							1.05	0.14348	0.12367	0.10868	0.045347	0.011858	0	0	0
1.06	0.13907	0.12126	0.10594	0.05085	0.027275					2.12	0.16998							1.06	0.14439	0.12486	0.10965	0.047153	0.014774	0	0	0
1.07	0.13895	0.12149	0.10575	0.049965	0.027149					2.14	0.16807							1.07	0.1453	0.12641	0.11104	0.049044	0.017763	0	0	0
1.08	0.13899	0.12174	0.10578	0.046679	0.024439					2.16	0.17108							1.08	0.14601	0.12792	0.11328	0.051332	0.021197	0	0	0
1.09	0.13893	0.12207	0.10644	0.046317	0.023894					2.18	0.17382							1.09	0.14736	0.12971	0.11488	0.053456	0.025202	0	0	0
1.1	0.13913	0.12213	0.10683	0.046409	0.023289					2.2	0.17601							1.1	0.14828	0.13121	0.11665	0.055397	0.028444	0	0	0
1.11	0.13955	0.1219	0.10694	0.045574	0.021337					2.22	0.17875							1.11	0.14912	0.13246	0.11831	0.057309	0.031592	0	0	0
1.12	0.1397	0.12165	0.10764	0.045758	0.020188					2.24	0.18259							1.12	0.15011	0.13416	0.1199	0.059306	0.034495	0	0	0
1.13	0.14015	0.1216	0.10879	0.047805	0.019258					2.26	0.18697							1.13	0.15121	0.1358	0.12143	0.061268	0.036939	0	0	0
1.14	0.14101	0.12188	0.10894	0.047408	0.018919					2.28	0.18998							1.14	0.15262	0.13708	0.1227	0.063102	0.039151	0	0	0
1.15	0.14183	0.12217	0.10844	0.046934	0.019497					2.3	0.18724							1.15	0.15432	0.13789	0.12371	0.064859	0.041216	0	0	0
1.16	0.14219	0.12258	0.10879	0.045715	0.021622					2.32	0.17848							1.16	0.15554	0.13876	0.12511	0.066261	0.043176	0	0	0
1.17	0.14272	0.1231	0.10936	0.045708	0.02412					2.34	0.16971							1.17	0.15613	0.13963	0.12623	0.067422	0.045042	0	0	0
1.18	0.14277	0.12372	0.11032	0.047826	0.025813					2.36	0.16341							1.18	0.15644	0.14009	0.1266	0.068166	0.04659	0	0	0
1.19	0.14291	0.12422	0.11065	0.051034	0.027574					2.38	0.15848							1.19	0.15658	0.13998	0.12686	0.068569	0.048091	0	0	0
1.2	0.14311	0.12463	0.11103	0.053987	0.029334					2.4	0.15628							1.2	0.1568	0.13984	0.12647	0.068584	0.048901	0	0	0
1.21	0.14351	0.12508	0.11174	0.054412	0.029354					2.42	0.15574							1.21	0.1562	0.13957	0.12659	0.068187	0.048589	0	0	0
1.22	0.1441	0.12544	0.11196	0.053648	0.0295					2.44	0.15574							1.22	0.15609	0.13915	0.12559	0.067394	0.0474	0	0	0
1.23	0.14436	0.12568	0.11262	0.053683	0.029892					2.46	0.15519							1.23	0.15616	0.13874	0.12435	0.066133	0.045567	0	0	0
1.24	0.14448	0.12591	0.11332	0.054228	0.029892					2.48	0.15711							1.24	0.15561	0.13817	0.12397	0.065581	0.043707	0	0	0
1.25	0.1444	0.12613	0.11369	0.05471	0.029135					2.5	0.16149							1.25	0.155	0.13745	0.12354	0.06546	0.042173	0	0	0
1.26	0.14414	0.12642	0.11421	0.054639	0.027394					2.52	0.16587							1.26	0.15401	0.13677	0.12297	0.063619	0.040904	0	0	0
1.27	0.14394	0.12671	0.114	0.054037	0.026146					2.54	0.17163							1.27	0.15333	0.13598	0.12154	0.062004	0.039343	0	0	0
1.28	0.14371	0.12731	0.1135	0.053619	0.02592					2.56	0.17491							1.28	0.15233	0.13505	0.12042	0.06068	0.03745	0	0	0
1.29	0.1434	0.12784	0.11311	0.053088	0.026305					2.58	0.18039							1.29	0.15159	0.13423	0.11963	0.059852	0.035438	0	0	0
1.3	0.14338	0.1279	0.11265	0.052479	0.026544					2.6	0.18697							1.3	0.15117	0.13356	0.11846	0.059044	0.032987	0	0	0
1.31	0.1437	0.12754	0.11173	0.051679	0.026564					2.62	0.19053							1.31	0.15069	0.133	0.11779	0.058598	0.030164	0	0	0
1.32	0.14337	0.1267	0.11142	0.050793	0.026537					2.64	0.19711							1.32	0.14992	0.13236	0.11711	0.057628	0.027474	0	0	0
1.33	0.14322	0.12568	0.11092	0.05	0.027408					2.66	0.19738							1.33	0.14955	0.13173	0.11569	0.056459	0.025176	0	0	0
1.34	0.14305	0.12525	0.11027	0.049681	0.028836					2.68	0.193							1.34	0.14877	0.1309	0.11478	0.055255	0.02321	0	0	0
1.35	0.14268	0.1249	0.10974	0.049618	0.028019					2.7	0.18806							1.35	0.14815	0.13008	0.11408	0.053747	0.0223	0	0	0
1.36	0.14245	0.12454	0.10899	0.048909	0.026219					2.72	0.18149							1.36	0.14738	0.1293	0.11347	0.052366	0.021795	0	0	0
1.37	0.14201	0.12412	0.10829	0.047897	0.0259					2.74	0.17437							1.37	0.14716	0.12857	0.11264	0.051197	0.021822	0	0	0
1.38	0.14162	0.12346	0.10777	0.048732	0.025408					2.76	0.16944							1.38	0.14668	0.12789	0.11215	0.050305	0.020626	0	0	0
1.39	0.14109	0.12308	0.10749	0.048775	0.024605					2.78	0.16478							1.39	0.14632	0.12739	0.1124	0.049483	0.019616	0	0	0
1.4	0.14096	0.12268	0.10671	0.047691	0.023309					2.8	0.16149							1.4	0.14616	0.12686	0.11236	0.049242	0.019357	0	0	0
1.41	0.14067	0.12221	0.10622	0.0467	0.021662					2.82	0.16149							1.41	0.14606	0.12664	0.11221	0.049221	0.019244	0	0	0
1.42	0.14029	0.12163	0.10594	0.046565	0.020287					2.84	0.16341							1.42	0.14591	0.12667	0.11289	0.049625	0.019377	0	0	0
1.43	0.14025	0.12101	0.10578	0.045637	0.019045					2.86	0.16286							1.43	0.14624	0.12692	0.11281	0.050078	0.01963	0	0	0
1.44	0.1404	0.12074	0.10549	0.044186	0.018102					2.88	0.16368							1.44	0.14661	0.12735	0.11325	0.050864	0.020918	0	0	0
1.45	0.1405	0.12074	0.10568	0.043336	0.017245					2.9	0.1645							1.45	0.14744	0.12797	0.11352	0.052146	0.022439	0	0	0
1.46	0.14073	0.12083	0.1057	0.043449	0.016926					2.92	0.16533							1.46	0.14786	0.12859	0.11429	0.053414	0.024	0	0	0
1.47	0.14066	0.1209	0.106	0.044341	0.0169					2.94	0.16615							1.47	0.14855	0.12897	0.11463	0.054313	0.025129	0	0	0
1.48	0.14119	0.12124	0.10611	0.045467	0.016866					2.96	0.16889							1.48	0.14894	0.12967	0.11526	0.055659	0.026239	0	0	0
1.49	0.1416	0.12172	0.10623	0.046735	0.017232					2.98	0.17026							1.49	0.14954	0.1305	0.11565	0.056757	0.02772	0	0	0
1.5	0.14176	0.12209	0.10661	0.047019	0.017869					3	0.17902							1.5	0.15031	0.13154	0.11642	0.057819	0.029852	0	0	0
1.51	0.14191	0.12241	0.10697	0.046856	0.018999					3.02	0.18313							1.51	0.15106	0.13272	0.11726	0.059051	0.031194	0	0	0
1.52	0.14195	0.12255	0.10735	0.046558	0.020181					3.04	0.18916							1.52	0.15168	0.13395	0.11849	0.059795	0.032024	0	0	0
1.53	0.14163	0.12268	0.10818	0.046778	0.021124					3.06	0.19053							1.53	0.15266	0.13511	0.11953	0.060567	0.033684	0	0	0
1.54	0.14191	0.12288	0.10869	0.047897	0.022081					3.08	0.193							1.54	0.15357	0.13597	0.12043	0.061572	0.035531	0	0	0
1.55	0.14231	0.12315	0.1094	0.048931	0.022944					3.1	0.19272							1.55	0.15435	0.1368	0.12127	0.062691	0.036972	0	0	0
1.56	0.14259	0.12374	0.11059	0.049774	0.024279					3.12	0.19272							1.56	0.1548	0.13791	0.12259	0.0642	0.03852	0	0	0
1.57	0.1431	0.12449	0.11128	0.050206	0.024532					3.14	0.18697							1.57	0.15525	0.1385	0.12369	0.06546	0.040459	0	0	0
1.58	0.14346	0.12559	0.11175	0.05051	0.025103					3.16	0.18012							1.58	0.15559	0.13891	0.1245	0.066247	0.042425	0	0	0
1.59	0.14396	0.12676	0.1123	0.050893	0.025913					3.18	0.17327							1.59	0.15627	0.13928	0.12509	0.066579	0.0439	0	0	0
1.6	0.14419	0.12757	0.11325	0.051587	0.02671					3.2	0.16998							1.6	0.15618	0.13974	0.12579	0.066912	0.044803	0	0	0
1.61	0.1446	0.12809	0.11374	0.052061	0.027408					3.22	0.16533							1.61	0.15635	0.14005	0.12608	0.067189	0.045308	0	0	0
1.62	0.145	0.1285	0.11435	0.052734	0.02849					3.24	0.16478							1.62	0.15593	0.14048	0.12661	0.067592	0.045813	0	0	0
1.63	0.1452	0.1287	0.115	0.053506	0.029692					3.26	0.16423							1.63	0.15565	0.14072	0.12674	0.067783	0.0456	0	0	0
1.64	0.14571	0.12884	0.11502	0.054327	0.030768					3.28	0.16368							1.64	0.15543	0.14101	0.12701	0.067713	0.045328	0	0	0
1.65	0.14597	0.12902	0.11594	0.055291	0.031791					3.3	0.16286							1.65	0.15517	0.14105	0.12672	0.067585	0.04469	0	0	0
1.66	0.14645	0.129	0.11594	0.055822	0.031466					3.32	0.16368							1.66	0.15476	0.14075	0.1265	0.06733	0.042996	0	0	0
1.67	0.14655	0.12909	0.11642	0.056169	0.030702					3.34	0.16341							1.67	0.15416	0.14011	0.12608	0.066948	0.040864	0	0	0
1.68	0.14669	0.12917	0.11635	0.05614	0.030656					3.36	0.16752							1.68	0.15379	0.13927	0.12469	0.066027	0.039217	0	0	0
1.69	0.14662	0.1291	0.11608	0.055808	0.031592					3.38	0.16642							1.69	0.15313	0.13851	0.12409	0.065007	0.038261	0	0	0
1.7	0.14649	0.12919	0.11604	0.055524	0.033405					3.4	0.17327							1.7	0.15258	0.13778	0.12288	0.064044	0.036846	0	0	0
1.71	0.14617	0.12932	0.11612	0.055241	0.034289					3.42	0.17354							1.71	0.15185	0.13694	0.1221	0.063393	0.035471	0	0	0
1.72	0.1462	0.12963	0.11552	0.054901	0.033279					3.44	0.17793							1.72	0.15144	0.13614	0.12104	0.062422	0.033983	0	0	0
1.73	0.14599	0.12994	0.11583	0.054802	0.032901					3.46	0.1845							1.73	0.15101	0.1355	0.11993	0.061197	0.031997	0	0	0
1.74	0.14626	0.12986	0.11502	0.054476	0.032575					3.48	0.18697							1.74	0.15053	0.13495	0.11876	0.059887	0.030131	0	0	0
1.75	0.14641	0.12932	0.11437	0.054235	0.031546					3.5	0.18834							1.75	0.15013	0.13439	0.1182	0.058591	0.028636	0	0	0
1.76	0.14609	0.12852	0.11452	0.054072	0.030622					3.52	0.19026							1.76	0.14978	0.13352	0.11738	0.056934	0.027122	0	0	0
1.77	0.14636	0.12802	0.11365	0.053669	0.029168					3.54	0.19327							1.77	0.14924	0.13267	0.11676	0.055503	0.025681	0	0	0
1.78	0.14624	0.12776	0.11363	0.053605	0.027932					3.56	0.18916							1.78	0.14866	0.13194	0.11618	0.054278	0.024385	0	0	0
1.79	0.14587	0.12755	0.11335	0.053308	0.02754					3.58	0.18669							1.79	0.14817	0.13127	0.11578	0.053364	0.023243	0	0	0
1.8	0.14541	0.12733	0.11349	0.053031	0.027607					3.6	0.18286							1.8	0.14769	0.13075	0.11546	0.052748	0.022386	0	0	0
1.81	0.14522	0.12711	0.11345	0.052592	0.027295					3.62	0.17711							1.81	0.14754	0.13059	0.11536	0.052323	0.021675	0	0	0
1.82	0.14518	0.12703	0.11301	0.052146	0.026444					3.64	0.17409							1.82	0.14737	0.13059	0.11503	0.051877	0.021303	0	0	0
1.83	0.14475	0.12701	0.11304	0.05199	0.025774					3.66	0.17053							1.83	0.14739	0.1307	0.11481	0.051827	0.020991	0	0	0
1.84	0.14454	0.12701	0.11285	0.05187	0.025016					3.68	0.16478							1.84	0.14776	0.1306	0.11474	0.051728	0.020639	0	0	0
1.85	0.14425	0.12666	0.11266	0.051898	0.024319					3.7	0.16204							1.85	0.14839	0.13045	0.11446	0.051601	0.020327	0	0	0
1.86	0.14421	0.12628	0.11237	0.052203	0.023887					3.72	0.16231							1.86	0.14826	0.13056	0.11467	0.051622	0.020334	0	0	0
1.87	0.14401	0.12598	0.11263	0.052699	0.023708					3.74	0.16067							1.87	0.14798	0.13065	0.11541	0.052054	0.020672	0	0	0
1.88	0.14383	0.12577	0.11261	0.053336	0.023489					3.76	0.16176							1.88	0.14812	0.13087	0.1152	0.052302	0.02121	0	0	0
1.89	0.14382	0.12547	0.11202	0.053584	0.023243					3.78	0.16724							1.89	0.14831	0.13132	0.11551	0.053102	0.021981	0	0	0
1.9	0.14346	0.12518	0.11211	0.053534	0.023641					3.8	0.16889							1.9	0.14862	0.13177	0.11589	0.053903	0.022851	0	0	0
1.91	0.1434	0.12472	0.11185	0.05323	0.023582					3.82	0.17272							1.91	0.14895	0.13229	0.11699	0.054682	0.023841	0	0	0
1.92	0.14315	0.12437	0.11168	0.052883	0.022931					3.84	0.17546							1.92	0.14968	0.1329	0.11761	0.055623	0.024784	0	0	0
1.93	0.14314	0.12435	0.11206	0.052571	0.022552					3.86	0.18149							1.93	0.15032	0.13368	0.11845	0.056629	0.026026	0	0	0
1.94	0.14321	0.12416	0.11238	0.052012	0.02218					3.88	0.18478							1.94	0.15105	0.13462	0.11963	0.057861	0.027667	0	0	0
1.95	0.14369	0.12421	0.11242	0.051339	0.021895					3.9	0.18724							1.95	0.15156	0.13556	0.12088	0.058938	0.029613	0	0	0
1.96	0.14394	0.12436	0.11224	0.051183	0.021868					3.92	0.18779							1.96	0.1521	0.13615	0.12168	0.059823	0.031599	0	0	0
1.97	0.14391	0.12436	0.1119	0.051296	0.021835					3.94	0.18615							1.97	0.15277	0.13674	0.12267	0.060737	0.033379	0	0	0
1.98	0.14415	0.12464	0.11156	0.051636	0.021954					3.96	0.18587							1.98	0.15342	0.13748	0.12372	0.061735	0.034913	0	0	0
1.99	0.14427	0.12477	0.11148	0.051877	0.02236					3.98	0.18286							1.99	0.15416	0.13823	0.12436	0.062762	0.036408	0	0	0
2	0.14444	0.12477	0.11156	0.051558	0.022167					4	0.18149							2	0.15467	0.13888	0.12509	0.063478	0.037962	0	0	0
2.01	0.14471	0.1249	0.11162	0.051551	0.021895					4.02	0.17902							2.01	0.15483	0.13938	0.12569	0.064122	0.039204	0	0	0
2.02	0.14462	0.12476	0.11172	0.051813	0.021915					4.04	0.17601							2.02	0.15497	0.13965	0.12596	0.064653	0.039729	0	0	0
2.03	0.14464	0.12486	0.11185	0.05221	0.021915					4.06	0.1708							2.03	0.15515	0.1399	0.12599	0.065021	0.039994	0	0	0
2.04	0.14489	0.12534	0.1117	0.052281	0.02214					4.08	0.1708							2.04	0.15537	0.13995	0.12592	0.065234	0.039901	0	0	0
2.05	0.14509	0.12589	0.11204	0.052493	0.022479					4.1	0.16752							2.05	0.15551	0.13994	0.12591	0.065255	0.039576	0	0	0
2.06	0.14532	0.12653	0.11272	0.052727	0.022957					4.12	0.16697							2.06	0.1556	0.13969	0.12601	0.065368	0.039051	0	0	0
2.07	0.1455	0.12706	0.11302	0.052996	0.02323					4.14	0.16642							2.07	0.15569	0.13924	0.12566	0.065418	0.038619	0	0	0
2.08	0.14578	0.12789	0.11349	0.053166	0.023409					4.16	0.16697							2.08	0.15577	0.13882	0.12528	0.065298	0.037962	0	0	0
2.09	0.14608	0.12849	0.11388	0.053258	0.023774					4.18	0.16889							2.09	0.15535	0.13832	0.12468	0.064866	0.037145	0	0	0
2.1	0.14628	0.12912	0.11467	0.053357	0.024532					4.2	0.16752							2.1	0.15465	0.13792	0.12448	0.064193	0.036295	0	0	0
2.11	0.14658	0.12955	0.11547	0.053775	0.025435					4.22	0.17026							2.11	0.15432	0.13769	0.1237	0.063385	0.035245	0	0	0
2.12	0.14711	0.13004	0.1157	0.054051	0.026039					4.24	0.17245							2.12	0.15397	0.13754	0.1231	0.062373	0.03397	0	0	0
2.13	0.14767	0.13066	0.11619	0.054724	0.027082					4.26	0.17738							2.13	0.15345	0.13725	0.1223	0.061403	0.032735	0	0	0
2.14	0.14801	0.13142	0.11754	0.056006	0.028251					4.28	0.18039							2.14	0.15277	0.13675	0.12171	0.060255	0.031572	0	0	0
2.15	0.14864	0.13221	0.11829	0.057302	0.02948					4.3	0.18396							2.15	0.1526	0.13622	0.12056	0.059087	0.030563	0	0	0
2.16	0.14914	0.13304	0.1193	0.058499	0.030749					4.32	0.18396							2.16	0.15208	0.13548	0.12001	0.058081	0.029706	0	0	0
2.17	0.15007	0.13379	0.11997	0.05942	0.031984					4.34	0.18587							2.17	0.1514	0.13451	0.11939	0.05716	0.028862	0	0	0
2.18	0.15099	0.13438	0.12071	0.060369	0.033545					4.36	0.18916							2.18	0.15093	0.13382	0.11881	0.056275	0.027999	0	0	0
2.19	0.15208	0.13466	0.12125	0.061162	0.035252					4.38	0.1856							2.19	0.15024	0.13361	0.11872	0.055659	0.027334	0	0	0
2.2	0.15262	0.13503	0.12183	0.062252	0.036427					4.4	0.18341							2.2	0.14971	0.13344	0.11851	0.054859	0.026398	0	0	0
2.21	0.15308	0.13534	0.12206	0.063456	0.037397					4.42	0.18122							2.21	0.14922	0.13335	0.11831	0.054547	0.025694	0	0	0
2.22	0.15285	0.13544	0.12258	0.064752	0.038586					4.44	0.17519							2.22	0.14932	0.13298	0.11746	0.054101	0.024757	0	0	0
2.23	0.15273	0.13528	0.12255	0.065545	0.040526					4.46	0.17765							2.23	0.14906	0.13267	0.11712	0.053895	0.02406	0	0	0
2.24	0.15231	0.13495	0.12233	0.065723	0.042764					4.48	0.17546							2.24	0.14893	0.13225	0.11679	0.053725	0.023595	0	0	0
2.25	0.15199	0.13459	0.12207	0.065765	0.043342					4.5	0.17217							2.25	0.14894	0.13223	0.11655	0.05369	0.023303	0	0	0
2.26	0.15149	0.13412	0.12187	0.065928	0.043149					4.52	0.17108							2.26	0.14877	0.13244	0.1171	0.05386	0.02319	0	0	0
2.27	0.15098	0.13352	0.12121	0.065482	0.042505					4.54	0.16998							2.27	0.14882	0.13266	0.11705	0.054342	0.02327	0	0	0
2.28	0.15052	0.13285	0.12045	0.063704	0.041661					4.56	0.16971							2.28	0.14877	0.13293	0.11707	0.055043	0.023422	0	0	0
2.29	0.15007	0.13203	0.11977	0.062082	0.040572					4.58	0.16916							2.29	0.14895	0.1332	0.11712	0.055935	0.023675	0	0	0
2.3	0.14926	0.13116	0.11881	0.060716	0.038599					4.6	0.17026							2.3	0.14959	0.13344	0.11689	0.056502	0.024332	0	0	0
2.31	0.14809	0.13026	0.11854	0.059823	0.036235					4.62	0.17217							2.31	0.14993	0.13361	0.11739	0.05704	0.025256	0	0	0
2.32	0.14775	0.12939	0.11714	0.058074	0.033352					4.64	0.17464							2.32	0.15062	0.13399	0.1179	0.057422	0.026418	0	0	0
2.33	0.14718	0.12839	0.11591	0.055999	0.030084					4.66	0.17683							2.33	0.15136	0.1341	0.11822	0.057897	0.027773	0	0	0
2.34	0.1465	0.12726	0.11457	0.053718	0.027089					4.68	0.17711							2.34	0.1515	0.13422	0.11911	0.058704	0.028802	0	0	0
2.35	0.14564	0.12642	0.11344	0.051997	0.024253					4.7	0.18396							2.35	0.15199	0.13448	0.11961	0.059497	0.029865	0	0	0
2.36	0.14496	0.12552	0.11182	0.050156	0.021649					4.72	0.18012							2.36	0.15204	0.13518	0.12061	0.060291	0.030974	0	0	0
2.37	0.14387	0.12481	0.11114	0.048364	0.019464					4.74	0.18039							2.37	0.15181	0.13607	0.12146	0.061296	0.032197	0	0	0
2.38	0.14342	0.12421	0.10961	0.046728	0.017464					4.76	0.18094							2.38	0.15163	0.13695	0.12173	0.062245	0.033478	0	0	0
2.39	0.14311	0.12369	0.10828	0.045064	0.015737					4.78	0.18067							2.39	0.15156	0.13755	0.12194	0.063109	0.034714	0	0	0
2.4	0.14246	0.12317	0.10773	0.04386	0.014336					4.8	0.17793							2.4	0.15179	0.13785	0.12226	0.063612	0.035876	0	0	0
2.41	0.14189	0.12259	0.10731	0.042925	0.012901					4.82	0.18204							2.41	0.15213	0.13799	0.12292	0.064292	0.036567	0	0	0
2.42	0.14185	0.12215	0.10638	0.0425	0.010941					4.84	0.18012							2.42	0.15282	0.13802	0.12319	0.064873	0.036687	0	0	0
2.43	0.14137	0.12183	0.10661	0.042259	0.0085038					4.86	0.17848							2.43	0.1533	0.13849	0.12346	0.065397	0.036687	0	0	0
2.44	0.14143	0.12165	0.10618	0.04165	0.0064313					4.88	0.17574							2.44	0.15368	0.13897	0.12399	0.066048	0.036534	0	0	0
2.45	0.14157	0.12157	0.10613	0.041537	0.0060527					4.9	0.17464							2.45	0.15436	0.13991	0.12424	0.066119	0.036434	0	0	0
2.46	0.14198	0.12182	0.10666	0.041912	0.0068232					4.92	0.17628							2.46	0.15488	0.14049	0.12449	0.065581	0.036361	0	0	0
2.47	0.14264	0.12225	0.10693	0.042741	0.0080056					4.94	0.17327							2.47	0.15501	0.14098	0.12482	0.065092	0.036461	0	0	0
2.48	0.14296	0.12279	0.1078	0.043789	0.0095997					4.96	0.173							2.48	0.15548	0.1408	0.12393	0.064271	0.036155	0	0	0
2.49	0.14348	0.12367	0.10868	0.045347	0.011858					4.98	0.17628							2.49	0.15536	0.14054	0.12395	0.063754	0.03587	0	0	0
2.5	0.14439	0.12486	0.10965	0.047153	0.014774					5	0.18039							2.5	0.15508	0.14	0.12373	0.063357	0.035763	0	0	0
2.51	0.1453	0.12641	0.11104	0.049044	0.017763					5.02	0.18094							2.51	0.15502	0.13966	0.12368	0.063123	0.035644	0	0	0
2.52	0.14601	0.12792	0.11328	0.051332	0.021197					5.04	0.18067							2.52	0.15511	0.139	0.12344	0.062776	0.035192	0	0	0
2.53	0.14736	0.12971	0.11488	0.053456	0.025202					5.06	0.17793							2.53	0.15441	0.13812	0.12395	0.062387	0.03486	0	0	0
2.54	0.14828	0.13121	0.11665	0.055397	0.028444					5.08	0.18204							2.54	0.15422	0.13747	0.12398	0.061842	0.034222	0	0	0
2.55	0.14912	0.13246	0.11831	0.057309	0.031592					5.1	0.18012							2.55	0.15424	0.13667	0.12321	0.061148	0.033512	0	0	0
2.56	0.15011	0.13416	0.1199	0.059306	0.034495					5.12	0.17848							2.56	0.15384	0.1363	0.12331	0.060694	0.033067	0	0	0
2.57	0.15121	0.1358	0.12143	0.061268	0.036939					5.14	0.17574							2.57	0.15393	0.13595	0.12316	0.060092	0.032555	0	0	0
2.58	0.15262	0.13708	0.1227	0.063102	0.039151					5.16	0.17464							2.58	0.15376	0.13581	0.12264	0.05942	0.031964	0	0	0
2.59	0.15432	0.13789	0.12371	0.064859	0.041216					5.18	0.17628							2.59	0.15301	0.13551	0.12301	0.059129	0.031566	0	0	0
2.6	0.15554	0.13876	0.12511	0.066261	0.043176					5.2	0.17327							2.6	0.15291	0.13523	0.12224	0.058626	0.031028	0	0	0
2.61	0.15613	0.13963	0.12623	0.067422	0.045042					5.22	0.173							2.61	0.15244	0.13505	0.12189	0.058315	0.03043	0	0	0
2.62	0.15644	0.14009	0.1266	0.068166	0.04659					5.24	0.17628							2.62	0.15227	0.13512	0.12117	0.057975	0.029553	0	0	0
2.63	0.15658	0.13998	0.12686	0.068569	0.048091					5.26	0.17135							2.63	0.15205	0.13549	0.12062	0.057656	0.02859	0	0	0
2.64	0.1568	0.13984	0.12647	0.068584	0.048901					5.28	0.17464							2.64	0.15219	0.13528	0.11973	0.057217	0.02766	0	0	0
2.65	0.1562	0.13957	0.12659	0.068187	0.048589					5.3	0.17464							2.65	0.15179	0.13473	0.11926	0.056891	0.027082	0	0	0
2.66	0.15609	0.13915	0.12559	0.067394	0.0474					5.32	0.17491							2.66	0.15137	0.13396	0.11874	0.056303	0.026777	0	0	0
2.67	0.15616	0.13874	0.12435	0.066133	0.045567					5.34	-0.0543							2.67	0.15117	0.13359	0.11847	0.05585	0.026518	0	0	0
2.68	0.15561	0.13817	0.12397	0.065581	0.043707					5.36	-0.0543							2.68	0.151	0.13326	0.11833	0.055425	0.026378	0	0	0
2.69	0.155	0.13745	0.12354	0.06546	0.042173													2.69	0.15065	0.13335	0.11853	0.055446	0.026006	0	0	0
2.7	0.15401	0.13677	0.12297	0.063619	0.040904													2.7	0.15065	0.1334	0.11864	0.055305	0.025887	0	0	0
2.71	0.15333	0.13598	0.12154	0.062004	0.039343													2.71	0.1508	0.13349	0.11867	0.055383	0.02582	0	0	0
2.72	0.15233	0.13505	0.12042	0.06068	0.03745													2.72	0.15083	0.13344	0.11908	0.055595	0.025893	0	0	0
2.73	0.15159	0.13423	0.11963	0.059852	0.035438													2.73	0.15125	0.13381	0.11865	0.055921	0.026438	0	0	0
2.74	0.15117	0.13356	0.11846	0.059044	0.032987													2.74	0.15115	0.13425	0.11896	0.056381	0.027301	0	0	0
2.75	0.15069	0.133	0.11779	0.058598	0.030164													2.75	0.15113	0.13479	0.11927	0.056856	0.028284	0	0	0
2.76	0.14992	0.13236	0.11711	0.057628	0.027474													2.76	0.15121	0.135	0.11954	0.057684	0.029042	0	0	0
2.77	0.14955	0.13173	0.11569	0.056459	0.025176													2.77	0.15149	0.13509	0.11987	0.058286	0.029726	0	0	0
2.78	0.14877	0.1309	0.11478	0.055255	0.02321													2.78	0.15164	0.1351	0.12067	0.059157	0.03041	0	0	0
2.79	0.14815	0.13008	0.11408	0.053747	0.0223													2.79	0.1521	0.13496	0.12101	0.059774	0.031114	0	0	0
2.8	0.14738	0.1293	0.11347	0.052366	0.021795													2.8	0.15245	0.13489	0.12142	0.060418	0.031672	0	0	0
2.81	0.14716	0.12857	0.11264	0.051197	0.021822													2.81	0.15289	0.13521	0.12211	0.061303	0.032495	0	0	0
2.82	0.14668	0.12789	0.11215	0.050305	0.020626													2.82	0.15329	0.13558	0.12278	0.062146	0.033425	0	0	0
2.83	0.14632	0.12739	0.1124	0.049483	0.019616													2.83	0.15375	0.13615	0.123	0.062564	0.034395	0	0	0
2.84	0.14616	0.12686	0.11236	0.049242	0.019357													2.84	0.15426	0.13674	0.12331	0.062883	0.035146	0	0	0
2.85	0.14606	0.12664	0.11221	0.049221	0.019244													2.85	0.15486	0.13723	0.12387	0.06323	0.035604	0	0	0
2.86	0.14591	0.12667	0.11289	0.049625	0.019377													2.86	0.15526	0.13784	0.12453	0.063463	0.036089	0	0	0
2.87	0.14624	0.12692	0.11281	0.050078	0.01963													2.87	0.15532	0.13826	0.12516	0.064037	0.036368	0	0	0
2.88	0.14661	0.12735	0.11325	0.050864	0.020918													2.88	0.15563	0.1386	0.12524	0.06432	0.0367	0	0	0
2.89	0.14744	0.12797	0.11352	0.052146	0.022439													2.89	0.15581	0.13869	0.12513	0.064122	0.037025	0	0	0
2.9	0.14786	0.12859	0.11429	0.053414	0.024													2.9	0.15562	0.13862	0.12522	0.063782	0.037331	0	0	0
2.91	0.14855	0.12897	0.11463	0.054313	0.025129													2.91	0.15571	0.13844	0.12492	0.063357	0.037012	0	0	0
2.92	0.14894	0.12967	0.11526	0.055659	0.026239													2.92	0.15577	0.13837	0.12483	0.063102	0.03658	0	0	0
2.93	0.14954	0.1305	0.11565	0.056757	0.02772													2.93	0.15559	0.13836	0.12479	0.062932	0.036507	0	0	0
2.94	0.15031	0.13154	0.11642	0.057819	0.029852													2.94	0.15531	0.13812	0.12484	0.062932	0.036534	0	0	0
2.95	0.15106	0.13272	0.11726	0.059051	0.031194													2.95	0.15548	0.13798	0.12401	0.062769	0.036461	0	0	0
2.96	0.15168	0.13395	0.11849	0.059795	0.032024													2.96	0.15534	0.13778	0.12401	0.062734	0.036427	0	0	0
2.97	0.15266	0.13511	0.11953	0.060567	0.033684													2.97	0.15538	0.13748	0.12391	0.062713	0.036268	0	0	0
2.98	0.15357	0.13597	0.12043	0.061572	0.035531													2.98	0.15541	0.13732	0.12424	0.062649	0.03579	0	0	0
2.99	0.15435	0.1368	0.12127	0.062691	0.036972													2.99	0.15564	0.13716	0.12362	0.062486	0.035039	0	0	0
3	0.1548	0.13791	0.12259	0.0642	0.03852													3	0.15551	0.13688	0.12322	0.062323	0.034541	0	0	0
3.01	0.15525	0.1385	0.12369	0.06546	0.040459													3.01	0.15521	0.13663	0.12307	0.06204	0.033963	0	0	0
3.02	0.15559	0.13891	0.1245	0.066247	0.042425													3.02	0.15496	0.13639	0.12306	0.061842	0.033558	0	0	0
3.03	0.15627	0.13928	0.12509	0.066579	0.0439													3.03	0.1549	0.13592	0.1224	0.061395	0.032967	0	0	0
3.04	0.15618	0.13974	0.12579	0.066912	0.044803													3.04	0.15449	0.13556	0.12181	0.060822	0.032216	0	0	0
3.05	0.15635	0.14005	0.12608	0.067189	0.045308													3.05	0.15384	0.13533	0.1217	0.060397	0.031479	0	0	0
3.06	0.15593	0.14048	0.12661	0.067592	0.045813													3.06	0.15328	0.13565	0.12175	0.060142	0.030768	0	0	0
3.07	0.15565	0.14072	0.12674	0.067783	0.0456													3.07	0.15306	0.13587	0.12152	0.059703	0.030157	0	0	0
3.08	0.15543	0.14101	0.12701	0.067713	0.045328													3.08	0.15277	0.136	0.1215	0.059122	0.029566	0	0	0
3.09	0.15517	0.14105	0.12672	0.067585	0.04469													3.09	0.15281	0.13617	0.12114	0.058839	0.029254	0	0	0
3.1	0.15476	0.14075	0.1265	0.06733	0.042996													3.1	0.15254	0.13603	0.12096	0.05874	0.028962	0	0	0
3.11	0.15416	0.14011	0.12608	0.066948	0.040864													3.11	0.15251	0.13576	0.12078	0.058378	0.028371	0	0	0
3.12	0.15379	0.13927	0.12469	0.066027	0.039217													3.12	0.15233	0.13574	0.12091	0.05818	0.027972	0	0	0
3.13	0.15313	0.13851	0.12409	0.065007	0.038261													3.13	0.1525	0.13577	0.12046	0.057996	0.027667	0	0	0
3.14	0.15258	0.13778	0.12288	0.064044	0.036846													3.14	0.15252	0.13566	0.12046	0.057911	0.027414	0	0	0
3.15	0.15185	0.13694	0.1221	0.063393	0.035471													3.15	0.15273	0.13581	0.12026	0.057776	0.027414	0	0	0
3.16	0.15144	0.13614	0.12104	0.062422	0.033983													3.16	0.15288	0.13575	0.12029	0.05801	0.027567	0	0	0
3.17	0.15101	0.1355	0.11993	0.061197	0.031997													3.17	0.15274	0.13611	0.12088	0.058371	0.027746	0	0	0
3.18	0.15053	0.13495	0.11876	0.059887	0.030131													3.18	0.15295	0.13615	0.12084	0.058832	0.028284	0	0	0
3.19	0.15013	0.13439	0.1182	0.058591	0.028636													3.19	0.15322	0.13626	0.12071	0.059264	0.029055	0	0	0
3.2	0.14978	0.13352	0.11738	0.056934	0.027122													3.2	0.15328	0.13634	0.12132	0.060036	0.029951	0	0	0
3.21	0.14924	0.13267	0.11676	0.055503	0.025681													3.21	0.15368	0.13627	0.12117	0.060595	0.031054	0	0	0
3.22	0.14866	0.13194	0.11618	0.054278	0.024385													3.22	0.15386	0.13626	0.12128	0.060935	0.032197	0	0	0
3.23	0.14817	0.13127	0.11578	0.053364	0.023243													3.23	0.15393	0.13631	0.12151	0.061332	0.033266	0	0	0
3.24	0.14769	0.13075	0.11546	0.052748	0.022386													3.24	0.154	0.13664	0.12184	0.061856	0.034382	0	0	0
3.25	0.14754	0.13059	0.11536	0.052323	0.021675													3.25	0.15421	0.13679	0.12184	0.062224	0.035332	0	0	0
3.26	0.14737	0.13059	0.11503	0.051877	0.021303													3.26	0.15422	0.13709	0.12262	0.062536	0.036129	0	0	0
3.27	0.14739	0.1307	0.11481	0.051827	0.020991													3.27	0.15454	0.13724	0.12239	0.062599	0.036627	0	0	0
3.28	0.14776	0.1306	0.11474	0.051728	0.020639													3.28	0.15466	0.1372	0.12246	0.06255	0.036813	0	0	0
3.29	0.14839	0.13045	0.11446	0.051601	0.020327													3.29	0.15471	0.13734	0.12238	0.062585	0.036906	0	0	0
3.3	0.14826	0.13056	0.11467	0.051622	0.020334													3.3	0.15465	0.13761	0.12264	0.062649	0.036912	0	0	0
3.31	0.14798	0.13065	0.11541	0.052054	0.020672													3.31	0.15489	0.13784	0.12259	0.062429	0.037191	0	0	0
3.32	0.14812	0.13087	0.1152	0.052302	0.02121													3.32	0.15478	0.1381	0.12253	0.062047	0.037098	0	0	0
3.33	0.14831	0.13132	0.11551	0.053102	0.021981													3.33	0.15467	0.13821	0.12272	0.061877	0.036853	0	0	0
3.34	0.14862	0.13177	0.11589	0.053903	0.022851													3.34	0.15452	0.13826	0.12236	0.061523	0.036421	0	0	0
3.35	0.14895	0.13229	0.11699	0.054682	0.023841													3.35	0.15418	0.13846	0.1227	0.061495	0.03579	0	0	0
3.36	0.14968	0.1329	0.11761	0.055623	0.024784													3.36	0.15417	0.13846	0.12236	0.06136	0.035139	0	0	0
3.37	0.15032	0.13368	0.11845	0.056629	0.026026													3.37	0.15415	0.13819	0.12207	0.061041	0.034362	0	0	0
3.38	0.15105	0.13462	0.11963	0.057861	0.027667													3.38	0.15397	0.1379	0.12219	0.060588	0.033525	0	0	0
3.39	0.15156	0.13556	0.12088	0.058938	0.029613													3.39	0.15404	0.13764	0.12234	0.060255	0.032861	0	0	0
3.4	0.1521	0.13615	0.12168	0.059823	0.031599													3.4	0.15413	0.13738	0.122	0.059781	0.03217	0	0	0
3.41	0.15277	0.13674	0.12267	0.060737	0.033379													3.41	0.154	0.1372	0.12194	0.059554	0.031599	0	0	0
3.42	0.15342	0.13748	0.12372	0.061735	0.034913													3.42	0.15386	0.13702	0.12173	0.059398	0.030954	0	0	0
3.43	0.15416	0.13823	0.12436	0.062762	0.036408													3.43	0.15339	0.13697	0.12192	0.059448	0.030496	0	0	0
3.44	0.15467	0.13888	0.12509	0.063478	0.037962													3.44	0.15363	0.137	0.12149	0.059526	0.030104	0	0	0
3.45	0.15483	0.13938	0.12569	0.064122	0.039204													3.45	0.15322	0.13698	0.12205	0.059795	0.030051	0	0	0
3.46	0.15497	0.13965	0.12596	0.064653	0.039729													3.46	0.15321	0.13697	0.122	0.059802	0.030191	0	0	0
3.47	0.15515	0.1399	0.12599	0.065021	0.039994													3.47	0.15315	0.13675	0.12195	0.059852	0.03033	0	0	0
3.48	0.15537	0.13995	0.12592	0.065234	0.039901													3.48	0.15326	0.13686	0.1221	0.059823	0.030881	0	0	0
3.49	0.15551	0.13994	0.12591	0.065255	0.039576													3.49	0.15357	0.13667	0.12158	0.059604	0.031313	0	0	0
3.5	0.1556	0.13969	0.12601	0.065368	0.039051													3.5	0.15371	0.13661	0.12149	0.059533	0.031732	0	0	0
3.51	0.15569	0.13924	0.12566	0.065418	0.038619													3.51	0.15391	0.13642	0.12144	0.059519	0.032084	0	0	0
3.52	0.15577	0.13882	0.12528	0.065298	0.037962													3.52	0.15389	0.13641	0.12168	0.059767	0.032422	0	0	0
3.53	0.15535	0.13832	0.12468	0.064866	0.037145													3.53	0.15385	0.13637	0.12157	0.059958	0.032701	0	0	0
3.54	0.15465	0.13792	0.12448	0.064193	0.036295													3.54	0.15357	0.1364	0.12147	0.060333	0.03316	0	0	0
3.55	0.15432	0.13769	0.1237	0.063385	0.035245													3.55	0.15354	0.13651	0.12154	0.060765	0.033804	0	0	0
3.56	0.15397	0.13754	0.1231	0.062373	0.03397													3.56	0.1536	0.13662	0.12162	0.060942	0.03407	0	0	0
3.57	0.15345	0.13725	0.1223	0.061403	0.032735													3.57	0.15359	0.13665	0.12179	0.060893	0.03403	0	0	0
3.58	0.15277	0.13675	0.12171	0.060255	0.031572													3.58	0.1537	0.1367	0.12219	0.061176	0.033897	0	0	0
3.59	0.1526	0.13622	0.12056	0.059087	0.030563													3.59	0.15426	0.13652	0.12192	0.061395	0.033698	0	0	0
3.6	0.15208	0.13548	0.12001	0.058081	0.029706													3.6	0.15438	0.13645	0.12226	0.061835	0.033472	0	0	0
3.61	0.1514	0.13451	0.11939	0.05716	0.028862													3.61	0.15472	0.13646	0.12198	0.061771	0.033259	0	0	0
3.62	0.15093	0.13382	0.11881	0.056275	0.027999													3.62	0.15449	0.13656	0.12218	0.06182	0.033219	0	0	0
3.63	0.15024	0.13361	0.11872	0.055659	0.027334													3.63	0.15435	0.13686	0.12223	0.061721	0.033319	0	0	0
3.64	0.14971	0.13344	0.11851	0.054859	0.026398													3.64	0.15416	0.13709	0.12211	0.061565	0.033412	0	0	0
3.65	0.14922	0.13335	0.11831	0.054547	0.025694													3.65	0.15401	0.13725	0.12232	0.061395	0.033598	0	0	0
3.66	0.14932	0.13298	0.11746	0.054101	0.024757													3.66	0.15391	0.13736	0.12277	0.061169	0.033844	0	0	0
3.67	0.14906	0.13267	0.11712	0.053895	0.02406													3.67	0.1542	0.13744	0.12216	0.060935	0.03391	0	0	0
3.68	0.14893	0.13225	0.11679	0.053725	0.023595													3.68	0.15403	0.13741	0.1224	0.060914	0.034256	0	0	0
3.69	0.14894	0.13223	0.11655	0.05369	0.023303													3.69	0.15417	0.13746	0.12247	0.060956	0.034455	0	0	0
3.7	0.14877	0.13244	0.1171	0.05386	0.02319													3.7	0.15441	0.13736	0.12244	0.061034	0.034382	0	0	0
3.71	0.14882	0.13266	0.11705	0.054342	0.02327													3.71	0.15419	0.13703	0.12303	0.061686	0.034322	0	0	0
3.72	0.14877	0.13293	0.11707	0.055043	0.023422													3.72	0.15433	0.13692	0.12331	0.062458	0.034129	0	0	0
3.73	0.14895	0.1332	0.11712	0.055935	0.023675													3.73	0.15444	0.13699	0.12328	0.062861	0.033963	0	0	0
3.74	0.14959	0.13344	0.11689	0.056502	0.024332													3.74	0.15438	0.13732	0.12374	0.063265	0.033963	0	0	0
3.75	0.14993	0.13361	0.11739	0.05704	0.025256													3.75	0.15439	0.13762	0.12369	0.06335	0.03395	0	0	0
3.76	0.15062	0.13399	0.1179	0.057422	0.026418													3.76	0.15417	0.13788	0.12367	0.063145	0.033837	0	0	0
3.77	0.15136	0.1341	0.11822	0.057897	0.027773													3.77	0.15415	0.13822	0.12359	0.062805	0.033864	0	0	0
3.78	0.1515	0.13422	0.11911	0.058704	0.028802													3.78	0.15422	0.13847	0.12335	0.062585	0.033625	0	0	0
3.79	0.15199	0.13448	0.11961	0.059497	0.029865													3.79	0.15374	0.13839	0.12351	0.062415	0.033518	0	0	0
3.8	0.15204	0.13518	0.12061	0.060291	0.030974													3.8	0.15368	0.13844	0.12363	0.062373	0.033611	0	0	0
3.81	0.15181	0.13607	0.12146	0.061296	0.032197													3.81	0.15368	0.13822	0.12369	0.062146	0.033273	0	0	0
3.82	0.15163	0.13695	0.12173	0.062245	0.033478													3.82	0.15376	0.13813	0.12317	0.061742	0.032894	0	0	0
3.83	0.15156	0.13755	0.12194	0.063109	0.034714													3.83	0.15409	0.13828	0.12318	0.061544	0.032575	0	0	0
3.84	0.15179	0.13785	0.12226	0.063612	0.035876													3.84	0.15421	0.13823	0.12343	0.061395	0.032004	0	0	0
3.85	0.15213	0.13799	0.12292	0.064292	0.036567													3.85	0.15415	0.13817	0.12355	0.061346	0.031732	0	0	0
3.86	0.15282	0.13802	0.12319	0.064873	0.036687													3.86	0.15397	0.13807	0.12393	0.06153	0.031632	0	0	0
3.87	0.1533	0.13849	0.12346	0.065397	0.036687													3.87	0.15365	0.13791	0.12384	0.061495	0.031818	0	0	0
3.88	0.15368	0.13897	0.12399	0.066048	0.036534													3.88	0.15376	0.13792	0.12349	0.061572	0.032044	0	0	0
3.89	0.15436	0.13991	0.12424	0.066119	0.036434													3.89	0.15343	0.13805	0.12393	0.061778	0.032363	0	0	0
3.9	0.15488	0.14049	0.12449	0.065581	0.036361													3.9	0.15352	0.13844	0.12371	0.061849	0.032681	0	0	0
3.91	0.15501	0.14098	0.12482	0.065092	0.036461													3.91	0.1535	0.13862	0.12412	0.06221	0.032887	0	0	0
3.92	0.15548	0.1408	0.12393	0.064271	0.036155													3.92	0.15351	0.13853	0.12418	0.062493	0.033219	0	0	0
3.93	0.15536	0.14054	0.12395	0.063754	0.03587													3.93	0.15334	0.13837	0.12448	0.06284	0.033625	0	0	0
3.94	0.15508	0.14	0.12373	0.063357	0.035763													3.94	0.15325	0.13814	0.125	0.063088	0.034242	0	0	0
3.95	0.15502	0.13966	0.12368	0.063123	0.035644													3.95	0.15331	0.13795	0.12494	0.062953	0.034342	0	0	0
3.96	0.15511	0.139	0.12344	0.062776	0.035192													3.96	0.1536	0.13796	0.12517	0.06301	0.034701	0	0	0
3.97	0.15441	0.13812	0.12395	0.062387	0.03486													3.97	0.1536	0.13826	0.12531	0.063074	0.034999	0	0	0
3.98	0.15422	0.13747	0.12398	0.061842	0.034222													3.98	0.15353	0.13859	0.12543	0.063074	0.035418	0	0	0
3.99	0.15424	0.13667	0.12321	0.061148	0.033512													3.99	0.1538	0.13899	0.12503	0.062847	0.035763	0	0	0
4	0.15384	0.1363	0.12331	0.060694	0.033067													4	0.15356	0.13895	0.12545	0.062854	0.035949	0	0	0
4.01	0.15393	0.13595	0.12316	0.060092	0.032555													4.01	0.15358	0.13894	0.12473	0.062812	0.035876	0	0	0
4.02	0.15376	0.13581	0.12264	0.05942	0.031964													4.02	0.15351	0.13892	0.12502	0.062854	0.03569	0	0	0
4.03	0.15301	0.13551	0.12301	0.059129	0.031566													4.03	0.15347	0.13898	0.12481	0.062521	0.035079	0	0	0
4.04	0.15291	0.13523	0.12224	0.058626	0.031028													4.04	0.15356	0.13916	0.12462	0.062146	0.034475	0	0	0
4.05	0.15244	0.13505	0.12189	0.058315	0.03043													4.05	0.15364	0.13936	0.12452	0.061863	0.033777	0	0	0
4.06	0.15227	0.13512	0.12117	0.057975	0.029553													4.06	0.15384	0.13953	0.12421	0.06158	0.033113	0	0	0
4.07	0.15205	0.13549	0.12062	0.057656	0.02859													4.07	0.15415	0.13963	0.1236	0.06131	0.032688	0	0	0
4.08	0.15219	0.13528	0.11973	0.057217	0.02766													4.08	0.15422	0.13961	0.12363	0.060985	0.032469	0	0	0
4.09	0.15179	0.13473	0.11926	0.056891	0.027082													4.09	0.15449	0.13947	0.12331	0.060482	0.03211	0	0	0
4.1	0.15137	0.13396	0.11874	0.056303	0.026777													4.1	0.15496	0.1392	0.12297	0.060029	0.032143	0	0	0
4.11	0.15117	0.13359	0.11847	0.05585	0.026518													4.11	0.15528	0.13895	0.1225	0.059646	0.031957	0	0	0
4.12	0.151	0.13326	0.11833	0.055425	0.026378													4.12	0.15527	0.13904	0.12225	0.059582	0.031838	0	0	0
4.13	0.15065	0.13335	0.11853	0.055446	0.026006													4.13	0.15495	0.13906	0.12232	0.059582	0.031712	0	0	0
4.14	0.15065	0.1334	0.11864	0.055305	0.025887													4.14	0.15486	0.13895	0.122	0.059497	0.03136	0	0	0
4.15	0.1508	0.13349	0.11867	0.055383	0.02582													4.15	0.15462	0.13878	0.12228	0.059611	0.03124	0	0	0
4.16	0.15083	0.13344	0.11908	0.055595	0.025893													4.16	0.15472	0.13863	0.12242	0.059837	0.03128	0	0	0
4.17	0.15125	0.13381	0.11865	0.055921	0.026438													4.17	0.15455	0.13824	0.12252	0.05983	0.031439	0	0	0
4.18	0.15115	0.13425	0.11896	0.056381	0.027301													4.18	0.15457	0.13828	0.12267	0.060064	0.031592	0	0	0
4.19	0.15113	0.13479	0.11927	0.056856	0.028284													4.19	0.15448	0.13827	0.12297	0.060453	0.03207	0	0	0
4.2	0.15121	0.135	0.11954	0.057684	0.029042													4.2	0.15485	0.13829	0.12295	0.060836	0.032502	0	0	0
4.21	0.15149	0.13509	0.11987	0.058286	0.029726													4.21	0.15514	0.13837	0.12321	0.061155	0.032854	0	0	0
4.22	0.15164	0.1351	0.12067	0.059157	0.03041													4.22	0.15483	0.13854	0.12394	0.061657	0.033339	0	0	0
4.23	0.1521	0.13496	0.12101	0.059774	0.031114													4.23	0.15512	0.13858	0.12388	0.062125	0.033585	0	0	0
4.24	0.15245	0.13489	0.12142	0.060418	0.031672													4.24	0.15514	0.13881	0.12405	0.062359	0.033857	0	0	0
4.25	0.15289	0.13521	0.12211	0.061303	0.032495													4.25	0.15504	0.13904	0.12448	0.062649	0.034269	0	0	0
4.26	0.15329	0.13558	0.12278	0.062146	0.033425													4.26	0.15538	0.13947	0.12467	0.062939	0.034541	0	0	0
4.27	0.15375	0.13615	0.123	0.062564	0.034395													4.27	0.15562	0.13972	0.12488	0.063003	0.034827	0	0	0
4.28	0.15426	0.13674	0.12331	0.062883	0.035146													4.28	0.15587	0.1399	0.1253	0.06335	0.035239	0	0	0
4.29	0.15486	0.13723	0.12387	0.06323	0.035604													4.29	0.15635	0.13992	0.12557	0.063563	0.035717	0	0	0
4.3	0.15526	0.13784	0.12453	0.063463	0.036089													4.3	0.15676	0.13999	0.12549	0.063336	0.036109	0	0	0
4.31	0.15532	0.13826	0.12516	0.064037	0.036368													4.31	0.15664	0.14024	0.12555	0.063095	0.036315	0	0	0
4.32	0.15563	0.1386	0.12524	0.06432	0.0367													4.32	0.15627	0.14036	0.12559	0.062854	0.036361	0	0	0
4.33	0.15581	0.13869	0.12513	0.064122	0.037025													4.33	0.15622	0.14055	0.1249	0.062663	0.036075	0	0	0
4.34	0.15562	0.13862	0.12522	0.063782	0.037331													4.34	0.15569	0.14048	0.12541	0.062706	0.035717	0	0	0
4.35	0.15571	0.13844	0.12492	0.063357	0.037012													4.35	0.15542	0.14018	0.12514	0.062536	0.035338	0	0	0
4.36	0.15577	0.13837	0.12483	0.063102	0.03658													4.36	0.15548	0.1398	0.12445	0.062373	0.034873	0	0	0
4.37	0.15559	0.13836	0.12479	0.062932	0.036507													4.37	0.15517	0.13949	0.1246	0.062366	0.034475	0	0	0
4.38	0.15531	0.13812	0.12484	0.062932	0.036534													4.38	0.15517	0.13903	0.12399	0.062075	0.034023	0	0	0
4.39	0.15548	0.13798	0.12401	0.062769	0.036461													4.39	0.15525	0.13863	0.12335	0.061863	0.033545	0	0	0
4.4	0.15534	0.13778	0.12401	0.062734	0.036427													4.4	0.155	0.13828	0.12316	0.061523	0.032881	0	0	0
4.41	0.15538	0.13748	0.12391	0.062713	0.036268													4.41	0.15467	0.1378	0.1231	0.061204	0.032642	0	0	0
4.42	0.15541	0.13732	0.12424	0.062649	0.03579													4.42	0.15483	0.13758	0.12222	0.060659	0.031878	0	0	0
4.43	0.15564	0.13716	0.12362	0.062486	0.035039													4.43	0.15455	0.13743	0.12186	0.060319	0.03138	0	0	0
4.44	0.15551	0.13688	0.12322	0.062323	0.034541													4.44	0.15428	0.13716	0.12148	0.059972	0.030729	0	0	0
4.45	0.15521	0.13663	0.12307	0.06204	0.033963													4.45	0.15397	0.137	0.12156	0.059589	0.030204	0	0	0
4.46	0.15496	0.13639	0.12306	0.061842	0.033558													4.46	0.15382	0.13707	0.12156	0.059377	0.029892	0	0	0
4.47	0.1549	0.13592	0.1224	0.061395	0.032967													4.47	0.15407	0.13702	0.12114	0.059044	0.029752	0	0	0
4.48	0.15449	0.13556	0.12181	0.060822	0.032216													4.48	0.154	0.13713	0.12124	0.059037	0.029799	0	0	0
4.49	0.15384	0.13533	0.1217	0.060397	0.031479													4.49	0.15397	0.13723	0.12127	0.059186	0.029626	0	0	0
4.5	0.15328	0.13565	0.12175	0.060142	0.030768													4.5	0.15396	0.13729	0.12118	0.059193	0.029573	0	0	0
4.51	0.15306	0.13587	0.12152	0.059703	0.030157													4.51	0.15397	0.13754	0.1215	0.059285	0.029633	0	0	0
4.52	0.15277	0.136	0.1215	0.059122	0.029566													4.52	0.15379	0.13749	0.12176	0.059327	0.029998	0	0	0
4.53	0.15281	0.13617	0.12114	0.058839	0.029254													4.53	0.1539	0.13759	0.12185	0.059441	0.030403	0	0	0
4.54	0.15254	0.13603	0.12096	0.05874	0.028962													4.54	0.1538	0.13775	0.12232	0.059873	0.030928	0	0	0
4.55	0.15251	0.13576	0.12078	0.058378	0.028371													4.55	0.15366	0.13794	0.12254	0.060114	0.031619	0	0	0
4.56	0.15233	0.13574	0.12091	0.05818	0.027972													4.56	0.1537	0.13814	0.12282	0.060517	0.032442	0	0	0
4.57	0.1525	0.13577	0.12046	0.057996	0.027667													4.57	0.15398	0.13821	0.12285	0.060949	0.03308	0	0	0
4.58	0.15252	0.13566	0.12046	0.057911	0.027414													4.58	0.15372	0.13839	0.12309	0.061502	0.033598	0	0	0
4.59	0.15273	0.13581	0.12026	0.057776	0.027414													4.59	0.15366	0.13848	0.12317	0.062153	0.034003	0	0	0
4.6	0.15288	0.13575	0.12029	0.05801	0.027567													4.6	0.15345	0.13861	0.1234	0.062861	0.034528	0	0	0
4.61	0.15274	0.13611	0.12088	0.058371	0.027746													4.61	0.15372	0.13847	0.12326	0.063293	0.034727	0	0	0
4.62	0.15295	0.13615	0.12084	0.058832	0.028284													4.62	0.15391	0.13875	0.12328	0.063747	0.035006	0	0	0
4.63	0.15322	0.13626	0.12071	0.059264	0.029055													4.63	0.15407	0.13888	0.12355	0.06408	0.035046	0	0	0
4.64	0.15328	0.13634	0.12132	0.060036	0.029951													4.64	0.15451	0.13901	0.12403	0.064334	0.035312	0	0	0
4.65	0.15368	0.13627	0.12117	0.060595	0.031054													4.65	0.15513	0.13901	0.12448	0.064249	0.035405	0	0	0
4.66	0.15386	0.13626	0.12128	0.060935	0.032197													4.66	0.15503	0.13877	0.1243	0.064058	0.035325	0	0	0
4.67	0.15393	0.13631	0.12151	0.061332	0.033266													4.67	0.15496	0.13865	0.12417	0.063768	0.035511	0	0	0
4.68	0.154	0.13664	0.12184	0.061856	0.034382													4.68	0.15496	0.13876	0.12424	0.063619	0.035617	0	0	0
4.69	0.15421	0.13679	0.12184	0.062224	0.035332													4.69	0.15505	0.13888	0.12474	0.063463	0.035816	0	0	0
4.7	0.15422	0.13709	0.12262	0.062536	0.036129													4.7	0.15562	0.13869	0.12449	0.06335	0.035624	0	0	0
4.71	0.15454	0.13724	0.12239	0.062599	0.036627													4.71	0.1554	0.13878	0.12441	0.063385	0.035351	0	0	0
4.72	0.15466	0.1372	0.12246	0.06255	0.036813													4.72	0.15513	0.13849	0.12424	0.063258	0.035019	0	0	0
4.73	0.15471	0.13734	0.12238	0.062585	0.036906													4.73	0.15489	0.13833	0.12445	0.063173	0.03472	0	0	0
4.74	0.15465	0.13761	0.12264	0.062649	0.036912													4.74	0.15461	0.1383	0.12483	0.062904	0.034442	0	0	0
4.75	0.15489	0.13784	0.12259	0.062429	0.037191													4.75	0.15475	0.13836	0.1246	0.062493	0.033983	0	0	0
4.76	0.15478	0.1381	0.12253	0.062047	0.037098													4.76	0.15444	0.13829	0.12451	0.062132	0.033731	0	0	0
4.77	0.15467	0.13821	0.12272	0.061877	0.036853													4.77	0.15425	0.13822	0.12435	0.061799	0.033385	0	0	0
4.78	0.15452	0.13826	0.12236	0.061523	0.036421													4.78	0.15436	0.13832	0.12392	0.061339	0.033007	0	0	0
4.79	0.15418	0.13846	0.1227	0.061495	0.03579													4.79	0.15464	0.13844	0.1238	0.061346	0.032854	0	0	0
4.8	0.15417	0.13846	0.12236	0.06136	0.035139													4.8	0.15424	0.13837	0.12366	0.061183	0.032735	0	0	0
4.81	0.15415	0.13819	0.12207	0.061041	0.034362													4.81	0.15441	0.13837	0.12316	0.061027	0.032436	0	0	0
4.82	0.15397	0.1379	0.12219	0.060588	0.033525													4.82	0.15432	0.13849	0.12319	0.06107	0.032303	0	0	0
4.83	0.15404	0.13764	0.12234	0.060255	0.032861													4.83	0.15403	0.13853	0.1232	0.061183	0.03215	0	0	0
4.84	0.15413	0.13738	0.122	0.059781	0.03217													4.84	0.15382	0.13847	0.12294	0.060985	0.031858	0	0	0
4.85	0.154	0.1372	0.12194	0.059554	0.031599													4.85	0.15362	0.13828	0.12303	0.061197	0.031811	0	0	0
4.86	0.15386	0.13702	0.12173	0.059398	0.030954													4.86	0.15366	0.13806	0.12289	0.061332	0.031871	0	0	0
4.87	0.15339	0.13697	0.12192	0.059448	0.030496													4.87	0.15357	0.13796	0.1231	0.061268	0.031898	0	0	0
4.88	0.15363	0.137	0.12149	0.059526	0.030104													4.88	0.15383	0.13798	0.12293	0.061254	0.032057	0	0	0
4.89	0.15322	0.13698	0.12205	0.059795	0.030051													4.89	0.15402	0.13796	0.12306	0.061126	0.032323	0	0	0
4.9	0.15321	0.13697	0.122	0.059802	0.030191													4.9	0.15394	0.13767	0.12335	0.061261	0.032475	0	0	0
4.91	0.15315	0.13675	0.12195	0.059852	0.03033													4.91	0.15439	0.13765	0.12325	0.06148	0.032834	0	0	0
4.92	0.15326	0.13686	0.1221	0.059823	0.030881													4.92	0.15473	0.1378	0.12332	0.061587	0.033239	0	0	0
4.93	0.15357	0.13667	0.12158	0.059604	0.031313													4.93	0.15467	0.13808	0.12344	0.061813	0.033618	0	0	0
4.94	0.15371	0.13661	0.12149	0.059533	0.031732													4.94	0.1545	0.13835	0.12394	0.062104	0.03399	0	0	0
4.95	0.15391	0.13642	0.12144	0.059519	0.032084													4.95	0.15461	0.13867	0.12366	0.061799	0.034309	0	0	0
4.96	0.15389	0.13641	0.12168	0.059767	0.032422													4.96	0.15501	0.1388	0.12333	0.061806	0.034262	0	0	0
4.97	0.15385	0.13637	0.12157	0.059958	0.032701													4.97	0.155	0.13896	0.12334	0.061806	0.034342	0	0	0
4.98	0.15357	0.1364	0.12147	0.060333	0.03316													4.98	0.155	0.13905	0.1234	0.061785	0.034342	0	0	0
4.99	0.15354	0.13651	0.12154	0.060765	0.033804													4.99	0.15521	0.13906	0.12357	0.061792	0.034302	0	0	0
5	0.1536	0.13662	0.12162	0.060942	0.03407													5	0.15536	0.13918	0.12316	0.061686	0.034156	0	0	0
5.01	0.15359	0.13665	0.12179	0.060893	0.03403													5.01	0.15494	0.13913	0.12348	0.061757	0.034129	0	0	0
5.02	0.1537	0.1367	0.12219	0.061176	0.033897													5.02	0.15494	0.13925	0.12376	0.061891	0.034016	0	0	0
5.03	0.15426	0.13652	0.12192	0.061395	0.033698													5.03	0.15555	0.13926	0.12327	0.061643	0.033877	0	0	0
5.04	0.15438	0.13645	0.12226	0.061835	0.033472													5.04	0.15567	0.13924	0.12354	0.061502	0.03385	0	0	0
5.05	0.15472	0.13646	0.12198	0.061771	0.033259													5.05	0.15587	0.1393	0.12344	0.061466	0.033598	0	0	0
5.06	0.15449	0.13656	0.12218	0.06182	0.033219													5.06	0.15602	0.13918	0.12339	0.061466	0.033459	0	0	0
5.07	0.15435	0.13686	0.12223	0.061721	0.033319													5.07	0.15612	0.1392	0.12368	0.06165	0.033266	0	0	0
5.08	0.15416	0.13709	0.12211	0.061565	0.033412													5.08	0.156	0.13906	0.12389	0.061735	0.033067	0	0	0
5.09	0.15401	0.13725	0.12232	0.061395	0.033598													5.09	0.15577	0.13902	0.12372	0.061827	0.03298	0	0	0
5.1	0.15391	0.13736	0.12277	0.061169	0.033844													5.1	0.15558	0.13911	0.12405	0.062019	0.032934	0	0	0
5.11	0.1542	0.13744	0.12216	0.060935	0.03391													5.11	0.15528	0.13901	0.12428	0.062111	0.032947	0	0	0
5.12	0.15403	0.13741	0.1224	0.060914	0.034256													5.12	0.15515	0.13881	0.1242	0.062004	0.033053	0	0	0
5.13	0.15417	0.13746	0.12247	0.060956	0.034455													5.13	0.15523	0.13872	0.12431	0.061905	0.032987	0	0	0
5.14	0.15441	0.13736	0.12244	0.061034	0.034382													5.14	0.15507	0.13865	0.12453	0.061927	0.033153	0	0	0
5.15	0.15419	0.13703	0.12303	0.061686	0.034322													5.15	0.15515	0.13844	0.12456	0.061927	0.03312	0	0	0
5.16	0.15433	0.13692	0.12331	0.062458	0.034129													5.16	0.15526	0.13855	0.1246	0.06199	0.033133	0	0	0
5.17	0.15444	0.13699	0.12328	0.062861	0.033963													5.17	0.15517	0.1386	0.12448	0.062111	0.033126	0	0	0
5.18	0.15438	0.13732	0.12374	0.063265	0.033963													5.18	0.15502	0.13892	0.12475	0.062479	0.033113	0	0	0
5.19	0.15439	0.13762	0.12369	0.06335	0.03395													5.19	0.15515	0.13894	0.12436	0.062741	0.032907	0	0	0
5.2	0.15417	0.13788	0.12367	0.063145	0.033837													5.2	0.15511	0.13913	0.12436	0.062968	0.03302	0	0	0
5.21	0.15415	0.13822	0.12359	0.062805	0.033864													5.21	0.15532	0.13919	0.12406	0.063017	0.033073	0	0	0
5.22	0.15422	0.13847	0.12335	0.062585	0.033625													5.22	0.15514	0.13919	0.12448	0.062996	0.033199	0	0	0
5.23	0.15374	0.13839	0.12351	0.062415	0.033518													5.23	0.15539	0.13903	0.12416	0.062897	0.033538	0	0	0
5.24	0.15368	0.13844	0.12363	0.062373	0.033611													5.24	0.15545	0.13894	0.12429	0.062897	0.03397	0	0	0
5.25	0.15368	0.13822	0.12369	0.062146	0.033273													5.25	0.15576	0.13874	0.12403	0.062791	0.034242	0	0	0
5.26	0.15376	0.13813	0.12317	0.061742	0.032894													5.26	0.15559	0.13886	0.12429	0.062833	0.034528	0	0	0
5.27	0.15409	0.13828	0.12318	0.061544	0.032575													5.27	0.15562	0.13883	0.12401	0.062911	0.034535	0	0	0
5.28	0.15421	0.13823	0.12343	0.061395	0.032004													5.28	0.15579	0.13876	0.12398	0.06289	0.034535	0	0	0
5.29	0.15415	0.13817	0.12355	0.061346	0.031732													5.29	0.15562	0.13863	0.12424	0.063003	0.034521	0	0	0
5.3	0.15397	0.13807	0.12393	0.06153	0.031632													5.3	0.15531	0.1386	0.12438	0.062982	0.034295	0	0	0
5.31	0.15365	0.13791	0.12384	0.061495	0.031818													5.31	0.15542	0.13849	0.12425	0.062911	0.034036	0	0	0
5.32	0.15376	0.13792	0.12349	0.061572	0.032044													5.32	0.15509	0.13853	0.1245	0.062953	0.033904	0	0	0
5.33	0.15343	0.13805	0.12393	0.061778	0.032363													5.33	0.15522	0.1384	0.12401	0.062762	0.033551	0	0	0
5.34	0.15352	0.13844	0.12371	0.061849	0.032681													5.34	0.15483	0.13851	0.12461	0.062932	0.033312	0	0	0
5.35	0.1535	0.13862	0.12412	0.06221	0.032887													5.35	0.1551	0.13867	0.12451	0.06289	0.032974	0	0	0
5.36	0.15351	0.13853	0.12418	0.062493	0.033219													5.36	0.15496	0.13862	0.12422	0.062826	0.032708	0	0	0
5.37	0.15334	0.13837	0.12448	0.06284	0.033625													5.37	0.15469	0.13846	0.12431	0.062585	0.032588	0	0	0
5.38	0.15325	0.13814	0.125	0.063088	0.034242													5.38	0.15478	0.13855	0.12406	0.062366	0.032595	0	0	0
5.39	0.15331	0.13795	0.12494	0.062953	0.034342													5.39	0.15471	0.13877	0.12438	0.062224	0.032854	0	0	0
5.4	0.1536	0.13796	0.12517	0.06301	0.034701													5.4	0.15507	0.1388	0.12391	0.062132	0.032774	0	0	0
5.41	0.1536	0.13826	0.12531	0.063074	0.034999													5.41	0.15531	0.13919	0.12402	0.062174	0.03314	0	0	0
5.42	0.15353	0.13859	0.12543	0.063074	0.035418													5.42	0.1555	0.13933	0.12436	0.062507	0.033312	0	0	0
5.43	0.1538	0.13899	0.12503	0.062847	0.035763													5.43	0.1556	0.13929	0.12409	0.062578	0.033478	0	0	0
5.44	0.15356	0.13895	0.12545	0.062854	0.035949													5.44	0.15548	0.13934	0.12436	0.062769	0.033757	0	0	0
5.45	0.15358	0.13894	0.12473	0.062812	0.035876													5.45	0.15569	0.13927	0.1242	0.062784	0.03397	0	0	0
5.46	0.15351	0.13892	0.12502	0.062854	0.03569													5.46	0.15579	0.13909	0.12409	0.062684	0.034242	0	0	0
5.47	0.15347	0.13898	0.12481	0.062521	0.035079													5.47	0.15587	0.13904	0.12381	0.062458	0.034588	0	0	0
5.48	0.15356	0.13916	0.12462	0.062146	0.034475													5.48	0.15566	0.13897	0.12408	0.062274	0.034488	0	0	0
5.49	0.15364	0.13936	0.12452	0.061863	0.033777													5.49	0.15569	0.13903	0.12357	0.062132	0.034548	0	0	0
5.5	0.15384	0.13953	0.12421	0.06158	0.033113													5.5	0.1551	0.13885	0.12399	0.062267	0.034422	0	0	0
5.51	0.15415	0.13963	0.1236	0.06131	0.032688													5.51	0.15496	0.13869	0.12354	0.062153	0.034309	0	0	0
5.52	0.15422	0.13961	0.12363	0.060985	0.032469													5.52	0.15509	0.13855	0.12332	0.062259	0.034103	0	0	0
5.53	0.15449	0.13947	0.12331	0.060482	0.03211													5.53	0.15459	0.13854	0.12368	0.062415	0.034023	0	0	0
5.54	0.15496	0.1392	0.12297	0.060029	0.032143													5.54	0.15439	0.13831	0.1235	0.062486	0.033817	0	0	0
5.55	0.15528	0.13895	0.1225	0.059646	0.031957													5.55	0.15436	0.13823	0.12329	0.06233	0.033638	0	0	0
5.56	0.15527	0.13904	0.12225	0.059582	0.031838													5.56	0.15422	0.13812	0.12333	0.062267	0.033478	0	0	0
5.57	0.15495	0.13906	0.12232	0.059582	0.031712													5.57	0.15411	0.13813	0.12347	0.062054	0.033306	0	0	0
5.58	0.15486	0.13895	0.122	0.059497	0.03136													5.58	0.15424	0.13804	0.12341	0.062033	0.033286	0	0	0
5.59	0.15462	0.13878	0.12228	0.059611	0.03124													5.59	0.15448	0.13817	0.12331	0.061806	0.033312	0	0	0
5.6	0.15472	0.13863	0.12242	0.059837	0.03128													5.6	0.15432	0.13835	0.12365	0.061778	0.033432	0	0	0
5.61	0.15455	0.13824	0.12252	0.05983	0.031439													5.61	0.15456	0.13858	0.12321	0.06148	0.033379	0	0	0
5.62	0.15457	0.13828	0.12267	0.060064	0.031592													5.62	0.15419	0.13843	0.12344	0.061424	0.033518	0	0	0
5.63	0.15448	0.13827	0.12297	0.060453	0.03207													5.63	0.1542	0.13823	0.12361	0.061303	0.033412	0	0	0
5.64	0.15485	0.13829	0.12295	0.060836	0.032502													5.64	0.15451	0.13819	0.12359	0.061445	0.033399	0	0	0
5.65	0.15514	0.13837	0.12321	0.061155	0.032854													5.65	0.15473	0.13819	0.12364	0.061587	0.033359	0	0	0
5.66	0.15483	0.13854	0.12394	0.061657	0.033339													5.66	0.15478	0.13823	0.1238	0.061714	0.033372	0	0	0
5.67	0.15512	0.13858	0.12388	0.062125	0.033585													5.67	0.15454	0.13835	0.12406	0.061665	0.033425	0	0	0
5.68	0.15514	0.13881	0.12405	0.062359	0.033857													5.68	0	0	0	0	0	0	0	0
5.69	0.15504	0.13904	0.12448	0.062649	0.034269													5.69	0	0	0	0	0	0	0	0
5.7	0.15538	0.13947	0.12467	0.062939	0.034541													5.7	0	0	0	0	0	0	0	0
5.71	0.15562	0.13972	0.12488	0.063003	0.034827													5.71	0	0	0	0	0	0	0	0
5.72	0.15587	0.1399	0.1253	0.06335	0.035239													5.72	0	0	0	0	0	0	0	0
5.73	0.15635	0.13992	0.12557	0.063563	0.035717													5.73	0	0	0	0	0	0	0	0
5.74	0.15676	0.13999	0.12549	0.063336	0.036109													5.74	0	0	0	0	0	0	0	0
5.75	0.15664	0.14024	0.12555	0.063095	0.036315													5.75	0	0	0	0	0	0	0	0
5.76	0.15627	0.14036	0.12559	0.062854	0.036361													5.76	0	0	0	0	0	0	0	0
5.77	0.15622	0.14055	0.1249	0.062663	0.036075													5.77	0	0	0	0	0	0	0	0
5.78	0.15569	0.14048	0.12541	0.062706	0.035717													5.78	0	0	0	0	0	0	0	0
5.79	0.15542	0.14018	0.12514	0.062536	0.035338													5.79	0	0	0	0	0	0	0	0
5.8	0.15548	0.1398	0.12445	0.062373	0.034873													5.8	0	0	0	0	0	0	0	0
5.81	0.15517	0.13949	0.1246	0.062366	0.034475													5.81	0	0	0	0	0	0	0	0
5.82	0.15517	0.13903	0.12399	0.062075	0.034023													5.82	0	0	0	0	0	0	0	0
5.83	0.15525	0.13863	0.12335	0.061863	0.033545													5.83	0	0	0	0	0	0	0	0
5.84	0.155	0.13828	0.12316	0.061523	0.032881													5.84	0	0	0	0	0	0	0	0
5.85	0.15467	0.1378	0.1231	0.061204	0.032642													5.85	0	0	0	0	0	0	0	0
5.86	0.15483	0.13758	0.12222	0.060659	0.031878													5.86	0	0	0	0	0	0	0	0
5.87	0.15455	0.13743	0.12186	0.060319	0.03138													5.87	0	0	0	0	0	0	0	0
5.88	0.15428	0.13716	0.12148	0.059972	0.030729													5.88	0	0	0	0	0	0	0	0
5.89	0.15397	0.137	0.12156	0.059589	0.030204													5.89	0	0	0	0	0	0	0	0
5.9	0.15382	0.13707	0.12156	0.059377	0.029892													5.9	0	0	0	0	0	0	0	0
5.91	0.15407	0.13702	0.12114	0.059044	0.029752													5.91	0	0	0	0	0	0	0	0
5.92	0.154	0.13713	0.12124	0.059037	0.029799													5.92	0	0	0	0	0	0	0	0
5.93	0.15397	0.13723	0.12127	0.059186	0.029626													5.93	0	0	0	0	0	0	0	0
5.94	0.15396	0.13729	0.12118	0.059193	0.029573													5.94	0	0	0	0	0	0	0	0
5.95	0.15397	0.13754	0.1215	0.059285	0.029633													5.95	0	0	0	0	0	0	0	0
5.96	0.15379	0.13749	0.12176	0.059327	0.029998													5.96	0	0	0	0	0	0	0	0
5.97	0.1539	0.13759	0.12185	0.059441	0.030403													5.97	0	0	0	0	0	0	0	0
5.98	0.1538	0.13775	0.12232	0.059873	0.030928													5.98	0	0	0	0	0	0	0	0
5.99	0.15366	0.13794	0.12254	0.060114	0.031619													5.99	0	0	0	0	0	0	0	0
6	0.1537	0.13814	0.12282	0.060517	0.032442													6	0	0	0	0	0	0	0	0
6.01	0.15398	0.13821	0.12285	0.060949	0.03308													6.01	0	0	0	0	0	0	0	0
6.02	0.15372	0.13839	0.12309	0.061502	0.033598													6.02	0	0	0	0	0	0	0	0
6.03	0.15366	0.13848	0.12317	0.062153	0.034003													6.03	0	0	0	0	0	0	0	0
6.04	0.15345	0.13861	0.1234	0.062861	0.034528													6.04	0	0	0	0	0	0	0	0
6.05	0.15372	0.13847	0.12326	0.063293	0.034727													6.05	0	0	0	0	0	0	0	0
6.06	0.15391	0.13875	0.12328	0.063747	0.035006													6.06	0	0	0	0	0	0	0	0
6.07	0.15407	0.13888	0.12355	0.06408	0.035046													6.07	0	0	0	0	0	0	0	0
6.08	0.15451	0.13901	0.12403	0.064334	0.035312													6.08	0	0	0	0	0	0	0	0
6.09	0.15513	0.13901	0.12448	0.064249	0.035405													6.09	0	0	0	0	0	0	0	0
6.1	0.15503	0.13877	0.1243	0.064058	0.035325													6.1	0	0	0	0	0	0	0	0
6.11	0.15496	0.13865	0.12417	0.063768	0.035511													6.11	0	0	0	0	0	0	0	0
6.12	0.15496	0.13876	0.12424	0.063619	0.035617													6.12	0	0	0	0	0	0	0	0
6.13	0.15505	0.13888	0.12474	0.063463	0.035816													6.13	0	0	0	0	0	0	0	0
6.14	0.15562	0.13869	0.12449	0.06335	0.035624													6.14	0	0	0	0	0	0	0	0
6.15	0.1554	0.13878	0.12441	0.063385	0.035351													6.15	0	0	0	0	0	0	0	0
6.16	0.15513	0.13849	0.12424	0.063258	0.035019													6.16	0	0	0	0	0	0	0	0
6.17	0.15489	0.13833	0.12445	0.063173	0.03472													6.17	0	0	0	0	0	0	0	0
6.18	0.15461	0.1383	0.12483	0.062904	0.034442													6.18	0	0	0	0	0	0	0	0
6.19	0.15475	0.13836	0.1246	0.062493	0.033983													6.19	0	0	0	0	0	0	0	0
6.2	0.15444	0.13829	0.12451	0.062132	0.033731													6.2	0	0	0	0	0	0	0	0
6.21	0.15425	0.13822	0.12435	0.061799	0.033385													6.21	0	0	0	0	0	0	0	0
6.22	0.15436	0.13832	0.12392	0.061339	0.033007													6.22	0	0	0	0	0	0	0	0
6.23	0.15464	0.13844	0.1238	0.061346	0.032854													6.23	0	0	0	0	0	0	0	0
6.24	0.15424	0.13837	0.12366	0.061183	0.032735													6.24	0	0	0	0	0	0	0	0
6.25	0.15441	0.13837	0.12316	0.061027	0.032436													6.25	0	0	0	0	0	0	0	0
6.26	0.15432	0.13849	0.12319	0.06107	0.032303													6.26	0	0	0	0	0	0	0	0
6.27	0.15403	0.13853	0.1232	0.061183	0.03215													6.27	0	0	0	0	0	0	0	0
6.28	0.15382	0.13847	0.12294	0.060985	0.031858													6.28	0	0	0	0	0	0	0	0
6.29	0.15362	0.13828	0.12303	0.061197	0.031811													6.29	0	0	0	0	0	0	0	0
6.3	0.15366	0.13806	0.12289	0.061332	0.031871													6.3	0	0	0	0	0	0	0	0
6.31	0.15357	0.13796	0.1231	0.061268	0.031898													6.31	0	0	0	0	0	0	0	0
6.32	0.15383	0.13798	0.12293	0.061254	0.032057													6.32	0	0	0	0	0	0	0	0
6.33	0.15402	0.13796	0.12306	0.061126	0.032323													6.33	0	0	0	0	0	0	0	0
6.34	0.15394	0.13767	0.12335	0.061261	0.032475													6.34	0	0	0	0	0	0	0	0
6.35	0.15439	0.13765	0.12325	0.06148	0.032834													6.35	0	0	0	0	0	0	0	0
6.36	0.15473	0.1378	0.12332	0.061587	0.033239													6.36	0	0	0	0	0	0	0	0
6.37	0.15467	0.13808	0.12344	0.061813	0.033618													6.37	0	0	0	0	0	0	0	0
6.38	0.1545	0.13835	0.12394	0.062104	0.03399													6.38	0	0	0	0	0	0	0	0
6.39	0.15461	0.13867	0.12366	0.061799	0.034309													6.39	0	0	0	0	0	0	0	0
6.4	0.15501	0.1388	0.12333	0.061806	0.034262													6.4	0	0	0	0	0	0	0	0
6.41	0.155	0.13896	0.12334	0.061806	0.034342													6.41	0	0	0	0	0	0	0	0
6.42	0.155	0.13905	0.1234	0.061785	0.034342													6.42	0	0	0	0	0	0	0	0
6.43	0.15521	0.13906	0.12357	0.061792	0.034302													6.43	0	0	0	0	0	0	0	0
6.44	0.15536	0.13918	0.12316	0.061686	0.034156													6.44	0	0	0	0	0	0	0	0
6.45	0.15494	0.13913	0.12348	0.061757	0.034129													6.45	0	0	0	0	0	0	0	0
6.46	0.15494	0.13925	0.12376	0.061891	0.034016													6.46	0	0	0	0	0	0	0	0
6.47	0.15555	0.13926	0.12327	0.061643	0.033877													6.47	0	0	0	0	0	0	0	0
6.48	0.15567	0.13924	0.12354	0.061502	0.03385													6.48	0	0	0	0	0	0	0	0
6.49	0.15587	0.1393	0.12344	0.061466	0.033598													6.49	0	0	0	0	0	0	0	0
6.5	0.15602	0.13918	0.12339	0.061466	0.033459													6.5	0	0	0	0	0	0	0	0
6.51	0.15612	0.1392	0.12368	0.06165	0.033266													6.51	0	0	0	0	0	0	0	0
6.52	0.156	0.13906	0.12389	0.061735	0.033067													6.52	0	0	0	0	0	0	0	0
6.53	0.15577	0.13902	0.12372	0.061827	0.03298													6.53	0	0	0	0	0	0	0	0
6.54	0.15558	0.13911	0.12405	0.062019	0.032934													6.54	0	0	0	0	0	0	0	0
6.55	0.15528	0.13901	0.12428	0.062111	0.032947													6.55	0	0	0	0	0	0	0	0
6.56	0.15515	0.13881	0.1242	0.062004	0.033053													6.56	0	0	0	0	0	0	0	0
6.57	0.15523	0.13872	0.12431	0.061905	0.032987													6.57	0	0	0	0	0	0	0	0
6.58	0.15507	0.13865	0.12453	0.061927	0.033153													6.58	0	0	0	0	0	0	0	0
6.59	0.15515	0.13844	0.12456	0.061927	0.03312													6.59	0	0	0	0	0	0	0	0
6.6	0.15526	0.13855	0.1246	0.06199	0.033133													6.6	0	0	0	0	0	0	0	0
6.61	0.15517	0.1386	0.12448	0.062111	0.033126													6.61	0	0	0	0	0	0	0	0
6.62	0.15502	0.13892	0.12475	0.062479	0.033113													6.62	0	0	0	0	0	0	0	0
6.63	0.15515	0.13894	0.12436	0.062741	0.032907													6.63	0	0	0	0	0	0	0	0
6.64	0.15511	0.13913	0.12436	0.062968	0.03302													6.64	0	0	0	0	0	0	0	0
6.65	0.15532	0.13919	0.12406	0.063017	0.033073													6.65	0	0	0	0	0	0	0	0
6.66	0.15514	0.13919	0.12448	0.062996	0.033199													6.66	0	0	0	0	0	0	0	0
6.67	0.15539	0.13903	0.12416	0.062897	0.033538													6.67	0	0	0	0	0	0	0	0
6.68	0.15545	0.13894	0.12429	0.062897	0.03397													6.68	0	0	0	0	0	0	0	0
6.69	0.15576	0.13874	0.12403	0.062791	0.034242													6.69	0	0	0	0	0	0	0	0
6.7	0.15559	0.13886	0.12429	0.062833	0.034528													6.7	0	0	0	0	0	0	0	0
6.71	0.15562	0.13883	0.12401	0.062911	0.034535													6.71	0	0	0	0	0	0	0	0
6.72	0.15579	0.13876	0.12398	0.06289	0.034535													6.72	0	0	0	0	0	0	0	0
6.73	0.15562	0.13863	0.12424	0.063003	0.034521													6.73	0	0	0	0	0	0	0	0
6.74	0.15531	0.1386	0.12438	0.062982	0.034295													6.74	0	0	0	0	0	0	0	0
6.75	0.15542	0.13849	0.12425	0.062911	0.034036													6.75	0	0	0	0	0	0	0	0
6.76	0.15509	0.13853	0.1245	0.062953	0.033904													6.76	0	0	0	0	0	0	0	0
6.77	0.15522	0.1384	0.12401	0.062762	0.033551													6.77	0	0	0	0	0	0	0	0
6.78	0.15483	0.13851	0.12461	0.062932	0.033312													6.78	0	0	0	0	0	0	0	0
6.79	0.1551	0.13867	0.12451	0.06289	0.032974													6.79	0	0	0	0	0	0	0	0
6.8	0.15496	0.13862	0.12422	0.062826	0.032708													6.8	0	0	0	0	0	0	0	0
6.81	0.15469	0.13846	0.12431	0.062585	0.032588													6.81	0	0	0	0	0	0	0	0
6.82	0.15478	0.13855	0.12406	0.062366	0.032595													6.82	0	0	0	0	0	0	0	0
6.83	0.15471	0.13877	0.12438	0.062224	0.032854													6.83	0	0	0	0	0	0	0	0
6.84	0.15507	0.1388	0.12391	0.062132	0.032774													6.84	0	0	0	0	0	0	0	0
6.85	0.15531	0.13919	0.12402	0.062174	0.03314													6.85	0	0	0	0	0	0	0	0
6.86	0.1555	0.13933	0.12436	0.062507	0.033312													6.86	0	0	0	0	0	0	0	0
6.87	0.1556	0.13929	0.12409	0.062578	0.033478													6.87	0	0	0	0	0	0	0	0
6.88	0.15548	0.13934	0.12436	0.062769	0.033757													6.88	0	0	0	0	0	0	0	0
6.89	0.15569	0.13927	0.1242	0.062784	0.03397													6.89	0	0	0	0	0	0	0	0
6.9	0.15579	0.13909	0.12409	0.062684	0.034242													6.9	0	0	0	0	0	0	0	0
6.91	0.15587	0.13904	0.12381	0.062458	0.034588													6.91	0	0	0	0	0	0	0	0
6.92	0.15566	0.13897	0.12408	0.062274	0.034488													6.92	0	0	0	0	0	0	0	0
6.93	0.15569	0.13903	0.12357	0.062132	0.034548													6.93	0	0	0	0	0	0	0	0
6.94	0.1551	0.13885	0.12399	0.062267	0.034422													6.94	0	0	0	0	0	0	0	0
6.95	0.15496	0.13869	0.12354	0.062153	0.034309													6.95	0	0	0	0	0	0	0	0
6.96	0.15509	0.13855	0.12332	0.062259	0.034103													6.96	0	0	0	0	0	0	0	0
6.97	0.15459	0.13854	0.12368	0.062415	0.034023													6.97	0	0	0	0	0	0	0	0
6.98	0.15439	0.13831	0.1235	0.062486	0.033817													6.98	0	0	0	0	0	0	0	0
6.99	0.15436	0.13823	0.12329	0.06233	0.033638													6.99	0	0	0	0	0	0	0	0
7	0.15422	0.13812	0.12333	0.062267	0.033478													7	0	0	0	0	0	0	0	0
7.01	0.15411	0.13813	0.12347	0.062054	0.033306													7.01	0	0	0	0	0	0	0	0
7.02	0.15424	0.13804	0.12341	0.062033	0.033286													7.02	0	0	0	0	0	0	0	0
7.03	0.15448	0.13817	0.12331	0.061806	0.033312													7.03	0	0	0	0	0	0	0	0
7.04	0.15432	0.13835	0.12365	0.061778	0.033432													7.04	0	0	0	0	0	0	0	0
7.05	0.15456	0.13858	0.12321	0.06148	0.033379													7.05	0	0	0	0	0	0	0	0
7.06	0.15419	0.13843	0.12344	0.061424	0.033518													7.06	0	0	0	0	0	0	0	0
7.07	0.1542	0.13823	0.12361	0.061303	0.033412													7.07	0	0	0	0	0	0	0	0
7.08	0.15451	0.13819	0.12359	0.061445	0.033399													7.08	0	0	0	0	0	0	0	0
7.09	0.15473	0.13819	0.12364	0.061587	0.033359													7.09	0	0	0	0	0	0	0	0
7.1	0.15478	0.13823	0.1238	0.061714	0.033372													7.1	0	0	0	0	0	0	0	0
7.11	0.15454	0.13835	0.12406	0.061665	0.033425													7.11	0	0	0	0	0	0	0	0
7.12	0	0	0	0	0													7.12	0	0	0	0	0	0	0	0
7.13	0	0	0	0	0													7.13	0	0	0	0	0	0	0	0
7.14	0	0	0	0	0													7.14	0	0	0	0	0	0	0	0
7.15	0	0	0	0	0													7.15	0	0	0	0	0	0	0	0
7.16	0	0	0	0	0													7.16	0	0	0	0	0	0	0	0
7.17	0	0	0	0	0													7.17	0	0	0	0	0	0	0	0
7.18	0	0	0	0	0													7.18	0	0	0	0	0	0	0	0
7.19	0	0	0	0	0													7.19	0	0	0	0	0	0	0	0
7.2	0	0	0	0	0													7.2	0	0	0	0	0	0	0	0
7.21	0	0	0	0	0													7.21	0	0	0	0	0	0	0	0
7.22	0	0	0	0	0													7.22	0	0	0	0	0	0	0	0
7.23	0	0	0	0	0													7.23	0	0	0	0	0	0	0	0
7.24	0	0	0	0	0													7.24	0	0	0	0	0	0	0	0
7.25	0	0	0	0	0													7.25	0	0	0	0	0	0	0	0
7.26	0	0	0	0	0													7.26	0	0	0	0	0	0	0	0
7.27	0	0	0	0	0													7.27	0	0	0	0	0	0	0	0
7.28	0	0	0	0	0													7.28	0	0	0	0	0	0	0	0
7.29	0	0	0	0	0													7.29	0	0	0	0	0	0	0	0
7.3	0	0	0	0	0													7.3	0	0	0	0	0	0	0	0
7.31	0	0	0	0	0													7.31	0	0	0	0	0	0	0	0
7.32	0	0	0	0	0													7.32	0	0	0	0	0	0	0	0
7.33	0	0	0	0	0													7.33	0	0	0	0	0	0	0	0
7.34	0	0	0	0	0													7.34	0	0	0	0	0	0	0	0
7.35	0	0	0	0	0													7.35	0	0	0	0	0	0	0	0
7.36	0	0	0	0	0													7.36	0	0	0	0	0	0	0	0
7.37	0	0	0	0	0													7.37	0	0	0	0	0	0	0	0
7.38	0	0	0	0	0													7.38	0	0	0	0	0	0	0	0
7.39	0	0	0	0	0													7.39	0	0	0	0	0	0	0	0
7.4	0	0	0	0	0													7.4	0	0	0	0	0	0	0	0
7.41	0	0	0	0	0													7.41	0	0	0	0	0	0	0	0
7.42	0	0	0	0	0													7.42	0	0	0	0	0	0	0	0
7.43	0	0	0	0	0													7.43	0	0	0	0	0	0	0	0
7.44	0	0	0	0	0													7.44	0	0	0	0	0	0	0	0
7.45	0	0	0	0	0													7.45	0	0	0	0	0	0	0	0
7.46	0	0	0	0	0													7.46	0	0	0	0	0	0	0	0
7.47	0	0	0	0	0													7.47	0	0	0	0	0	0	0	0
7.48	0	0	0	0	0													7.48	0	0	0	0	0	0	0	0
7.49	0	0	0	0	0													7.49	0	0	0	0	0	0	0	0
7.5	0	0	0	0	0													7.5	0	0	0	0	0	0	0	0
7.51	0	0	0	0	0													7.51	0	0	0	0	0	0	0	0
7.52	0	0	0	0	0													7.52	0	0	0	0	0	0	0	0
7.53	0	0	0	0	0													7.53	0	0	0	0	0	0	0	0
7.54	0	0	0	0	0													7.54	0	0	0	0	0	0	0	0
7.55	0	0	0	0	0													7.55	0	0	0	0	0	0	0	0
7.56	0	0	0	0	0													7.56	0	0	0	0	0	0	0	0
7.57	0	0	0	0	0													7.57	0	0	0	0	0	0	0	0
7.58	0	0	0	0	0													7.58	0	0	0	0	0	0	0	0
7.59	0	0	0	0	0													7.59	0	0	0	0	0	0	0	0
7.6	0	0	0	0	0													7.6	0	0	0	0	0	0	0	0
7.61	0	0	0	0	0													7.61	0	0	0	0	0	0	0	0
7.62	0	0	0	0	0													7.62	0	0	0	0	0	0	0	0
7.63	0	0	0	0	0													7.63	0	0	0	0	0	0	0	0
7.64	0	0	0	0	0													7.64	0	0	0	0	0	0	0	0
7.65	0	0	0	0	0													7.65	0	0	0	0	0	0	0	0
7.66	0	0	0	0	0													7.66	0	0	0	0	0	0	0	0
7.67	0	0	0	0	0													7.67	0	0	0	0	0	0	0	0
7.68	0	0	0	0	0													7.68	0	0	0	0	0	0	0	0
7.69	0	0	0	0	0													7.69	0	0	0	0	0	0	0	0
7.7	0	0	0	0	0													7.7	0	0	0	0	0	0	0	0
7.71	0	0	0	0	0													7.71	0	0	0	0	0	0	0	0
7.72	0	0	0	0	0													7.72	0	0	0	0	0	0	0	0
7.73	0	0	0	0	0													7.73	0	0	0	0	0	0	0	0
7.74	0	0	0	0	0													7.74	0	0	0	0	0	0	0	0
7.75	0	0	0	0	0													7.75	0	0	0	0	0	0	0	0
7.76	0	0	0	0	0													7.76	0	0	0	0	0	0	0	0
7.77	0	0	0	0	0													7.77	0	0	0	0	0	0	0	0
7.78	0	0	0	0	0													7.78	0	0	0	0	0	0	0	0
7.79	0	0	0	0	0													7.79	0	0	0	0	0	0	0	0
7.8	0	0	0	0	0													7.8	0	0	0	0	0	0	0	0
7.81	0	0	0	0	0													7.81	0	0	0	0	0	0	0	0
7.82	0	0	0	0	0													7.82	0	0	0	0	0	0	0	0
7.83	0	0	0	0	0													7.83	0	0	0	0	0	0	0	0
7.84	0	0	0	0	0													7.84	0	0	0	0	0	0	0	0
7.85	0	0	0	0	0													7.85	0	0	0	0	0	0	0	0
7.86	0	0	0	0	0													7.86	0	0	0	0	0	0	0	0
7.87	0	0	0	0	0													7.87	0	0	0	0	0	0	0	0
7.88	0	0	0	0	0													7.88	0	0	0	0	0	0	0	0
7.89	0	0	0	0	0													7.89	0	0	0	0	0	0	0	0
7.9	0	0	0	0	0													7.9	0	0	0	0	0	0	0	0
7.91	0	0	0	0	0													7.91	0	0	0	0	0	0	0	0
7.92	0	0	0	0	0													7.92	0	0	0	0	0	0	0	0
7.93	0	0	0	0	0													7.93	0	0	0	0	0	0	0	0
7.94	0	0	0	0	0													7.94	0	0	0	0	0	0	0	0
7.95	0	0	0	0	0													7.95	0	0	0	0	0	0	0	0
7.96	0	0	0	0	0													7.96	0	0	0	0	0	0	0	0
7.97	0	0	0	0	0													7.97	0	0	0	0	0	0	0	0
7.98	0	0	0	0	0													7.98	0	0	0	0	0	0	0	0
7.99	0	0	0	0	0													7.99	0	0	0	0	0	0	0	0
8	0	0	0	0	0													8	0	0	0	0	0	0	0	0
8.01	0	0	0	0	0
8.02	0	0	0	0	0
8.03	0	0	0	0	0
8.04	0	0	0	0	0
8.05	0	0	0	0	0
8.06	0	0	0	0	0
8.07	0	0	0	0	0
8.08	0	0	0	0	0
8.09	0	0	0	0	0
8.1	0	0	0	0	0
8.11	0	0	0	0	0
8.12	0	0	0	0	0
8.13	0	0	0	0	0
8.14	0	0	0	0	0
8.15	0	0	0	0	0
8.16	0	0	0	0	0
8.17	0	0	0	0	0
8.18	0	0	0	0	0
8.19	0	0	0	0	0
8.2	0	0	0	0	0
8.21	0	0	0	0	0
8.22	0	0	0	0	0
8.23	0	0	0	0	0
8.24	0	0	0	0	0
8.25	0	0	0	0	0
8.26	0	0	0	0	0
8.27	0	0	0	0	0
8.28	0	0	0	0	0
8.29	0	0	0	0	0
8.3	0	0	0	0	0
8.31	0	0	0	0	0
8.32	0	0	0	0	0
8.33	0	0	0	0	0
8.34	0	0	0	0	0
8.35	0	0	0	0	0
8.36	0	0	0	0	0
8.37	0	0	0	0	0
8.38	0	0	0	0	0
8.39	0	0	0	0	0
8.4	0	0	0	0	0
8.41	0	0	0	0	0
8.42	0	0	0	0	0
8.43	0	0	0	0	0
8.44	0	0	0	0	0
8.45	0	0	0	0	0
8.46	0	0	0	0	0
8.47	0	0	0	0	0
8.48	0	0	0	0	0
8.49	0	0	0	0	0
8.5	0	0	0	0	0
8.51	0	0	0	0	0
8.52	0	0	0	0	0
8.53	0	0	0	0	0
8.54	0	0	0	0	0
8.55	0	0	0	0	0
8.56
8.57
8.58
8.59
8.6
8.61
8.62
8.63
8.64
8.65
8.66
8.67
8.68
8.69
8.7
8.71
8.72
8.73
8.74
8.75
8.76
8.77
8.78
8.79
8.8
8.81
8.82
8.83
8.84
8.85
8.86
8.87
8.88
