# Supplementary material for: Experimental research on the impact pressure of tidal bore fronts
Source: PLoS One. 2024 May 10;19(5):e0301204. doi: 10.1371/journal.pone.0301204 (PMC11086831; doi:10.1371/journal.pone.0301204)
Supplement: S5 Dataset — (XLSX) [file pone.0301204.s005.xlsx]

## Sheet: C1
相对时间(s)	T1	T2	T3	T4	T5	T6					H=0.094m							脉动	T1	T2	T3	T4	T5	T6	T7	T8
0	0.066608	0.036932	0.005188	-0.011005	0.0041928	0.005201				0	0.0919		0.09519	0.12137	0.054828			0	0.15895	0.1277	0.094065	0.061509	0.055078	0.031799	0	0
0.01	0.066857	0.036946	0.0049522	-0.011055	0.0040799	0.0054508				0.02	0.09136		0.0699396	0.061273	0.0318353			0.01	0.15892	0.12809	0.09529	0.062713	0.05464	0.030879	0	0
0.02	0.066904	0.036981	0.0047885	-0.011196	0.0041796	0.0056152				0.04	0.09163	Ps	0.0252504	0.060097	0.0229927			0.02	0.15922	0.12874	0.095526	0.063591	0.054606	0.029373	0	0
0.03	0.066743	0.037029	0.0051421	-0.011026	0.0041198	0.0053259				0.06	0.0919	H	0.0925318					0.03	0.15916	0.1296	0.096357	0.065751	0.05535	0.027579	0	0
0.04	0.066776	0.036946	0.0050635	-0.010941	0.0041729	0.0053391				0.08	0.09273							0.04	0.15951	0.13041	0.097078	0.068279	0.056346	0.028151	0	0
0.05	0.066965	0.037023	0.0048081	-0.011069	0.0041796	0.0055494				0.1	0.09218							0.05	0.15993	0.13114	0.098289	0.068003	0.057535	0.030642	0	0
0.06	0.066689	0.036967	0.0052469	-0.011104	0.0041331	0.0052207				0.12	0.09136							0.06	0.16056	0.13165	0.099553	0.066955	0.058319	0.0327	0	0
0.07	0.066796	0.036953	0.0048998	-0.01109	0.0041131	0.005602				0.14	0.09245							0.07	0.16086	0.13223	0.1002	0.06631	0.058678	0.035237	0	0
0.08	0.066668	0.036988	0.0049325	-0.011111	0.0042593	0.0054574				0.16	0.09163							0.08	0.16099	0.13245	0.10012	0.066303	0.058811	0.039399	0	0
0.09	0.066479	0.037029	0.0050766	-0.011118	0.0041928	0.0053851				0.18	0.09108							0.09	0.16097	0.13267	0.10004	0.066289	0.05891	0.043829	0	0
0.1	0.066662	0.037023	0.0047688	-0.011125	0.004153	0.0055955				0.2	0.09218							0.1	0.16105	0.13273	0.10018	0.066452	0.059554	0.044664	0	0
0.11	0.066493	0.036953	0.0049784	-0.011168	0.0041928	0.0054311				0.22	0.09163							0.11	0.16112	0.1326	0.1004	0.067344	0.060743	0.042074	0	0
0.12	0.066486	0.036939	0.0048605	-0.011182	0.0042061	0.0055363				0.24	0.09136							0.12	0.16117	0.13283	0.1008	0.06789	0.062357	0.04239	0	0
0.13	0.066203	0.037085	0.0052796	-0.010984	0.0042128	0.0049183				0.26	0.09136							0.13	0.16085	0.13294	0.10105	0.066827	0.063958	0.041752	0	0
0.14	0.06654	0.037141	0.0047688	-0.01109	0.0042327	0.0056283				0.28	0.093							0.14	0.16037	0.13274	0.10103	0.065496	0.064556	0.043146	0	0
0.15	0.066446	0.036974	0.0047492	-0.011026	0.004153	0.0055692				0.3	0.09218							0.15	0.16069	0.13257	0.10082	0.064292	0.064058	0.042594	0	0
0.16	0.066439	0.037016	0.004867	-0.011047	0.0041862	0.0055429				0.32	0.08999							0.16	0.16119	0.13248	0.10074	0.062904	0.064336	0.038058	0	0
0.17	0.066169	0.037029	0.0051683	-0.010948	0.0042526	0.0051024				0.34	0.093							0.17	0.16152	0.13237	0.10024	0.066162	0.064562	0.034534	0	0
0.18	0.066473	0.037064	0.004795	-0.011047	0.0041663	0.0056349				0.36	0.09163							0.18	0.16207	0.13205	0.099593	0.067826	0.065439	0.033837	0	0
0.19	0.06627	0.037099	0.0047885	-0.011069	0.0041397	0.0054837				0.38	0.093							0.19	0.16208	0.13157	0.099927	0.066898	0.066488	0.032923	0	0
0.2	0.066378	0.037113	0.0047819	-0.011026	0.0041331	0.0054574				0.4	0.09218							0.2	0.16225	0.13117	0.0999	0.067054	0.065094	0.032904	0	0
0.21	0.066412	0.037127	0.0048605	-0.011111	0.0041131	0.005372				0.42	0.09245							0.21	0.16219	0.13099	0.099619	0.06682	0.062464	0.030616	0	0
0.22	0.066331	0.037127	0.005057	-0.010863	0.0042128	0.0052207				0.44	0.093							0.22	0.16194	0.1307	0.099311	0.06614	0.06077	0.027447	0	0
0.23	0.066668	0.037043	0.0046247	-0.011154	0.0041464	0.0056415				0.46	0.0941							0.23	0.16149	0.13038	0.099697	0.065581	0.060405	0.026658	0	0
0.24	0.066743	0.037148	0.0048409	-0.011069	0.0041331	0.0056218				0.48	0.09574							0.24	0.16115	0.12978	0.099422	0.065376	0.059614	0.025501	0	0
0.25	0.066689	0.037155	0.0046902	-0.011047	0.004153	0.0055823				0.5	0.0941							0.25	0.16047	0.12918	0.098604	0.065354	0.05818	0.023391	0	0
0.26	0.066432	0.037294	0.0051028	-0.011033	0.0041796	0.0052799				0.52	0.09601							0.26	0.15968	0.12863	0.098237	0.066735	0.057728	0.021918	0	0
0.27	0.066459	0.037183	0.0051618	-0.010991	0.0042593	0.0053259				0.54	0.09711							0.27	0.15919	0.12826	0.09679	0.069603	0.057774	0.022326	0	0
0.28	0.066486	0.037371	0.0050046	-0.011097	0.0041464	0.0054706				0.56	0.10149							0.28	0.15849	0.12825	0.09624	0.071339	0.058293	0.021241	0	0
0.29	0.066776	0.037371	0.0047492	-0.011196	0.0041663	0.0057138				0.58	0.11163							0.29	0.15787	0.12873	0.096056	0.070708	0.058087	0.02015	0	0
0.3	0.066904	0.037545	0.0051814	-0.011076	0.0041729	0.0053391				0.6	0.12286							0.3	0.15814	0.12904	0.095061	0.068959	0.057841	0.020196	0	0
0.31	0.067275	0.037677	0.0052796	-0.011133	0.0041928	0.0052142				0.62	0.13272							0.31	0.1581	0.12927	0.09531	0.068548	0.05715	0.020176	0	0
0.32	0.067828	0.037865	0.0052993	-0.011125	0.0042194	0.0054969				0.64	0.14642							0.32	0.1584	0.12939	0.096043	0.068888	0.0562	0.020518	0	0
0.33	0.068031	0.038136	0.005594	-0.010984	0.0042858	0.0051156				0.66	0.15272							0.33	0.1585	0.12942	0.097425	0.06898	0.055862	0.021517	0	0
0.34	0.068382	0.038234	0.0055089	-0.010998	0.0042261	0.0054443				0.68	0.15985							0.34	0.15871	0.12942	0.098486	0.068647	0.05537	0.023187	0	0
0.35	0.068712	0.038561	0.0055416	-0.010998	0.0042261	0.0056218				0.7	0.16259							0.35	0.15985	0.1303	0.098905	0.068789	0.054507	0.025324	0	0
0.36	0.068665	0.038728	0.0059739	-0.011047	0.0042393	0.0053982				0.72	0.16396							0.36	0.16041	0.13134	0.099632	0.069136	0.053929	0.025455	0	0
0.37	0.068854	0.03895	0.0060721	-0.011012	0.0042726	0.0054311				0.74	0.1656							0.37	0.16037	0.13143	0.099868	0.069016	0.05367	0.024772	0	0
0.38	0.069306	0.039424	0.0065109	-0.010962	0.0043191	0.0051682				0.76	0.16971							0.38	0.1601	0.13194	0.10021	0.068676	0.053962	0.025205	0	0
0.39	0.070041	0.039855	0.0065895	-0.011026	0.004246	0.0053522				0.78	0.17135							0.39	0.15962	0.13294	0.1011	0.068704	0.054228	0.025324	0	0
0.4	0.07083	0.040426	0.0068056	-0.011161	0.0042991	0.0056152				0.8	0.17327							0.4	0.15994	0.1334	0.10155	0.068987	0.053922	0.025205	0	0
0.41	0.071504	0.040934	0.007323	-0.011019	0.0042061	0.0054508				0.82	0.17135							0.41	0.1611	0.13332	0.10121	0.069101	0.054108	0.025869	0	0
0.42	0.072482	0.0417	0.0077749	-0.011062	0.0042194	0.0053785				0.84	0.17245							0.42	0.16211	0.13294	0.10147	0.069469	0.054653	0.026369	0	0
0.43	0.073568	0.042625	0.0083971	-0.011062	0.0042061	0.005372				0.86	0.173							0.43	0.16283	0.13276	0.10272	0.070496	0.055596	0.027	0	0
0.44	0.075052	0.043614	0.0088621	-0.011076	0.0041729	0.0056415				0.88	0.1708							0.44	0.16348	0.13284	0.10355	0.07216	0.056712	0.028045	0	0
0.45	0.076637	0.04488	0.00991	-0.010977	0.0041862	0.0053259				0.9	0.17135							0.45	0.16409	0.13338	0.10451	0.074426	0.057788	0.029012	0	0
0.46	0.078425	0.046314	0.011017	-0.011019	0.0041464	0.0054048				0.92	0.17163							0.46	0.16525	0.13402	0.10465	0.075722	0.059076	0.03126	0	0
0.47	0.080172	0.048054	0.012078	-0.01097	0.0043058	0.0055955				0.94	0.1719							0.47	0.16598	0.1344	0.10483	0.076183	0.060199	0.032489	0	0
0.48	0.081973	0.049968	0.013702	-0.010984	0.0041995	0.0055034				0.96	0.17437							0.48	0.16599	0.13471	0.10492	0.075474	0.060737	0.031839	0	0
0.49	0.083821	0.052188	0.015824	-0.010941	0.004246	0.0053259				0.98	0.17491							0.49	0.16632	0.135	0.10497	0.074193	0.061341	0.032825	0	0
0.5	0.08668	0.055258	0.018247	-0.01097	0.0042526	0.0054508				1	0.17656							0.5	0.16679	0.13497	0.10517	0.073173	0.062875	0.034153	0	0
0.51	0.089729	0.058912	0.021417	-0.010899	0.0042991	0.0055231				1.02	0.1793							0.51	0.16716	0.1348	0.10517	0.072011	0.064742	0.034994	0	0
0.52	0.092953	0.063394	0.025248	-0.010984	0.0043257	0.0055429				1.04	0.18149							0.52	0.16739	0.13487	0.1055	0.071459	0.067133	0.036684	0	0
0.53	0.096406	0.067654	0.030232	-0.01097	0.0043257	0.005247				1.06	0.1793							0.53	0.16739	0.13473	0.10564	0.070878	0.067936	0.038544	0	0
0.54	0.099806	0.071761	0.035079	-0.0025544	0.0042327	0.0054508				1.08	0.18149							0.54	0.16717	0.13478	0.10558	0.070262	0.067518	0.039938	0	0
0.55	0.1036	0.076438	0.04187	0.0308	0.0041862	0.0055757				1.1	0.17875							0.55	0.16681	0.13449	0.10477	0.070184	0.066674	0.04051	0	0
0.56	0.10753	0.080398	0.04802	0.025806	0.0059066	0.0055757				1.12	0.17902							0.56	0.16644	0.134	0.10402	0.070297	0.066176	0.038117	0	0
0.57	0.11098	0.085187	0.054104	0.027966	0.035976	0.0055494				1.14	0.17902							0.57	0.16618	0.13352	0.10363	0.070708	0.065333	0.036736	0	0
0.58	0.11423	0.089544	0.058596	0.035481	0.11465	0.0052142				1.16	0.1793							0.58	0.166	0.13308	0.10295	0.07131	0.064775	0.036289	0	0
0.59	0.11822	0.093818	0.063338	0.043711	0.12137	0.0050958				1.18	0.1782							0.59	0.16485	0.13259	0.1023	0.072231	0.064748	0.034725	0	0
0.6	0.12324	0.096721	0.066913	0.047514	0.10697	0.0067788				1.2	0.17848							0.6	0.16426	0.13223	0.10143	0.072528	0.065658	0.034297	0	0
0.61	0.12861	0.099442	0.069507	0.049363	0.094688	0.0056941				1.22	0.17902							0.61	0.16389	0.13191	0.1009	0.071707	0.065147	0.034238	0	0
0.62	0.13113	0.10126	0.071727	0.045234	0.078576	0.02443				1.24	0.17985							0.62	0.16359	0.13171	0.10046	0.070609	0.063905	0.033351	0	0
0.63	0.13241	0.10317	0.072808	0.041381	0.067803	0.054828				1.26	0.17738							0.63	0.16351	0.13136	0.099553	0.069851	0.06257	0.031385	0	0
0.64	0.13375	0.10593	0.075499	0.051714	0.077753	0.05068				1.28	0.17683							0.64	0.16335	0.1311	0.098604	0.068832	0.060982	0.028966	0	0
0.65	0.13543	0.10821	0.078426	0.066629	0.081	0.036164				1.3	0.18012							0.65	0.16318	0.13056	0.098394	0.067486	0.059116	0.026369	0	0
0.66	0.13723	0.10974	0.081184	0.074518	0.077945	0.026264				1.32	0.17738							0.66	0.16281	0.13034	0.098879	0.066353	0.057323	0.023089	0	0
0.67	0.13856	0.1111	0.083777	0.087669	0.087867	0.021892				1.34	0.17875							0.67	0.16307	0.13005	0.098748	0.065475	0.055523	0.020854	0	0
0.68	0.13988	0.11253	0.08529	0.09519	0.10381	0.028013				1.36	0.17902							0.68	0.16311	0.12979	0.098178	0.064611	0.054248	0.019907	0	0
0.69	0.14123	0.11375	0.085244	0.08211	0.11032	0.029314				1.38	0.18039							0.69	0.16304	0.12948	0.097909	0.063648	0.053769	0.019466	0	0
0.7	0.14205	0.11441	0.084694	0.068548	0.11135	0.021439				1.4	0.17848							0.7	0.16286	0.12912	0.097346	0.062748	0.053358	0.019249	0	0
0.71	0.14301	0.11506	0.084412	0.062911	0.09342	0.019217				1.42	0.18039							0.71	0.16266	0.12889	0.096796	0.062075	0.052415	0.018599	0	0
0.72	0.14407	0.11524	0.083987	0.070999	0.078596	0.013372				1.44	0.18149							0.72	0.16252	0.12924	0.096574	0.061849	0.051153	0.017225	0	0
0.73	0.14504	0.11542	0.084556	0.069844	0.075514	0.0087904				1.46	0.18615							0.73	0.16269	0.1296	0.096325	0.06153	0.050807	0.016324	0	0
0.74	0.14558	0.11564	0.083967	0.067451	0.074133	0.0051945				1.48	0.18313							0.74	0.16304	0.13005	0.096731	0.061792	0.050927	0.015364	0	0
0.75	0.14614	0.11602	0.083456	0.066162	0.073123	0.0089153				1.5	0.18231							0.75	0.16352	0.13071	0.096855	0.062465	0.051558	0.015713	0	0
0.76	0.1465	0.11666	0.084458	0.06114	0.064576	0.012393				1.52	0.18423							0.76	0.16385	0.1312	0.097235	0.063258	0.052229	0.01658	0	0
0.77	0.14686	0.11709	0.085689	0.05903	0.059833	0.0093097				1.54	0.18368							0.77	0.16433	0.13186	0.097772	0.064391	0.053278	0.017113	0	0
0.78	0.14725	0.1173	0.085637	0.058116	0.062889	0.0087838				1.56	0.18231							0.78	0.16507	0.13288	0.098348	0.066254	0.054527	0.019302	0	0
0.79	0.14754	0.11758	0.086593	0.054462	0.07125	0.017461				1.58	0.18231							0.79	0.16613	0.13407	0.098977	0.068166	0.055636	0.022905	0	0
0.8	0.14833	0.11821	0.086979	0.052146	0.077208	0.022543				1.6	0.18259							0.8	0.16719	0.13494	0.1004	0.069724	0.057044	0.025856	0	0
0.81	0.14941	0.11913	0.087615	0.052486	0.072831	0.022576				1.62	0.18012							0.81	0.16845	0.13577	0.10171	0.07063	0.05901	0.029078	0	0
0.82	0.1503	0.12023	0.089069	0.058017	0.069842	0.021471				1.64	0.17793							0.82	0.16911	0.13663	0.10298	0.071154	0.061261	0.032292	0	0
0.83	0.15103	0.12138	0.090811	0.062493	0.069909	0.023555				1.66	0.17875							0.83	0.16944	0.13771	0.10458	0.07267	0.063732	0.035231	0	0
0.84	0.15135	0.12203	0.091675	0.066084	0.06773	0.020959				1.68	0.1782							0.84	0.17024	0.13911	0.10585	0.074554	0.066741	0.038123	0	0
0.85	0.15168	0.12288	0.092474	0.07614	0.068129	0.018756				1.7	0.17711							0.85	0.17154	0.1402	0.1068	0.076692	0.070128	0.041167	0	0
0.86	0.15215	0.12342	0.093338	0.082599	0.071802	0.017363				1.72	0.17683							0.86	0.17284	0.1412	0.10763	0.078767	0.072791	0.044651	0	0
0.87	0.15283	0.12394	0.094209	0.083498	0.076139	0.016962				1.74	0.17738							0.87	0.17329	0.14206	0.10859	0.080481	0.074591	0.04736	0	0
0.88	0.15357	0.12442	0.094949	0.083951	0.079253	0.015108				1.76	0.17875							0.88	0.17354	0.14247	0.10954	0.082174	0.076245	0.049976	0	0
0.89	0.15443	0.125	0.095768	0.073208	0.077919	0.014773				1.78	0.1793							0.89	0.17293	0.14234	0.1105	0.083342	0.077726	0.05231	0	0
0.9	0.1555	0.12584	0.095663	0.067096	0.073721	0.019164				1.8	0.17902							0.9	0.17203	0.14214	0.1108	0.083746	0.079632	0.053822	0	0
0.91	0.15557	0.12653	0.095447	0.067132	0.064981	0.020222				1.82	0.17985							0.91	0.17156	0.14174	0.10996	0.08354	0.079924	0.055209	0	0
0.92	0.15522	0.12618	0.094288	0.063768	0.056254	0.020913				1.84	0.18176							0.92	0.17088	0.14122	0.11045	0.082896	0.078277	0.055722	0	0
0.93	0.15465	0.1258	0.093017	0.061126	0.050535	0.01944				1.86	0.18259							0.93	0.17059	0.14055	0.10965	0.081947	0.075886	0.055334	0	0
0.94	0.15444	0.12525	0.091433	0.060021	0.045779	0.016719				1.88	0.18396							0.94	0.16973	0.13942	0.10884	0.081069	0.073641	0.052731	0	0
0.95	0.15363	0.12442	0.091086	0.057408	0.043222	0.014957				1.9	0.1845							0.95	0.1688	0.1383	0.10763	0.080396	0.072147	0.049029	0	0
0.96	0.15326	0.12323	0.091524	0.056757	0.044278	0.01522				1.92	0.18532							0.96	0.16795	0.13741	0.10587	0.078923	0.071416	0.044802	0	0
0.97	0.15297	0.12174	0.092513	0.058378	0.047094	0.015285				1.94	0.18587							0.97	0.16671	0.13611	0.10398	0.077139	0.070095	0.040003	0	0
0.98	0.15288	0.1204	0.097209	0.059242	0.048436	0.015351				1.96	0.18341							0.98	0.16553	0.1349	0.10242	0.075226	0.068388	0.035119	0	0
0.99	0.1528	0.11799	0.10633	0.059476	0.049353	0.017027				1.98	0.18286							0.99	0.16508	0.13371	0.10034	0.072826	0.065725	0.030695	0	0
1	0.15312	0.12052	0.10848	0.05915	0.051232	0.019506				2	0.18067							1	0.1641	0.13269	0.099553	0.0708	0.06255	0.026566	0	0
1.01	0.15323	0.12488	0.10555	0.059533	0.054686	0.021169				2.02	0.18149							1.01	0.16405	0.13199	0.099003	0.06852	0.059488	0.024298	0	0
1.02	0.15355	0.12732	0.10445	0.059731	0.055503	0.022997				2.04	0.18149							1.02	0.16392	0.1318	0.099514	0.066459	0.05628	0.021702	0	0
1.03	0.15425	0.12717	0.10412	0.061849	0.058498	0.028427				2.06	0.17957							1.03	0.16335	0.13129	0.099468	0.064689	0.053178	0.018605	0	0
1.04	0.15444	0.12523	0.1031	0.064795	0.060796	0.033909				2.08	0.17574							1.04	0.16306	0.13077	0.097746	0.063747	0.050814	0.017862	0	0
1.05	0.15442	0.12749	0.1007	0.067705	0.060511	0.034941				2.1	0.17574							1.05	0.16243	0.13047	0.096691	0.062521	0.049625	0.017645	0	0
1.06	0.15511	0.13145	0.097019	0.069037	0.058671	0.036118				2.12	0.17574							1.06	0.16222	0.13024	0.095395	0.060978	0.048443	0.017553	0	0
1.07	0.15559	0.13115	0.094183	0.068527	0.058751	0.036894				2.14	0.17519							1.07	0.16235	0.1304	0.095441	0.060744	0.047812	0.016732	0	0
1.08	0.15585	0.12881	0.092801	0.068952	0.060371	0.037039				2.16	0.17464							1.08	0.16235	0.13049	0.095473	0.061176	0.047639	0.01522	0	0
1.09	0.15564	0.12853	0.093627	0.068676	0.06079	0.037775				2.18	0.17793							1.09	0.16255	0.13082	0.095421	0.061537	0.047712	0.014063	0	0
1.1	0.15511	0.12962	0.094832	0.068038	0.062729	0.035855				2.2	0.17957							1.1	0.16283	0.13115	0.095964	0.061289	0.047945	0.0128	0	0
1.11	0.15525	0.12913	0.094589	0.069646	0.066515	0.031996				2.22	0.18149							1.11	0.16342	0.13167	0.096298	0.061218	0.048556	0.012603	0	0
1.12	0.15626	0.12938	0.095395	0.070878	0.066694	0.03153				2.24	0.18478							1.12	0.16404	0.13244	0.097209	0.061934	0.049638	0.0133	0	0
1.13	0.15642	0.13035	0.099763	0.070184	0.062709	0.030622				2.26	0.18752							1.13	0.16491	0.13323	0.097975	0.062684	0.051159	0.014996	0	0
1.14	0.15662	0.13068	0.10342	0.070043	0.05974	0.030011				2.28	0.19272							1.14	0.16582	0.13426	0.099344	0.06386	0.053305	0.017027	0	0
1.15	0.15671	0.13088	0.10293	0.069561	0.057761	0.027671				2.3	0.19245							1.15	0.16729	0.13551	0.1004	0.065333	0.055915	0.020262	0	0
1.16	0.15679	0.13004	0.10131	0.069625	0.056851	0.025948				2.32	0.19409							1.16	0.16883	0.13674	0.10143	0.067344	0.05887	0.024397	0	0
1.17	0.15694	0.12891	0.10027	0.06835	0.056765	0.026007				2.34	0.193							1.17	0.16985	0.13772	0.103	0.069398	0.062065	0.028236	0	0
1.18	0.15716	0.12834	0.099206	0.066877	0.056931	0.026652				2.36	0.19245							1.18	0.17054	0.13848	0.10447	0.071693	0.0652	0.032279	0	0
1.19	0.15754	0.12843	0.098735	0.066183	0.057183	0.025146				2.38	0.18916							1.19	0.17105	0.13924	0.10579	0.074008	0.068049	0.036631	0	0
1.2	0.15843	0.12869	0.098453	0.065857	0.057323	0.023693				2.4	0.18396							1.2	0.17162	0.14018	0.10773	0.076409	0.071018	0.04024	0	0
1.21	0.15906	0.1283	0.098021	0.065829	0.05711	0.023503				2.42	0.18067							1.21	0.17255	0.14088	0.10947	0.078243	0.073954	0.043422	0	0
1.22	0.15911	0.12811	0.097765	0.065574	0.056692	0.024561				2.44	0.17601							1.22	0.17369	0.14169	0.11071	0.079539	0.076464	0.04709	0	0
1.23	0.15919	0.12795	0.096849	0.06466	0.055231	0.026441				2.46	0.173							1.23	0.17478	0.14257	0.11168	0.080531	0.078098	0.049812	0	0
1.24	0.15863	0.12812	0.096449	0.064214	0.053816	0.026316				2.48	0.17108							1.24	0.17574	0.14367	0.11226	0.081083	0.078417	0.050949	0	0
1.25	0.15827	0.12808	0.096056	0.063803	0.053072	0.025297				2.5	0.17108							1.25	0.17657	0.14465	0.11252	0.081288	0.078476	0.052146	0	0
1.26	0.15803	0.12782	0.096377	0.063548	0.053178	0.024009				2.52	0.17053							1.26	0.17707	0.14555	0.11294	0.081515	0.077938	0.053467	0	0
1.27	0.15769	0.1275	0.096849	0.062975	0.053298	0.023707				2.54	0.17272							1.27	0.1775	0.14607	0.11311	0.081473	0.07669	0.053717	0	0
1.28	0.15774	0.12721	0.096862	0.062472	0.05278	0.024719				2.56	0.1782							1.28	0.1779	0.14594	0.11276	0.080885	0.075063	0.052579	0	0
1.29	0.15759	0.12731	0.097228	0.062784	0.05175	0.025574				2.58	0.18231							1.29	0.17775	0.14504	0.11212	0.08	0.07319	0.050331	0	0
1.3	0.15749	0.12738	0.097608	0.063003	0.051	0.025028				2.6	0.18532							1.3	0.17703	0.14433	0.11141	0.079143	0.07133	0.047189	0	0
1.31	0.15747	0.12744	0.0973	0.062734	0.050289	0.023509				2.62	0.18834							1.31	0.17626	0.14383	0.11034	0.077967	0.069484	0.043685	0	0
1.32	0.15741	0.12754	0.096927	0.062422	0.049957	0.022089				2.64	0.19163							1.32	0.17589	0.14322	0.10918	0.076317	0.06706	0.040056	0	0
1.33	0.15739	0.12756	0.096462	0.062472	0.049246	0.020761				2.66	0.19245							1.33	0.17556	0.14265	0.10891	0.074865	0.064058	0.036473	0	0
1.34	0.15768	0.12772	0.09584	0.061898	0.048894	0.019486				2.68	0.19108							1.34	0.17518	0.14274	0.10915	0.073555	0.061693	0.032917	0	0
1.35	0.15778	0.12773	0.095657	0.061218	0.049512	0.017678				2.7	0.19108							1.35	0.1739	0.14293	0.10893	0.072033	0.059767	0.029807	0	0
1.36	0.15766	0.12755	0.095257	0.060425	0.050356	0.01683				2.72	0.18752							1.36	0.1722	0.14256	0.10792	0.070453	0.057628	0.027276	0	0
1.37	0.15768	0.1274	0.094563	0.060029	0.050409	0.016778				2.74	0.1856							1.37	0.1705	0.14217	0.10763	0.069483	0.055941	0.02439	0	0
1.38	0.15786	0.12699	0.093404	0.060227	0.05003	0.018014				2.76	0.18231							1.38	0.16911	0.14179	0.10784	0.069207	0.054693	0.022103	0	0
1.39	0.15812	0.12681	0.093129	0.061374	0.05019	0.019243				2.78	0.17848							1.39	0.16899	0.14071	0.10777	0.069235	0.053856	0.021314	0	0
1.4	0.15832	0.12695	0.092736	0.062819	0.051757	0.019828				2.8	0.17574							1.4	0.16926	0.13968	0.10668	0.069058	0.053311	0.021038	0	0
1.41	0.15831	0.12706	0.092998	0.061842	0.054341	0.020814				2.82	0.173							1.41	0.16788	0.13871	0.10557	0.069547	0.0527	0.01969	0	0
1.42	0.15821	0.12715	0.093404	0.061098	0.056493	0.024377				2.84	0.17272							1.42	0.16632	0.13799	0.10426	0.069788	0.051943	0.017645	0	0
1.43	0.15861	0.12732	0.093974	0.060822	0.056141	0.02869				2.86	0.17628							1.43	0.1653	0.13711	0.10417	0.069589	0.051677	0.014766	0	0
1.44	0.15895	0.1277	0.094065	0.061509	0.055078	0.031799				2.88	0.17848							1.44	0.16482	0.13597	0.1039	0.069575	0.051691	0.01328	0	0
1.45	0.15892	0.12809	0.09529	0.062713	0.05464	0.030879				2.9	0.18012							1.45	0.16435	0.13585	0.1043	0.069526	0.052667	0.013044	0	0
1.46	0.15922	0.12874	0.095526	0.063591	0.054606	0.029373				2.92	0.18313							1.46	0.16428	0.13684	0.10445	0.069589	0.054307	0.01422	0	0
1.47	0.15916	0.1296	0.096357	0.065751	0.05535	0.027579				2.94	0.1845							1.47	0.16418	0.13784	0.10509	0.069766	0.055749	0.015193	0	0
1.48	0.15951	0.13041	0.097078	0.068279	0.056346	0.028151				2.96	0.18478							1.48	0.16455	0.1383	0.10594	0.070099	0.056273	0.016778	0	0
1.49	0.15993	0.13114	0.098289	0.068003	0.057535	0.030642				2.98	0.18806							1.49	0.16507	0.13862	0.1072	0.070439	0.057057	0.018263	0	0
1.5	0.16056	0.13165	0.099553	0.066955	0.058319	0.0327				3	0.19026							1.5	0.16611	0.13947	0.10792	0.070758	0.058233	0.020965	0	0
1.51	0.16086	0.13223	0.1002	0.06631	0.058678	0.035237				3.02	0.19272							1.51	0.16677	0.14093	0.10904	0.072054	0.060039	0.023641	0	0
1.52	0.16099	0.13245	0.10012	0.066303	0.058811	0.039399				3.04	0.19245							1.52	0.16756	0.14236	0.11048	0.073711	0.061673	0.026369	0	0
1.53	0.16097	0.13267	0.10004	0.066289	0.05891	0.043829				3.06	0.19217							1.53	0.1686	0.14362	0.11255	0.075382	0.063327	0.028854	0	0
1.54	0.16105	0.13273	0.10018	0.066452	0.059554	0.044664				3.08	0.18998							1.54	0.16982	0.14459	0.11372	0.076763	0.064728	0.031129	0	0
1.55	0.16112	0.1326	0.1004	0.067344	0.060743	0.042074				3.1	0.18752							1.55	0.17074	0.14522	0.114	0.078583	0.065897	0.03341	0	0
1.56	0.16117	0.13283	0.1008	0.06789	0.062357	0.04239				3.12	0.18341							1.56	0.1713	0.14614	0.1143	0.079823	0.067518	0.035296	0	0
1.57	0.16085	0.13294	0.10105	0.066827	0.063958	0.041752				3.14	0.18259							1.57	0.17205	0.1466	0.11497	0.080637	0.069271	0.037216	0	0
1.58	0.16037	0.13274	0.10103	0.065496	0.064556	0.043146				3.16	0.18067							1.58	0.17259	0.14696	0.11576	0.081883	0.070619	0.038735	0	0
1.59	0.16069	0.13257	0.10082	0.064292	0.064058	0.042594				3.18	0.17957							1.59	0.17375	0.14715	0.11553	0.082769	0.071091	0.041141	0	0
1.6	0.16119	0.13248	0.10074	0.062904	0.064336	0.038058				3.2	0.17765							1.6	0.17444	0.14737	0.11597	0.083448	0.071928	0.042495	0	0
1.61	0.16152	0.13237	0.10024	0.066162	0.064562	0.034534				3.22	0.18094							1.61	0.17485	0.14783	0.11662	0.083788	0.072658	0.043751	0	0
1.62	0.16207	0.13205	0.099593	0.067826	0.065439	0.033837				3.24	0.17875							1.62	0.17469	0.14813	0.11721	0.083342	0.073024	0.044487	0	0
1.63	0.16208	0.13157	0.099927	0.066898	0.066488	0.032923				3.26	0.18039							1.63	0.17516	0.14866	0.11705	0.082131	0.07236	0.044908	0	0
1.64	0.16225	0.13117	0.0999	0.067054	0.065094	0.032904				3.28	0.18176							1.64	0.17539	0.14827	0.11727	0.080856	0.071317	0.043113	0	0
1.65	0.16219	0.13099	0.099619	0.06682	0.062464	0.030616				3.3	0.18642							1.65	0.17571	0.14753	0.11608	0.079957	0.069915	0.040799	0	0
1.66	0.16194	0.1307	0.099311	0.06614	0.06077	0.027447				3.32	0.18752							1.66	0.17557	0.14671	0.1146	0.080177	0.068833	0.038623	0	0
1.67	0.16149	0.13038	0.099697	0.065581	0.060405	0.026658				3.34	0.19026							1.67	0.17498	0.14639	0.11377	0.080906	0.068149	0.036072	0	0
1.68	0.16115	0.12978	0.099422	0.065376	0.059614	0.025501				3.36	0.19245							1.68	0.17439	0.14582	0.11321	0.080339	0.067697	0.033469	0	0
1.69	0.16047	0.12918	0.098604	0.065354	0.05818	0.023391				3.38	0.19382							1.69	0.17363	0.14473	0.11204	0.078753	0.066987	0.032509	0	0
1.7	0.15968	0.12863	0.098237	0.066735	0.057728	0.021918				3.4	0.19601							1.7	0.17223	0.1433	0.11133	0.076862	0.065678	0.031142	0	0
1.71	0.15919	0.12826	0.09679	0.069603	0.057774	0.022326				3.42	0.19272							1.71	0.1715	0.14218	0.10974	0.074957	0.064224	0.030885	0	0
1.72	0.15849	0.12825	0.09624	0.071339	0.058293	0.021241				3.44	0.18834							1.72	0.17089	0.14159	0.10799	0.0733	0.063267	0.030333	0	0
1.73	0.15787	0.12873	0.096056	0.070708	0.058087	0.02015				3.46	0.18532							1.73	0.17013	0.14133	0.10677	0.072351	0.06255	0.028999	0	0
1.74	0.15814	0.12904	0.095061	0.068959	0.057841	0.020196				3.48	0.18341							1.74	0.16951	0.14069	0.10532	0.071714	0.061394	0.028289	0	0
1.75	0.1581	0.12927	0.09531	0.068548	0.05715	0.020176				3.5	0.18094							1.75	0.16837	0.14001	0.10451	0.070793	0.060026	0.027224	0	0
1.76	0.1584	0.12939	0.096043	0.068888	0.0562	0.020518				3.52	0.18122							1.76	0.16779	0.13924	0.10395	0.070043	0.058943	0.026369	0	0
1.77	0.1585	0.12942	0.097425	0.06898	0.055862	0.021517				3.54	0.17628							1.77	0.16767	0.13855	0.10332	0.069264	0.058366	0.025935	0	0
1.78	0.15871	0.12942	0.098486	0.068647	0.05537	0.023187				3.56	0.17902							1.78	0.16739	0.13804	0.103	0.068605	0.057781	0.025186	0	0
1.79	0.15985	0.1303	0.098905	0.068789	0.054507	0.025324				3.58	0.18313							1.79	0.16718	0.13761	0.10287	0.068222	0.057575	0.024594	0	0
1.8	0.16041	0.13134	0.099632	0.069136	0.053929	0.025455				3.6	0.18779							1.8	0.16708	0.13752	0.10239	0.068031	0.057628	0.024581	0	0
1.81	0.16037	0.13143	0.099868	0.069016	0.05367	0.024772				3.62	0.18697							1.81	0.16677	0.13795	0.10266	0.068435	0.057774	0.024423	0	0
1.82	0.1601	0.13194	0.10021	0.068676	0.053962	0.025205				3.64	0.18971							1.82	0.16676	0.13842	0.10324	0.069632	0.058146	0.024975	0	0
1.83	0.15962	0.13294	0.1011	0.068704	0.054228	0.025324				3.66	0.1919							1.83	0.16689	0.13841	0.10406	0.070588	0.058485	0.026132	0	0
1.84	0.15994	0.1334	0.10155	0.068987	0.053922	0.025205				3.68	0.19327							1.84	0.16706	0.13823	0.10565	0.071629	0.059428	0.027303	0	0
1.85	0.1611	0.13332	0.10121	0.069101	0.054108	0.025869				3.7	0.19491							1.85	0.16711	0.13862	0.1064	0.072627	0.061089	0.02938	0	0
1.86	0.16211	0.13294	0.10147	0.069469	0.054653	0.026369				3.72	0.19601							1.86	0.16758	0.13914	0.10675	0.073683	0.063506	0.03224	0	0
1.87	0.16283	0.13276	0.10272	0.070496	0.055596	0.027				3.74	0.19464							1.87	0.16779	0.13924	0.10737	0.074986	0.066289	0.034199	0	0
1.88	0.16348	0.13284	0.10355	0.07216	0.056712	0.028045				3.76	0.193							1.88	0.16788	0.13906	0.10782	0.077004	0.068501	0.036138	0	0
1.89	0.16409	0.13338	0.10451	0.074426	0.057788	0.029012				3.78	0.19108							1.89	0.16823	0.13914	0.10807	0.079029	0.070181	0.038301	0	0
1.9	0.16525	0.13402	0.10465	0.075722	0.059076	0.03126				3.8	0.18971							1.9	0.16874	0.1394	0.10873	0.080892	0.071895	0.039004	0	0
1.91	0.16598	0.1344	0.10483	0.076183	0.060199	0.032489				3.82	0.18396							1.91	0.16978	0.13982	0.10889	0.081034	0.07309	0.039169	0	0
1.92	0.16599	0.13471	0.10492	0.075474	0.060737	0.031839				3.84	0.18231							1.92	0.17027	0.14052	0.11009	0.081118	0.073728	0.037965	0	0
1.93	0.16632	0.135	0.10497	0.074193	0.061341	0.032825				3.86	0.18286							1.93	0.17096	0.14119	0.1102	0.081296	0.074551	0.037762	0	0
1.94	0.16679	0.13497	0.10517	0.073173	0.062875	0.034153				3.88	0.18615							1.94	0.1717	0.14179	0.10959	0.081111	0.075846	0.03857	0	0
1.95	0.16716	0.1348	0.10517	0.072011	0.064742	0.034994				3.9	0.18478							1.95	0.17195	0.14205	0.10965	0.081026	0.07653	0.039004	0	0
1.96	0.16739	0.13487	0.1055	0.071459	0.067133	0.036684				3.92	0.18724							1.96	0.17233	0.14162	0.10986	0.081288	0.075946	0.039326	0	0
1.97	0.16739	0.13473	0.10564	0.070878	0.067936	0.038544				3.94	0.18615							1.97	0.17286	0.14134	0.11035	0.081579	0.074983	0.039662	0	0
1.98	0.16717	0.13478	0.10558	0.070262	0.067518	0.039938				3.96	0.18642							1.98	0.17325	0.14128	0.1105	0.081777	0.074146	0.039675	0	0
1.99	0.16681	0.13449	0.10477	0.070184	0.066674	0.04051				3.98	0.18724							1.99	0.17313	0.14133	0.11132	0.081381	0.07392	0.038807	0	0
2	0.16644	0.134	0.10402	0.070297	0.066176	0.038117				4	0.18861							2	0.17283	0.14153	0.11236	0.080056	0.073967	0.038557	0	0
2.01	0.16618	0.13352	0.10363	0.070708	0.065333	0.036736				4.02	0.18916							2.01	0.1727	0.14171	0.11241	0.078725	0.07317	0.038505	0	0
2.02	0.166	0.13308	0.10295	0.07131	0.064775	0.036289				4.04	0.19108							2.02	0.17236	0.14212	0.112	0.077847	0.072194	0.037499	0	0
2.03	0.16485	0.13259	0.1023	0.072231	0.064748	0.034725				4.06	0.19245							2.03	0.17195	0.14235	0.11156	0.077301	0.070693	0.03598	0	0
2.04	0.16426	0.13223	0.10143	0.072528	0.065658	0.034297				4.08	0.19053							2.04	0.17198	0.14245	0.11049	0.077252	0.068733	0.035546	0	0
2.05	0.16389	0.13191	0.1009	0.071707	0.065147	0.034238				4.1	0.18779							2.05	0.17156	0.14238	0.11001	0.076891	0.067146	0.034678	0	0
2.06	0.16359	0.13171	0.10046	0.070609	0.063905	0.033351				4.12	0.18669							2.06	0.17124	0.14233	0.11001	0.076267	0.065997	0.033686	0	0
2.07	0.16351	0.13136	0.099553	0.069851	0.06257	0.031385				4.14	0.18752							2.07	0.17081	0.1419	0.1106	0.075517	0.06526	0.032568	0	0
2.08	0.16335	0.1311	0.098604	0.068832	0.060982	0.028966				4.16	0.18231							2.08	0.17022	0.14164	0.11124	0.074915	0.064815	0.032029	0	0
2.09	0.16318	0.13056	0.098394	0.067486	0.059116	0.026369				4.18	0.18094							2.09	0.16965	0.14131	0.11164	0.07461	0.064376	0.03124	0	0
2.1	0.16281	0.13034	0.098879	0.066353	0.057323	0.023089				4.2	0.18067							2.1	0.16937	0.1412	0.1114	0.074277	0.064091	0.030373	0	0
2.11	0.16307	0.13005	0.098748	0.065475	0.055523	0.020854				4.22	0.18094							2.11	0.1693	0.14072	0.11021	0.07398	0.063566	0.029584	0	0
2.12	0.16311	0.12979	0.098178	0.064611	0.054248	0.019907				4.24	0.18094							2.12	0.16961	0.14011	0.10934	0.073775	0.063021	0.02938	0	0
2.13	0.16304	0.12948	0.097909	0.063648	0.053769	0.019466				4.26	0.18286							2.13	0.1693	0.13962	0.10949	0.073803	0.06247	0.028446	0	0
2.14	0.16286	0.12912	0.097346	0.062748	0.053358	0.019249				4.28	0.1845							2.14	0.16969	0.13929	0.10938	0.073739	0.062198	0.028617	0	0
2.15	0.16266	0.12889	0.096796	0.062075	0.052415	0.018599				4.3	0.18752							2.15	0.1699	0.13919	0.10934	0.074093	0.062357	0.029005	0	0
2.16	0.16252	0.12924	0.096574	0.061849	0.051153	0.017225				4.32	0.18998							2.16	0.17002	0.13898	0.10911	0.074702	0.06261	0.029327	0	0
2.17	0.16269	0.1296	0.096325	0.06153	0.050807	0.016324				4.34	0.19217							2.17	0.16975	0.13886	0.10955	0.075538	0.063081	0.029091	0	0
2.18	0.16304	0.13005	0.096731	0.061792	0.050927	0.015364				4.36	0.19272							2.18	0.16957	0.13862	0.109	0.075772	0.063593	0.029728	0	0
2.19	0.16352	0.13071	0.096855	0.062465	0.051558	0.015713				4.38	0.193							2.19	0.16924	0.13858	0.10854	0.076083	0.06439	0.030327	0	0
2.2	0.16385	0.1312	0.097235	0.063258	0.052229	0.01658				4.4	0.20368							2.2	0.1692	0.13871	0.1082	0.076593	0.065233	0.031194	0	0
2.21	0.16433	0.13186	0.097772	0.064391	0.053278	0.017113				4.42	0.193							2.21	0.1694	0.13902	0.10812	0.076784	0.065645	0.032161	0	0
2.22	0.16507	0.13288	0.098348	0.066254	0.054527	0.019302				4.44	0.18861							2.22	0.16975	0.13964	0.10799	0.076352	0.06601	0.033068	0	0
2.23	0.16613	0.13407	0.098977	0.068166	0.055636	0.022905				4.46	0.18724							2.23	0.16988	0.14041	0.10821	0.076183	0.066356	0.034061	0	0
2.24	0.16719	0.13494	0.1004	0.069724	0.057044	0.025856				4.48	0.18642							2.24	0.17019	0.14087	0.10858	0.07631	0.066867	0.034974	0	0
2.25	0.16845	0.13577	0.10171	0.07063	0.05901	0.029078				4.5	0.18861							2.25	0.17058	0.1412	0.10926	0.076735	0.067524	0.035651	0	0
2.26	0.16911	0.13663	0.10298	0.071154	0.061261	0.032292				4.52	0.18587							2.26	0.17143	0.14164	0.10976	0.076905	0.067916	0.035882	0	0
2.27	0.16944	0.13771	0.10458	0.07267	0.063732	0.035231				4.54	0.18176							2.27	0.17234	0.14237	0.11072	0.076983	0.068474	0.036217	0	0
2.28	0.17024	0.13911	0.10585	0.074554	0.066741	0.038123				4.56	0.18615							2.28	0.17331	0.14334	0.1113	0.077698	0.069072	0.037453	0	0
2.29	0.17154	0.1402	0.1068	0.076692	0.070128	0.041167				4.58	0.18642							2.29	0.17371	0.14428	0.11137	0.078257	0.069198	0.037992	0	0
2.3	0.17284	0.1412	0.10763	0.078767	0.072791	0.044651				4.6	0.18587							2.3	0.17381	0.14495	0.11118	0.078378	0.068999	0.03857	0	0
2.31	0.17329	0.14206	0.10859	0.080481	0.074591	0.04736				4.62	0.18752							2.31	0.17392	0.14519	0.11165	0.077995	0.068959	0.038866	0	0
2.32	0.17354	0.14247	0.10954	0.082174	0.076245	0.049976				4.64	0.18834							2.32	0.17339	0.14498	0.11186	0.077776	0.068853	0.038728	0	0
2.33	0.17293	0.14234	0.1105	0.083342	0.077726	0.05231				4.66	0.18286							2.33	0.17255	0.14472	0.11181	0.077393	0.068833	0.037814	0	0
2.34	0.17203	0.14214	0.1108	0.083746	0.079632	0.053822				4.68	0.18998							2.34	0.17216	0.1443	0.11114	0.077216	0.069085	0.036848	0	0
2.35	0.17156	0.14174	0.10996	0.08354	0.079924	0.055209				4.7	0.18916							2.35	0.17174	0.14376	0.11016	0.076969	0.069205	0.036079	0	0
2.36	0.17088	0.14122	0.11045	0.082896	0.078277	0.055722				4.72	0.18998							2.36	0.17176	0.14321	0.10942	0.076862	0.069092	0.035533	0	0
2.37	0.17059	0.14055	0.10965	0.081947	0.075886	0.055334				4.74	0.18916							2.37	0.17192	0.14264	0.10919	0.076827	0.06868	0.035106	0	0
2.38	0.16973	0.13942	0.10884	0.081069	0.073641	0.052731				4.76	0.193							2.38	0.17213	0.14228	0.10905	0.076402	0.06858	0.034133	0	0
2.39	0.1688	0.1383	0.10763	0.080396	0.072147	0.049029				4.78	0.19163							2.39	0.17243	0.14222	0.10807	0.075368	0.068062	0.033738	0	0
2.4	0.16795	0.13741	0.10587	0.078923	0.071416	0.044802				4.8	0.19053							2.4	0.17217	0.14242	0.10807	0.074688	0.067339	0.03224	0	0
2.41	0.16671	0.13611	0.10398	0.077139	0.070095	0.040003				4.82	0.1908							2.41	0.17201	0.14243	0.10771	0.074178	0.066322	0.031444	0	0
2.42	0.16553	0.1349	0.10242	0.075226	0.068388	0.035119				4.84	0.18971							2.42	0.17152	0.14183	0.10801	0.073945	0.065778	0.030622	0	0
2.43	0.16508	0.13371	0.10034	0.072826	0.065725	0.030695				4.86	0.18861							2.43	0.17152	0.14125	0.10771	0.073775	0.065313	0.030701	0	0
2.44	0.1641	0.13269	0.099553	0.0708	0.06255	0.026566				4.88	0.18752							2.44	0.17174	0.14101	0.10736	0.074079	0.065001	0.029755	0	0
2.45	0.16405	0.13199	0.099003	0.06852	0.059488	0.024298				4.9	0.18752							2.45	0.17189	0.14117	0.10675	0.074299	0.064463	0.028808	0	0
2.46	0.16392	0.1318	0.099514	0.066459	0.05628	0.021702				4.92	0.18724							2.46	0.17153	0.14144	0.10686	0.074525	0.063958	0.027809	0	0
2.47	0.16335	0.13129	0.099468	0.064689	0.053178	0.018605				4.94	0.18724							2.47	0.17138	0.14197	0.10701	0.075474	0.063559	0.027717	0	0
2.48	0.16306	0.13077	0.097746	0.063747	0.050814	0.017862				4.96	0.18806							2.48	0.17147	0.14245	0.10732	0.076437	0.063453	0.028085	0	0
2.49	0.16243	0.13047	0.096691	0.062521	0.049625	0.017645				4.98	0.18724							2.49	0.17112	0.14264	0.1077	0.076402	0.063513	0.028407	0	0
2.5	0.16222	0.13024	0.095395	0.060978	0.048443	0.017553				5	0.18916							2.5	0.17117	0.14254	0.10809	0.076367	0.063818	0.028913	0	0
2.51	0.16235	0.1304	0.095441	0.060744	0.047812	0.016732				5.02	0.18998							2.51	0.17151	0.14284	0.10869	0.07665	0.064144	0.029321	0	0
2.52	0.16235	0.13049	0.095473	0.061176	0.047639	0.01522				5.04	0.18916							2.52	0.17179	0.14353	0.10933	0.076869	0.064609	0.030287	0	0
2.53	0.16255	0.13082	0.095421	0.061537	0.047712	0.014063				5.06	0.193							2.53	0.17206	0.14448	0.10999	0.077188	0.065612	0.031549	0	0
2.54	0.16283	0.13115	0.095964	0.061289	0.047945	0.0128				5.08	0.19163							2.54	0.17209	0.14541	0.11057	0.07801	0.066741	0.032825	0	0
2.55	0.16342	0.13167	0.096298	0.061218	0.048556	0.012603				5.1	0.19053							2.55	0.1721	0.14557	0.11107	0.078845	0.06793	0.034396	0	0
2.56	0.16404	0.13244	0.097209	0.061934	0.049638	0.0133				5.12	0.1908							2.56	0.17243	0.14548	0.11133	0.079603	0.069178	0.036315	0	0
2.57	0.16491	0.13323	0.097975	0.062684	0.051159	0.014996				5.14	0.18971							2.57	0.17278	0.14564	0.11253	0.079908	0.070068	0.037775	0	0
2.58	0.16582	0.13426	0.099344	0.06386	0.053305	0.017027				5.16	0.18861							2.58	0.17319	0.14561	0.11441	0.080198	0.070693	0.038866	0	0
2.59	0.16729	0.13551	0.1004	0.065333	0.055915	0.020262				5.18	0.18752							2.59	0.17396	0.14544	0.11528	0.080339	0.071204	0.040352	0	0
2.6	0.16883	0.13674	0.10143	0.067344	0.05887	0.024397				5.2	0.18752							2.6	0.17461	0.14559	0.11526	0.08058	0.07141	0.041062	0	0
2.61	0.16985	0.13772	0.103	0.069398	0.062065	0.028236				5.22	0.18724							2.61	0.17536	0.14607	0.1153	0.080885	0.071855	0.041456	0	0
2.62	0.17054	0.13848	0.10447	0.071693	0.0652	0.032279				5.24	0.18724							2.62	0.17568	0.1464	0.11591	0.081225	0.07212	0.041141	0	0
2.63	0.17105	0.13924	0.10579	0.074008	0.068049	0.036631				5.26	0.18806							2.63	0.17562	0.14644	0.11592	0.081416	0.072187	0.041154	0	0
2.64	0.17162	0.14018	0.10773	0.076409	0.071018	0.04024				5.28	0.18724							2.64	0.17535	0.14625	0.11544	0.081558	0.071981	0.041331	0	0
2.65	0.17255	0.14088	0.10947	0.078243	0.073954	0.043422				5.3	0.1856							2.65	0.17495	0.14605	0.11494	0.081664	0.071689	0.041476	0	0
2.66	0.17369	0.14169	0.11071	0.079539	0.076464	0.04709				5.32	0.1856							2.66	0.17446	0.1457	0.11456	0.080984	0.07139	0.041042	0	0
2.67	0.17478	0.14257	0.11168	0.080531	0.078098	0.049812				5.34	-0.0543							2.67	0.17394	0.14527	0.11398	0.080099	0.071025	0.040266	0	0
2.68	0.17574	0.14367	0.11226	0.081083	0.078417	0.050949				5.36	-0.0543							2.68	0.17371	0.14528	0.11393	0.079171	0.070407	0.039971	0	0
2.69	0.17657	0.14465	0.11252	0.081288	0.078476	0.052146												2.69	0.17365	0.14553	0.11387	0.078477	0.069703	0.039339	0	0
2.7	0.17707	0.14555	0.11294	0.081515	0.077938	0.053467												2.7	0.17375	0.14491	0.11326	0.078158	0.068654	0.039169	0	0
2.71	0.1775	0.14607	0.11311	0.081473	0.07669	0.053717												2.71	0.17348	0.14377	0.11297	0.078116	0.067817	0.038399	0	0
2.72	0.1779	0.14594	0.11276	0.080885	0.075063	0.052579												2.72	0.17282	0.14296	0.11253	0.078045	0.067319	0.037124	0	0
2.73	0.17775	0.14504	0.11212	0.08	0.07319	0.050331												2.73	0.17222	0.14281	0.11185	0.077705	0.06682	0.035954	0	0
2.74	0.17703	0.14433	0.11141	0.079143	0.07133	0.047189												2.74	0.1716	0.14277	0.11153	0.077224	0.06593	0.034948	0	0
2.75	0.17626	0.14383	0.11034	0.077967	0.069484	0.043685												2.75	0.1712	0.14275	0.1112	0.076607	0.065565	0.03389	0	0
2.76	0.17589	0.14322	0.10918	0.076317	0.06706	0.040056												2.76	0.1708	0.14269	0.11098	0.076041	0.065857	0.032575	0	0
2.77	0.17556	0.14265	0.10891	0.074865	0.064058	0.036473												2.77	0.17001	0.1425	0.1109	0.075644	0.065459	0.031398	0	0
2.78	0.17518	0.14274	0.10915	0.073555	0.061693	0.032917												2.78	0.16976	0.14218	0.11042	0.075014	0.064356	0.030649	0	0
2.79	0.1739	0.14293	0.10893	0.072033	0.059767	0.029807												2.79	0.16972	0.1421	0.10992	0.074426	0.063347	0.029945	0	0
2.8	0.1722	0.14256	0.10792	0.070453	0.057628	0.027276												2.8	0.17005	0.14213	0.1095	0.074214	0.062816	0.029097	0	0
2.81	0.1705	0.14217	0.10763	0.069483	0.055941	0.02439												2.81	0.17	0.14197	0.10971	0.074419	0.062636	0.028269	0	0
2.82	0.16911	0.14179	0.10784	0.069207	0.054693	0.022103												2.82	0.17013	0.14206	0.10919	0.074844	0.062457	0.028308	0	0
2.83	0.16899	0.14071	0.10777	0.069235	0.053856	0.021314												2.83	0.17013	0.14177	0.10923	0.075382	0.062483	0.028308	0	0
2.84	0.16926	0.13968	0.10668	0.069058	0.053311	0.021038												2.84	0.17012	0.14123	0.1096	0.075326	0.062483	0.02819	0	0
2.85	0.16788	0.13871	0.10557	0.069547	0.0527	0.01969												2.85	0.1706	0.14104	0.11039	0.075474	0.062902	0.028085	0	0
2.86	0.16632	0.13799	0.10426	0.069788	0.051943	0.017645												2.86	0.17133	0.14148	0.11071	0.075545	0.063706	0.029229	0	0
2.87	0.1653	0.13711	0.10417	0.069589	0.051677	0.014766												2.87	0.17118	0.142	0.11118	0.076034	0.064788	0.030228	0	0
2.88	0.16482	0.13597	0.1039	0.069575	0.051691	0.01328												2.88	0.17108	0.1424	0.11127	0.076579	0.066123	0.03176	0	0
2.89	0.16435	0.13585	0.1043	0.069526	0.052667	0.013044												2.89	0.17083	0.14272	0.11103	0.077486	0.067551	0.03337	0	0
2.9	0.16428	0.13684	0.10445	0.069589	0.054307	0.01422												2.9	0.1704	0.1429	0.11145	0.07847	0.068375	0.034823	0	0
2.91	0.16418	0.13784	0.10509	0.069766	0.055749	0.015193												2.91	0.17058	0.14303	0.11217	0.079079	0.068859	0.036881	0	0
2.92	0.16455	0.1383	0.10594	0.070099	0.056273	0.016778												2.92	0.17095	0.14357	0.113	0.079745	0.069776	0.038419	0	0
2.93	0.16507	0.13862	0.1072	0.070439	0.057057	0.018263												2.93	0.17167	0.14434	0.11307	0.079759	0.070327	0.039918	0	0
2.94	0.16611	0.13947	0.10792	0.070758	0.058233	0.020965												2.94	0.17167	0.14541	0.11388	0.079695	0.070526	0.040483	0	0
2.95	0.16677	0.14093	0.10904	0.072054	0.060039	0.023641												2.95	0.17157	0.14631	0.11448	0.079702	0.070719	0.041542	0	0
2.96	0.16756	0.14236	0.11048	0.073711	0.061673	0.026369												2.96	0.1719	0.14685	0.11404	0.079532	0.070965	0.042081	0	0
2.97	0.1686	0.14362	0.11255	0.075382	0.063327	0.028854												2.97	0.17272	0.14758	0.11372	0.079546	0.071211	0.041706	0	0
2.98	0.16982	0.14459	0.11372	0.076763	0.064728	0.031129												2.98	0.17372	0.14757	0.11336	0.079483	0.071098	0.041312	0	0
2.99	0.17074	0.14522	0.114	0.078583	0.065897	0.03341												2.99	0.17422	0.14745	0.11322	0.079398	0.070407	0.040733	0	0
3	0.1713	0.14614	0.1143	0.079823	0.067518	0.035296												3	0.17489	0.14726	0.11366	0.080063	0.070194	0.040141	0	0
3.01	0.17205	0.1466	0.11497	0.080637	0.069271	0.037216												3.01	0.17534	0.14736	0.11384	0.080502	0.069889	0.040293	0	0
3.02	0.17259	0.14696	0.11576	0.081883	0.070619	0.038735												3.02	0.1752	0.14763	0.11436	0.080474	0.069703	0.040247	0	0
3.03	0.17375	0.14715	0.11553	0.082769	0.071091	0.041141												3.03	0.17539	0.14733	0.11465	0.079851	0.069404	0.040076	0	0
3.04	0.17444	0.14737	0.11597	0.083448	0.071928	0.042495												3.04	0.17601	0.14708	0.11448	0.079256	0.069172	0.039017	0	0
3.05	0.17485	0.14783	0.11662	0.083788	0.072658	0.043751												3.05	0.17591	0.14708	0.11464	0.079029	0.069125	0.037275	0	0
3.06	0.17469	0.14813	0.11721	0.083342	0.073024	0.044487												3.06	0.17581	0.14662	0.1136	0.078725	0.06864	0.036611	0	0
3.07	0.17516	0.14866	0.11705	0.082131	0.07236	0.044908												3.07	0.17527	0.14618	0.11299	0.078399	0.06864	0.036151	0	0
3.08	0.17539	0.14827	0.11727	0.080856	0.071317	0.043113												3.08	0.17429	0.14572	0.11262	0.07808	0.068368	0.035809	0	0
3.09	0.17571	0.14753	0.11608	0.079957	0.069915	0.040799												3.09	0.17397	0.14542	0.11228	0.077634	0.068189	0.035395	0	0
3.1	0.17557	0.14671	0.1146	0.080177	0.068833	0.038623												3.1	0.17423	0.14509	0.11156	0.077294	0.068122	0.034277	0	0
3.11	0.17498	0.14639	0.11377	0.080906	0.068149	0.036072												3.11	0.17444	0.14505	0.11122	0.076969	0.06773	0.03341	0	0
3.12	0.17439	0.14582	0.11321	0.080339	0.067697	0.033469												3.12	0.17417	0.14506	0.11125	0.076756	0.067046	0.03291	0	0
3.13	0.17363	0.14473	0.11204	0.078753	0.066987	0.032509												3.13	0.17419	0.14492	0.11104	0.076409	0.066382	0.033061	0	0
3.14	0.17223	0.1433	0.11133	0.076862	0.065678	0.031142												3.14	0.17427	0.145	0.11086	0.076133	0.065871	0.033226	0	0
3.15	0.1715	0.14218	0.10974	0.074957	0.064224	0.030885												3.15	0.17445	0.14501	0.11089	0.076098	0.065246	0.032996	0	0
3.16	0.17089	0.14159	0.10799	0.0733	0.063267	0.030333												3.16	0.17464	0.14552	0.11059	0.076083	0.064828	0.033074	0	0
3.17	0.17013	0.14133	0.10677	0.072351	0.06255	0.028999												3.17	0.17425	0.14625	0.11068	0.076275	0.064576	0.032811	0	0
3.18	0.16951	0.14069	0.10532	0.071714	0.061394	0.028289												3.18	0.17386	0.14671	0.11122	0.076593	0.064582	0.032463	0	0
3.19	0.16837	0.14001	0.10451	0.070793	0.060026	0.027224												3.19	0.17425	0.14636	0.11078	0.07653	0.064695	0.03318	0	0
3.2	0.16779	0.13924	0.10395	0.070043	0.058943	0.026369												3.2	0.17429	0.14595	0.11145	0.076239	0.065021	0.032595	0	0
3.21	0.16767	0.13855	0.10332	0.069264	0.058366	0.025935												3.21	0.17458	0.14593	0.11213	0.075885	0.065319	0.032121	0	0
3.22	0.16739	0.13804	0.103	0.068605	0.057781	0.025186												3.22	0.1748	0.14597	0.11259	0.075772	0.065612	0.031931	0	0
3.23	0.16718	0.13761	0.10287	0.068222	0.057575	0.024594												3.23	0.17515	0.14602	0.11236	0.076501	0.06601	0.032706	0	0
3.24	0.16708	0.13752	0.10239	0.068031	0.057628	0.024581												3.24	0.17475	0.14598	0.11211	0.077422	0.066349	0.032627	0	0
3.25	0.16677	0.13795	0.10266	0.068435	0.057774	0.024423												3.25	0.17461	0.14596	0.11177	0.078222	0.066694	0.032772	0	0
3.26	0.16676	0.13842	0.10324	0.069632	0.058146	0.024975												3.26	0.17466	0.14593	0.11126	0.078449	0.066801	0.033173	0	0
3.27	0.16689	0.13841	0.10406	0.070588	0.058485	0.026132												3.27	0.17402	0.14616	0.11203	0.078782	0.066661	0.032772	0	0
3.28	0.16706	0.13823	0.10565	0.071629	0.059428	0.027303												3.28	0.17402	0.14641	0.11252	0.078767	0.066296	0.033574	0	0
3.29	0.16711	0.13862	0.1064	0.072627	0.061089	0.02938												3.29	0.17433	0.14639	0.1133	0.078803	0.066216	0.034751	0	0
3.3	0.16758	0.13914	0.10675	0.073683	0.063506	0.03224												3.3	0.17396	0.14607	0.11427	0.078895	0.066395	0.034698	0	0
3.31	0.16779	0.13924	0.10737	0.074986	0.066289	0.034199												3.31	0.17388	0.14586	0.1138	0.078739	0.067006	0.03552	0	0
3.32	0.16788	0.13906	0.10782	0.077004	0.068501	0.036138												3.32	0.17363	0.14576	0.11336	0.078576	0.06779	0.035546	0	0
3.33	0.16823	0.13914	0.10807	0.079029	0.070181	0.038301												3.33	0.17393	0.14609	0.11261	0.078463	0.068693	0.035553	0	0
3.34	0.16874	0.1394	0.10873	0.080892	0.071895	0.039004												3.34	0.17394	0.14607	0.11247	0.078442	0.069477	0.035033	0	0
3.35	0.16978	0.13982	0.10889	0.081034	0.07309	0.039169												3.35	0.17371	0.14572	0.11221	0.078512	0.069218	0.03508	0	0
3.36	0.17027	0.14052	0.11009	0.081118	0.073728	0.037965												3.36	0.17297	0.14545	0.11245	0.07859	0.068846	0.034777	0	0
3.37	0.17096	0.14119	0.1102	0.081296	0.074551	0.037762												3.37	0.17258	0.14548	0.11245	0.078682	0.068388	0.034718	0	0
3.38	0.1717	0.14179	0.10959	0.081111	0.075846	0.03857												3.38	0.17261	0.14566	0.11201	0.078527	0.068122	0.034337	0	0
3.39	0.17195	0.14205	0.10965	0.081026	0.07653	0.039004												3.39	0.17344	0.14559	0.11131	0.078378	0.067803	0.034047	0	0
3.4	0.17233	0.14162	0.10986	0.081288	0.075946	0.039326												3.4	0.1739	0.14533	0.11113	0.07813	0.067598	0.033495	0	0
3.41	0.17286	0.14134	0.11035	0.081579	0.074983	0.039662												3.41	0.17471	0.14531	0.1111	0.077571	0.067093	0.033206	0	0
3.42	0.17325	0.14128	0.1105	0.081777	0.074146	0.039675												3.42	0.17527	0.14543	0.11148	0.076919	0.067246	0.032982	0	0
3.43	0.17313	0.14133	0.11132	0.081381	0.07392	0.038807												3.43	0.1749	0.14555	0.1123	0.076848	0.067365	0.032391	0	0
3.44	0.17283	0.14153	0.11236	0.080056	0.073967	0.038557												3.44	0.17468	0.14488	0.11228	0.076367	0.067179	0.032858	0	0
3.45	0.1727	0.14171	0.11241	0.078725	0.07317	0.038505												3.45	0.17431	0.14418	0.11243	0.076289	0.066714	0.033042	0	0
3.46	0.17236	0.14212	0.112	0.077847	0.072194	0.037499												3.46	0.17427	0.14368	0.1126	0.07626	0.066322	0.033259	0	0
3.47	0.17195	0.14235	0.11156	0.077301	0.070693	0.03598												3.47	0.17442	0.14334	0.11259	0.076473	0.066223	0.03364	0	0
3.48	0.17198	0.14245	0.11049	0.077252	0.068733	0.035546												3.48	0.17489	0.14333	0.11231	0.076806	0.066468	0.034271	0	0
3.49	0.17156	0.14238	0.11001	0.076891	0.067146	0.034678												3.49	0.17466	0.14371	0.11253	0.076877	0.066561	0.034258	0	0
3.5	0.17124	0.14233	0.11001	0.076267	0.065997	0.033686												3.5	0.17429	0.14427	0.11243	0.07682	0.066449	0.034698	0	0
3.51	0.17081	0.1419	0.1106	0.075517	0.06526	0.032568												3.51	0.17379	0.14508	0.11228	0.076827	0.066316	0.035047	0	0
3.52	0.17022	0.14164	0.11124	0.074915	0.064815	0.032029												3.52	0.17365	0.1457	0.11224	0.076926	0.06617	0.035211	0	0
3.53	0.16965	0.14131	0.11164	0.07461	0.064376	0.03124												3.53	0.17357	0.14601	0.11239	0.077202	0.066495	0.035093	0	0
3.54	0.16937	0.1412	0.1114	0.074277	0.064091	0.030373												3.54	0.17344	0.14621	0.11283	0.077351	0.066701	0.035132	0	0
3.55	0.1693	0.14072	0.11021	0.07398	0.063566	0.029584												3.55	0.17314	0.14575	0.11309	0.077613	0.066787	0.035323	0	0
3.56	0.16961	0.14011	0.10934	0.073775	0.063021	0.02938												3.56	0.17286	0.14547	0.11336	0.07774	0.067073	0.035678	0	0
3.57	0.1693	0.13962	0.10949	0.073803	0.06247	0.028446												3.57	0.17261	0.14508	0.11327	0.077783	0.067206	0.036177	0	0
3.58	0.16969	0.13929	0.10938	0.073739	0.062198	0.028617												3.58	0.17264	0.14448	0.11329	0.07745	0.067405	0.036762	0	0
3.59	0.1699	0.13919	0.10934	0.074093	0.062357	0.029005												3.59	0.17268	0.14385	0.11323	0.077308	0.067744	0.037512	0	0
3.6	0.17002	0.13898	0.10911	0.074702	0.06261	0.029327												3.6	0.17297	0.14357	0.11272	0.077124	0.068262	0.038117	0	0
3.61	0.16975	0.13886	0.10955	0.075538	0.063081	0.029091												3.61	0.1727	0.14355	0.11232	0.077153	0.068481	0.037735	0	0
3.62	0.16957	0.13862	0.109	0.075772	0.063593	0.029728												3.62	0.17274	0.14374	0.11194	0.077393	0.068667	0.037564	0	0
3.63	0.16924	0.13858	0.10854	0.076083	0.06439	0.030327												3.63	0.1727	0.14395	0.11235	0.077259	0.069065	0.037486	0	0
3.64	0.1692	0.13871	0.1082	0.076593	0.065233	0.031194												3.64	0.17247	0.14364	0.11324	0.077075	0.068959	0.037052	0	0
3.65	0.1694	0.13902	0.10812	0.076784	0.065645	0.032161												3.65	0.17201	0.14369	0.11397	0.076862	0.0687	0.036762	0	0
3.66	0.16975	0.13964	0.10799	0.076352	0.06601	0.033068												3.66	0.17192	0.14372	0.11321	0.077032	0.068341	0.037131	0	0
3.67	0.16988	0.14041	0.10821	0.076183	0.066356	0.034061												3.67	0.17189	0.14383	0.1127	0.076891	0.067896	0.036565	0	0
3.68	0.17019	0.14087	0.10858	0.07631	0.066867	0.034974												3.68	0.17194	0.14394	0.11271	0.07665	0.067876	0.036098	0	0
3.69	0.17058	0.1412	0.10926	0.076735	0.067524	0.035651												3.69	0.17142	0.14391	0.113	0.076324	0.067591	0.035434	0	0
3.7	0.17143	0.14164	0.10976	0.076905	0.067916	0.035882												3.7	0.17118	0.14448	0.1129	0.075871	0.067186	0.035204	0	0
3.71	0.17234	0.14237	0.11072	0.076983	0.068474	0.036217												3.71	0.171	0.1453	0.11277	0.07534	0.067279	0.034948	0	0
3.72	0.17331	0.14334	0.1113	0.077698	0.069072	0.037453												3.72	0.17085	0.14542	0.11314	0.075368	0.067471	0.034632	0	0
3.73	0.17371	0.14428	0.11137	0.078257	0.069198	0.037992												3.73	0.17106	0.14543	0.11362	0.075913	0.067418	0.034475	0	0
3.74	0.17381	0.14495	0.11118	0.078378	0.068999	0.03857												3.74	0.17129	0.14527	0.1135	0.076707	0.067139	0.034659	0	0
3.75	0.17392	0.14519	0.11165	0.077995	0.068959	0.038866												3.75	0.17088	0.14482	0.11335	0.077755	0.066681	0.034199	0	0
3.76	0.17339	0.14498	0.11186	0.077776	0.068853	0.038728												3.76	0.17047	0.14447	0.11374	0.078753	0.066641	0.03341	0	0
3.77	0.17255	0.14472	0.11181	0.077393	0.068833	0.037814												3.77	0.17054	0.14434	0.11418	0.079327	0.066708	0.03293	0	0
3.78	0.17216	0.1443	0.11114	0.077216	0.069085	0.036848												3.78	0.1705	0.14398	0.11397	0.079766	0.06682	0.033489	0	0
3.79	0.17174	0.14376	0.11016	0.076969	0.069205	0.036079												3.79	0.17006	0.14384	0.11439	0.080325	0.067086	0.033916	0	0
3.8	0.17176	0.14321	0.10942	0.076862	0.069092	0.035533												3.8	0.16971	0.14362	0.1144	0.080672	0.06773	0.034705	0	0
3.81	0.17192	0.14264	0.10919	0.076827	0.06868	0.035106												3.81	0.16934	0.14338	0.11452	0.080651	0.068521	0.035027	0	0
3.82	0.17213	0.14228	0.10905	0.076402	0.06858	0.034133												3.82	0.16956	0.14355	0.1147	0.080842	0.069377	0.035638	0	0
3.83	0.17243	0.14222	0.10807	0.075368	0.068062	0.033738												3.83	0.1698	0.14415	0.11463	0.081133	0.069962	0.036177	0	0
3.84	0.17217	0.14242	0.10807	0.074688	0.067339	0.03224												3.84	0.17026	0.14463	0.11388	0.08148	0.070619	0.037223	0	0
3.85	0.17201	0.14243	0.10771	0.074178	0.066322	0.031444												3.85	0.17027	0.14511	0.11375	0.08172	0.071051	0.038281	0	0
3.86	0.17152	0.14183	0.10801	0.073945	0.065778	0.030622												3.86	0.17072	0.1455	0.11365	0.08206	0.071496	0.039524	0	0
3.87	0.17152	0.14125	0.10771	0.073775	0.065313	0.030701												3.87	0.17101	0.14561	0.11393	0.082337	0.071768	0.040648	0	0
3.88	0.17174	0.14101	0.10736	0.074079	0.065001	0.029755												3.88	0.17139	0.14539	0.11476	0.082365	0.072127	0.040937	0	0
3.89	0.17189	0.14117	0.10675	0.074299	0.064463	0.028808												3.89	0.17181	0.14514	0.11464	0.082351	0.072227	0.04166	0	0
3.9	0.17153	0.14144	0.10686	0.074525	0.063958	0.027809												3.9	0.17224	0.14476	0.11437	0.08223	0.071848	0.041778	0	0
3.91	0.17138	0.14197	0.10701	0.075474	0.063559	0.027717												3.91	0.17221	0.14497	0.11507	0.082202	0.071609	0.041154	0	0
3.92	0.17147	0.14245	0.10732	0.076437	0.063453	0.028085												3.92	0.17284	0.14534	0.11516	0.082308	0.071317	0.041193	0	0
3.93	0.17112	0.14264	0.1077	0.076402	0.063513	0.028407												3.93	0.17367	0.1456	0.11538	0.082896	0.071078	0.040766	0	0
3.94	0.17117	0.14254	0.10809	0.076367	0.063818	0.028913												3.94	0.17421	0.14591	0.11536	0.083208	0.0705	0.040141	0	0
3.95	0.17151	0.14284	0.10869	0.07665	0.064144	0.029321												3.95	0.17408	0.14588	0.11523	0.083009	0.070141	0.03882	0	0
3.96	0.17179	0.14353	0.10933	0.076869	0.064609	0.030287												3.96	0.17379	0.14606	0.11486	0.082542	0.069769	0.037795	0	0
3.97	0.17206	0.14448	0.10999	0.077188	0.065612	0.031549												3.97	0.17261	0.14631	0.11528	0.08206	0.06961	0.035849	0	0
3.98	0.17209	0.14541	0.11057	0.07801	0.066741	0.032825												3.98	0.17199	0.14721	0.1149	0.081232	0.069271	0.035001	0	0
3.99	0.1721	0.14557	0.11107	0.078845	0.06793	0.034396												3.99	0.17156	0.14814	0.11442	0.080658	0.06862	0.034001	0	0
4	0.17243	0.14548	0.11133	0.079603	0.069178	0.036315												4	0.17133	0.14845	0.11428	0.080198	0.06785	0.03314	0	0
4.01	0.17278	0.14564	0.11253	0.079908	0.070068	0.037775												4.01	0.17109	0.14813	0.11445	0.079837	0.067006	0.032128	0	0
4.02	0.17319	0.14561	0.11441	0.080198	0.070693	0.038866												4.02	0.1712	0.14743	0.11437	0.07944	0.066329	0.031681	0	0
4.03	0.17396	0.14544	0.11528	0.080339	0.071204	0.040352												4.03	0.17087	0.1474	0.11381	0.079136	0.065698	0.031286	0	0
4.04	0.17461	0.14559	0.11526	0.08058	0.07141	0.041062												4.04	0.17041	0.14745	0.11319	0.078753	0.065366	0.030826	0	0
4.05	0.17536	0.14607	0.1153	0.080885	0.071855	0.041456												4.05	0.17053	0.14776	0.11263	0.078739	0.065373	0.030958	0	0
4.06	0.17568	0.1464	0.11591	0.081225	0.07212	0.041141												4.06	0.17058	0.14819	0.11345	0.079348	0.065499	0.030373	0	0
4.07	0.17562	0.14644	0.11592	0.081416	0.072187	0.041154												4.07	0.17089	0.14831	0.11377	0.080269	0.065525	0.030655	0	0
4.08	0.17535	0.14625	0.11544	0.081558	0.071981	0.041331												4.08	0.1709	0.14765	0.11364	0.080545	0.065419	0.030977	0	0
4.09	0.17495	0.14605	0.11494	0.081664	0.071689	0.041476												4.09	0.17101	0.14734	0.11354	0.080488	0.065373	0.031299	0	0
4.1	0.17446	0.1457	0.11456	0.080984	0.07139	0.041042												4.1	0.17087	0.14786	0.11382	0.080701	0.065818	0.031635	0	0
4.11	0.17394	0.14527	0.11398	0.080099	0.071025	0.040266												4.11	0.17052	0.14826	0.11407	0.080878	0.066402	0.032542	0	0
4.12	0.17371	0.14528	0.11393	0.079171	0.070407	0.039971												4.12	0.1703	0.1481	0.11483	0.081246	0.066887	0.033318	0	0
4.13	0.17365	0.14553	0.11387	0.078477	0.069703	0.039339												4.13	0.17073	0.14762	0.11552	0.081458	0.067591	0.034337	0	0
4.14	0.17375	0.14491	0.11326	0.078158	0.068654	0.039169												4.14	0.17103	0.1474	0.11636	0.081558	0.068308	0.035158	0	0
4.15	0.17348	0.14377	0.11297	0.078116	0.067817	0.038399												4.15	0.17175	0.14712	0.11612	0.081522	0.069012	0.036499	0	0
4.16	0.17282	0.14296	0.11253	0.078045	0.067319	0.037124												4.16	0.17195	0.14713	0.1167	0.081614	0.06949	0.036861	0	0
4.17	0.17222	0.14281	0.11185	0.077705	0.06682	0.035954												4.17	0.17271	0.14735	0.11691	0.081678	0.069856	0.037703	0	0
4.18	0.1716	0.14277	0.11153	0.077224	0.06593	0.034948												4.18	0.17334	0.14771	0.11739	0.081593	0.070168	0.038564	0	0
4.19	0.1712	0.14275	0.1112	0.076607	0.065565	0.03389												4.19	0.17379	0.14802	0.11741	0.08172	0.070307	0.039096	0	0
4.2	0.1708	0.14269	0.11098	0.076041	0.065857	0.032575												4.2	0.17359	0.14813	0.11665	0.081664	0.070566	0.039846	0	0
4.21	0.17001	0.1425	0.1109	0.075644	0.065459	0.031398												4.21	0.17266	0.14843	0.11653	0.081579	0.071157	0.039911	0	0
4.22	0.16976	0.14218	0.11042	0.075014	0.064356	0.030649												4.22	0.17211	0.14863	0.11621	0.081458	0.071768	0.04022	0	0
4.23	0.16972	0.1421	0.10992	0.074426	0.063347	0.029945												4.23	0.17174	0.14858	0.11625	0.081565	0.072094	0.040207	0	0
4.24	0.17005	0.14213	0.1095	0.074214	0.062816	0.029097												4.24	0.17187	0.1484	0.11617	0.081862	0.072127	0.040549	0	0
4.25	0.17	0.14197	0.10971	0.074419	0.062636	0.028269												4.25	0.17227	0.14859	0.11615	0.081678	0.071848	0.040227	0	0
4.26	0.17013	0.14206	0.10919	0.074844	0.062457	0.028308												4.26	0.17243	0.14869	0.1161	0.081458	0.071822	0.039583	0	0
4.27	0.17013	0.14177	0.10923	0.075382	0.062483	0.028308												4.27	0.17264	0.14834	0.11588	0.081048	0.071543	0.038952	0	0
4.28	0.17012	0.14123	0.1096	0.075326	0.062483	0.02819												4.28	0.17271	0.1479	0.1156	0.080963	0.07149	0.038445	0	0
4.29	0.1706	0.14104	0.11039	0.075474	0.062902	0.028085												4.29	0.17247	0.14779	0.11566	0.080998	0.071596	0.03815	0	0
4.3	0.17133	0.14148	0.11071	0.075545	0.063706	0.029229												4.3	0.17213	0.14768	0.11516	0.080715	0.07133	0.038189	0	0
4.31	0.17118	0.142	0.11118	0.076034	0.064788	0.030228												4.31	0.17092	0.14726	0.11543	0.080559	0.070971	0.037597	0	0
4.32	0.17108	0.1424	0.11127	0.076579	0.066123	0.03176												4.32	0.17025	0.14693	0.11498	0.080849	0.070825	0.037749	0	0
4.33	0.17083	0.14272	0.11103	0.077486	0.067551	0.03337												4.33	0.16957	0.14679	0.11496	0.080949	0.0706	0.037893	0	0
4.34	0.1704	0.1429	0.11145	0.07847	0.068375	0.034823												4.34	0.16904	0.14701	0.11443	0.081041	0.069922	0.038215	0	0
4.35	0.17058	0.14303	0.11217	0.079079	0.068859	0.036881												4.35	0.16856	0.14758	0.11376	0.08092	0.069178	0.03836	0	0
4.36	0.17095	0.14357	0.113	0.079745	0.069776	0.038419												4.36	0.16891	0.14785	0.11367	0.0808	0.068899	0.038485	0	0
4.37	0.17167	0.14434	0.11307	0.079759	0.070327	0.039918												4.37	0.16918	0.1479	0.1139	0.080417	0.068707	0.038044	0	0
4.38	0.17167	0.14541	0.11388	0.079695	0.070526	0.040483												4.38	0.17018	0.14805	0.11343	0.080148	0.06864	0.038439	0	0
4.39	0.17157	0.14631	0.11448	0.079702	0.070719	0.041542												4.39	0.17087	0.14791	0.11373	0.079922	0.068468	0.038281	0	0
4.4	0.1719	0.14685	0.11404	0.079532	0.070965	0.042081												4.4	0.1711	0.14769	0.11374	0.079922	0.068235	0.038597	0	0
4.41	0.17272	0.14758	0.11372	0.079546	0.071211	0.041706												4.41	0.171	0.14746	0.11356	0.079688	0.068255	0.039274	0	0
4.42	0.17372	0.14757	0.11336	0.079483	0.071098	0.041312												4.42	0.1712	0.14714	0.11406	0.079546	0.068474	0.039431	0	0
4.43	0.17422	0.14745	0.11322	0.079398	0.070407	0.040733												4.43	0.17137	0.1469	0.11465	0.079638	0.069105	0.039517	0	0
4.44	0.17489	0.14726	0.11366	0.080063	0.070194	0.040141												4.44	0.17125	0.14679	0.11504	0.080014	0.069915	0.039372	0	0
4.45	0.17534	0.14736	0.11384	0.080502	0.069889	0.040293												4.45	0.17129	0.14629	0.11559	0.080155	0.070261	0.038629	0	0
4.46	0.1752	0.14763	0.11436	0.080474	0.069703	0.040247												4.46	0.17221	0.14593	0.11524	0.080233	0.070487	0.03838	0	0
4.47	0.17539	0.14733	0.11465	0.079851	0.069404	0.040076												4.47	0.17341	0.1457	0.11495	0.080085	0.070626	0.038071	0	0
4.48	0.17601	0.14708	0.11448	0.079256	0.069172	0.039017												4.48	0.1734	0.14543	0.11444	0.079815	0.070447	0.037742	0	0
4.49	0.17591	0.14708	0.11464	0.079029	0.069125	0.037275												4.49	0.17367	0.14537	0.11397	0.079766	0.070414	0.0374	0	0
4.5	0.17581	0.14662	0.1136	0.078725	0.06864	0.036611												4.5	0.17427	0.14522	0.11387	0.079674	0.070221	0.0369	0	0
4.51	0.17527	0.14618	0.11299	0.078399	0.06864	0.036151												4.51	0.17482	0.14531	0.11376	0.079497	0.070048	0.036782	0	0
4.52	0.17429	0.14572	0.11262	0.07808	0.068368	0.035809												4.52	0.17478	0.14559	0.11387	0.079235	0.069962	0.036841	0	0
4.53	0.17397	0.14542	0.11228	0.077634	0.068189	0.035395												4.53	0.17514	0.1459	0.11353	0.078902	0.069769	0.036881	0	0
4.54	0.17423	0.14509	0.11156	0.077294	0.068122	0.034277												4.54	0.17545	0.14654	0.11345	0.078874	0.069676	0.036828	0	0
4.55	0.17444	0.14505	0.11122	0.076969	0.06773	0.03341												4.55	0.1758	0.14717	0.11347	0.079079	0.069756	0.036716	0	0
4.56	0.17417	0.14506	0.11125	0.076756	0.067046	0.03291												4.56	0.17574	0.14718	0.11352	0.079044	0.069537	0.036736	0	0
4.57	0.17419	0.14492	0.11104	0.076409	0.066382	0.033061												4.57	0.17556	0.14689	0.11381	0.079143	0.069118	0.036651	0	0
4.58	0.17427	0.145	0.11086	0.076133	0.065871	0.033226												4.58	0.17554	0.14664	0.1137	0.079192	0.068939	0.037019	0	0
4.59	0.17445	0.14501	0.11089	0.076098	0.065246	0.032996												4.59	0.17579	0.14628	0.11336	0.079171	0.069099	0.037788	0	0
4.6	0.17464	0.14552	0.11059	0.076083	0.064828	0.033074												4.6	0.17524	0.14627	0.11403	0.079426	0.069331	0.03761	0	0
4.61	0.17425	0.14625	0.11068	0.076275	0.064576	0.032811												4.61	0.17538	0.1465	0.11428	0.079553	0.069464	0.038209	0	0
4.62	0.17386	0.14671	0.11122	0.076593	0.064582	0.032463												4.62	0.17522	0.14669	0.11496	0.079865	0.069417	0.038465	0	0
4.63	0.17425	0.14636	0.11078	0.07653	0.064695	0.03318												4.63	0.17543	0.14699	0.11534	0.080099	0.069822	0.038971	0	0
4.64	0.17429	0.14595	0.11145	0.076239	0.065021	0.032595												4.64	0.17558	0.14733	0.11566	0.080509	0.070174	0.039175	0	0
4.65	0.17458	0.14593	0.11213	0.075885	0.065319	0.032121												4.65	0.17556	0.14772	0.11577	0.080481	0.0704	0.038978	0	0
4.66	0.1748	0.14597	0.11259	0.075772	0.065612	0.031931												4.66	0.17556	0.14799	0.1155	0.080233	0.070447	0.038958	0	0
4.67	0.17515	0.14602	0.11236	0.076501	0.06601	0.032706												4.67	0.17529	0.14821	0.11537	0.079992	0.070414	0.038491	0	0
4.68	0.17475	0.14598	0.11211	0.077422	0.066349	0.032627												4.68	0.17476	0.14805	0.11517	0.079787	0.070181	0.038018	0	0
4.69	0.17461	0.14596	0.11177	0.078222	0.066694	0.032772												4.69	0.17411	0.14782	0.11506	0.079808	0.070307	0.037512	0	0
4.7	0.17466	0.14593	0.11126	0.078449	0.066801	0.033173												4.7	0.17417	0.14791	0.11455	0.080077	0.070706	0.037709	0	0
4.71	0.17402	0.14616	0.11203	0.078782	0.066661	0.032772												4.71	0.17375	0.14771	0.11491	0.080467	0.071064	0.036874	0	0
4.72	0.17402	0.14641	0.11252	0.078767	0.066296	0.033574												4.72	0.17341	0.14739	0.11467	0.080771	0.071111	0.03715	0	0
4.73	0.17433	0.14639	0.1133	0.078803	0.066216	0.034751												4.73	0.1723	0.14724	0.11506	0.081069	0.071025	0.036861	0	0
4.74	0.17396	0.14607	0.11427	0.078895	0.066395	0.034698												4.74	0.17207	0.1471	0.1152	0.081019	0.070865	0.036953	0	0
4.75	0.17388	0.14586	0.1138	0.078739	0.067006	0.03552												4.75	0.17232	0.14703	0.11528	0.081274	0.07056	0.03694	0	0
4.76	0.17363	0.14576	0.11336	0.078576	0.06779	0.035546												4.76	0.17216	0.14687	0.11555	0.081529	0.070135	0.036401	0	0
4.77	0.17393	0.14609	0.11261	0.078463	0.068693	0.035553												4.77	0.17285	0.1469	0.11568	0.081699	0.069809	0.035941	0	0
4.78	0.17394	0.14607	0.11247	0.078442	0.069477	0.035033												4.78	0.17427	0.14703	0.11558	0.081834	0.069517	0.035967	0	0
4.79	0.17371	0.14572	0.11221	0.078512	0.069218	0.03508												4.79	0.17486	0.14717	0.11629	0.082039	0.069364	0.03529	0	0
4.8	0.17297	0.14545	0.11245	0.07859	0.068846	0.034777												4.8	0.17504	0.14712	0.11623	0.081536	0.06947	0.035421	0	0
4.81	0.17258	0.14548	0.11245	0.078682	0.068388	0.034718												4.81	0.17523	0.14748	0.11578	0.081012	0.069643	0.035809	0	0
4.82	0.17261	0.14566	0.11201	0.078527	0.068122	0.034337												4.82	0.17572	0.14768	0.11496	0.080616	0.06951	0.035921	0	0
4.83	0.17344	0.14559	0.11131	0.078378	0.067803	0.034047												4.83	0.17578	0.14775	0.11469	0.080665	0.069231	0.036269	0	0
4.84	0.1739	0.14533	0.11113	0.07813	0.067598	0.033495												4.84	0.17563	0.14762	0.11514	0.080906	0.069112	0.036276	0	0
4.85	0.17471	0.14531	0.1111	0.077571	0.067093	0.033206												4.85	0.17567	0.14726	0.11492	0.081118	0.068926	0.036815	0	0
4.86	0.17527	0.14543	0.11148	0.076919	0.067246	0.032982												4.86	0.17537	0.14703	0.11511	0.081331	0.068846	0.036638	0	0
4.87	0.1749	0.14555	0.1123	0.076848	0.067365	0.032391												4.87	0.17508	0.14691	0.1151	0.081154	0.068773	0.036966	0	0
4.88	0.17468	0.14488	0.11228	0.076367	0.067179	0.032858												4.88	0.17471	0.14691	0.11515	0.081026	0.068594	0.03744	0	0
4.89	0.17431	0.14418	0.11243	0.076289	0.066714	0.033042												4.89	0.17446	0.14712	0.11526	0.081572	0.068574	0.037755	0	0
4.9	0.17427	0.14368	0.1126	0.07626	0.066322	0.033259												4.9	0.17449	0.14721	0.11555	0.08189	0.068753	0.037873	0	0
4.91	0.17442	0.14334	0.11259	0.076473	0.066223	0.03364												4.91	0.17456	0.14735	0.11535	0.08199	0.068952	0.03834	0	0
4.92	0.17489	0.14333	0.11231	0.076806	0.066468	0.034271												4.92	0.17464	0.14734	0.11519	0.081933	0.069085	0.038669	0	0
4.93	0.17466	0.14371	0.11253	0.076877	0.066561	0.034258												4.93	0.17454	0.14737	0.11551	0.081869	0.069331	0.038281	0	0
4.94	0.17429	0.14427	0.11243	0.07682	0.066449	0.034698												4.94	0.1752	0.14719	0.11483	0.081515	0.069251	0.038781	0	0
4.95	0.17379	0.14508	0.11228	0.076827	0.066316	0.035047												4.95	0.17555	0.14715	0.11474	0.081366	0.069158	0.038577	0	0
4.96	0.17365	0.1457	0.11224	0.076926	0.06617	0.035211												4.96	0.17549	0.14701	0.11507	0.081133	0.068873	0.037788	0	0
4.97	0.17357	0.14601	0.11239	0.077202	0.066495	0.035093												4.97	0.17584	0.14692	0.11496	0.080672	0.068494	0.037518	0	0
4.98	0.17344	0.14621	0.11283	0.077351	0.066701	0.035132												4.98	0.1764	0.14676	0.11481	0.080531	0.068355	0.03715	0	0
4.99	0.17314	0.14575	0.11309	0.077613	0.066787	0.035323												4.99	0.17655	0.14657	0.11498	0.080375	0.068056	0.036499	0	0
5	0.17286	0.14547	0.11336	0.07774	0.067073	0.035678												5	0.17648	0.14659	0.11502	0.08012	0.067783	0.035737	0	0
5.01	0.17261	0.14508	0.11327	0.077783	0.067206	0.036177												5.01	0.1764	0.14691	0.11473	0.079716	0.067644	0.035467	0	0
5.02	0.17264	0.14448	0.11329	0.07745	0.067405	0.036762												5.02	0.17633	0.14705	0.11423	0.079667	0.06777	0.035434	0	0
5.03	0.17268	0.14385	0.11323	0.077308	0.067744	0.037512												5.03	0.17618	0.14715	0.11426	0.079596	0.06789	0.035467	0	0
5.04	0.17297	0.14357	0.11272	0.077124	0.068262	0.038117												5.04	0.17662	0.14726	0.11372	0.079461	0.067764	0.036112	0	0
5.05	0.1727	0.14355	0.11232	0.077153	0.068481	0.037735												5.05	0.17645	0.14737	0.11433	0.079391	0.067764	0.035507	0	0
5.06	0.17274	0.14374	0.11194	0.077393	0.068667	0.037564												5.06	0.1768	0.14753	0.11417	0.079178	0.067544	0.03573	0	0
5.07	0.1727	0.14395	0.11235	0.077259	0.069065	0.037486												5.07	0.17707	0.14768	0.11379	0.078994	0.067631	0.036158	0	0
5.08	0.17247	0.14364	0.11324	0.077075	0.068959	0.037052												5.08	0.17672	0.14798	0.11456	0.079284	0.067956	0.035842	0	0
5.09	0.17201	0.14369	0.11397	0.076862	0.0687	0.036762												5.09	0.17637	0.14789	0.11479	0.079497	0.067989	0.036	0	0
5.1	0.17192	0.14372	0.11321	0.077032	0.068341	0.037131												5.1	0.17594	0.14786	0.11473	0.079561	0.068235	0.036559	0	0
5.11	0.17189	0.14383	0.1127	0.076891	0.067896	0.036565												5.11	0.17536	0.14811	0.11492	0.079688	0.068846	0.036894	0	0
5.12	0.17194	0.14394	0.11271	0.07665	0.067876	0.036098												5.12	0.17483	0.14837	0.11525	0.079844	0.069676	0.036887	0	0
5.13	0.17142	0.14391	0.113	0.076324	0.067591	0.035434												5.13	0.17505	0.14848	0.11445	0.080014	0.070228	0.038419	0	0
5.14	0.17118	0.14448	0.1129	0.075871	0.067186	0.035204												5.14	0.17474	0.14859	0.11448	0.08007	0.070732	0.039241	0	0
5.15	0.171	0.1453	0.11277	0.07534	0.067279	0.034948												5.15	0.17429	0.14866	0.11483	0.080276	0.070932	0.039839	0	0
5.16	0.17085	0.14542	0.11314	0.075368	0.067471	0.034632												5.16	0.17373	0.14862	0.11543	0.080517	0.071118	0.039846	0	0
5.17	0.17106	0.14543	0.11362	0.075913	0.067418	0.034475												5.17	0.17315	0.14858	0.11592	0.080729	0.071277	0.039892	0	0
5.18	0.17129	0.14527	0.1135	0.076707	0.067139	0.034659												5.18	0.17304	0.14863	0.1161	0.080949	0.071377	0.040247	0	0
5.19	0.17088	0.14482	0.11335	0.077755	0.066681	0.034199												5.19	0.1728	0.14875	0.11644	0.081232	0.07147	0.040043	0	0
5.2	0.17047	0.14447	0.11374	0.078753	0.066641	0.03341												5.2	0.17282	0.14904	0.11655	0.081239	0.071609	0.039997	0	0
5.21	0.17054	0.14434	0.11418	0.079327	0.066708	0.03293												5.21	0.17292	0.14928	0.11663	0.081133	0.071682	0.040141	0	0
5.22	0.1705	0.14398	0.11397	0.079766	0.06682	0.033489												5.22	0.17348	0.14915	0.11701	0.081161	0.071509	0.039819	0	0
5.23	0.17006	0.14384	0.11439	0.080325	0.067086	0.033916												5.23	0.17394	0.14937	0.1176	0.081274	0.071171	0.0393	0	0
5.24	0.16971	0.14362	0.1144	0.080672	0.06773	0.034705												5.24	0.17435	0.14935	0.1175	0.081274	0.070805	0.039063	0	0
5.25	0.16934	0.14338	0.11452	0.080651	0.068521	0.035027												5.25	0.17473	0.14929	0.11755	0.081288	0.070341	0.038551	0	0
5.26	0.16956	0.14355	0.1147	0.080842	0.069377	0.035638												5.26	0.17558	0.14907	0.11748	0.081451	0.069975	0.038182	0	0
5.27	0.1698	0.14415	0.11463	0.081133	0.069962	0.036177												5.27	0.17657	0.14893	0.11704	0.0816	0.069524	0.03767	0	0
5.28	0.17026	0.14463	0.11388	0.08148	0.070619	0.037223												5.28	0.17729	0.14891	0.11629	0.081409	0.069165	0.037269	0	0
5.29	0.17027	0.14511	0.11375	0.08172	0.071051	0.038281												5.29	0.17711	0.14891	0.11608	0.081133	0.068959	0.036559	0	0
5.3	0.17072	0.1455	0.11365	0.08206	0.071496	0.039524												5.3	0.17678	0.14898	0.11615	0.080963	0.069211	0.036184	0	0
5.31	0.17101	0.14561	0.11393	0.082337	0.071768	0.040648												5.31	0.17632	0.14893	0.1165	0.080913	0.069451	0.035474	0	0
5.32	0.17139	0.14539	0.11476	0.082365	0.072127	0.040937												5.32	0.17626	0.14865	0.11631	0.080842	0.069324	0.035546	0	0
5.33	0.17181	0.14514	0.11464	0.082351	0.072227	0.04166												5.33	0.17622	0.14837	0.11608	0.080722	0.069384	0.035362	0	0
5.34	0.17224	0.14476	0.11437	0.08223	0.071848	0.041778												5.34	0.17636	0.14778	0.11561	0.080396	0.069192	0.035178	0	0
5.35	0.17221	0.14497	0.11507	0.082202	0.071609	0.041154												5.35	0.17647	0.14741	0.11549	0.079992	0.068826	0.034718	0	0
5.36	0.17284	0.14534	0.11516	0.082308	0.071317	0.041193												5.36	0.17673	0.14709	0.11537	0.079872	0.068507	0.034771	0	0
5.37	0.17367	0.1456	0.11538	0.082896	0.071078	0.040766												5.37	0.17643	0.14696	0.11492	0.079405	0.068142	0.03504	0	0
5.38	0.17421	0.14591	0.11536	0.083208	0.0705	0.040141												5.38	0.17609	0.1468	0.11447	0.078944	0.06793	0.035152	0	0
5.39	0.17408	0.14588	0.11523	0.083009	0.070141	0.03882												5.39	0.17614	0.14684	0.11452	0.078909	0.068016	0.035218	0	0
5.4	0.17379	0.14606	0.11486	0.082542	0.069769	0.037795												5.4	0.17549	0.14663	0.11494	0.078937	0.068175	0.034941	0	0
5.41	0.17261	0.14631	0.11528	0.08206	0.06961	0.035849												5.41	0.17523	0.14657	0.1145	0.079129	0.068209	0.035507	0	0
5.42	0.17199	0.14721	0.1149	0.081232	0.069271	0.035001												5.42	0.17512	0.14666	0.11459	0.079298	0.068355	0.035901	0	0
5.43	0.17156	0.14814	0.11442	0.080658	0.06862	0.034001												5.43	0.17539	0.14676	0.11455	0.079313	0.068401	0.03625	0	0
5.44	0.17133	0.14845	0.11428	0.080198	0.06785	0.03314												5.44	0.17565	0.14694	0.11443	0.079419	0.068547	0.036421	0	0
5.45	0.17109	0.14813	0.11445	0.079837	0.067006	0.032128												5.45	0.17556	0.14724	0.11502	0.079575	0.068992	0.036421	0	0
5.46	0.1712	0.14743	0.11437	0.07944	0.066329	0.031681												5.46	0.17556	0.14717	0.11498	0.079752	0.069278	0.036947	0	0
5.47	0.17087	0.1474	0.11381	0.079136	0.065698	0.031286												5.47	0.17493	0.14719	0.11549	0.079936	0.06967	0.036835	0	0
5.48	0.17041	0.14745	0.11319	0.078753	0.065366	0.030826												5.48	0.17448	0.14701	0.11611	0.080191	0.070181	0.036894	0	0
5.49	0.17053	0.14776	0.11263	0.078739	0.065373	0.030958												5.49	0.17477	0.14708	0.11648	0.080311	0.07058	0.037223	0	0
5.5	0.17058	0.14819	0.11345	0.079348	0.065499	0.030373												5.5	0.17541	0.14684	0.11676	0.080566	0.070852	0.037459	0	0
5.51	0.17089	0.14831	0.11377	0.080269	0.065525	0.030655												5.51	0.17524	0.14671	0.11684	0.080651	0.071337	0.03744	0	0
5.52	0.1709	0.14765	0.11364	0.080545	0.065419	0.030977												5.52	0.17534	0.14687	0.11628	0.080736	0.071649	0.037735	0	0
5.53	0.17101	0.14734	0.11354	0.080488	0.065373	0.031299												5.53	0.17541	0.14726	0.11628	0.080764	0.07214	0.037742	0	0
5.54	0.17087	0.14786	0.11382	0.080701	0.065818	0.031635												5.54	0.17553	0.14764	0.11638	0.080835	0.07218	0.037926	0	0
5.55	0.17052	0.14826	0.11407	0.080878	0.066402	0.032542												5.55	0.1758	0.14793	0.11604	0.08092	0.072014	0.038413	0	0
5.56	0.1703	0.1481	0.11483	0.081246	0.066887	0.033318												5.56	0.17594	0.14807	0.11599	0.081118	0.071935	0.038656	0	0
5.57	0.17073	0.14762	0.11552	0.081458	0.067591	0.034337												5.57	0.17609	0.14784	0.11576	0.08114	0.071881	0.039129	0	0
5.58	0.17103	0.1474	0.11636	0.081558	0.068308	0.035158												5.58	0.17622	0.1476	0.11598	0.081324	0.071848	0.039122	0	0
5.59	0.17175	0.14712	0.11612	0.081522	0.069012	0.036499												5.59	0.17611	0.14755	0.1156	0.081211	0.071523	0.039333	0	0
5.6	0.17195	0.14713	0.1167	0.081614	0.06949	0.036861												5.6	0.17615	0.14758	0.11558	0.081168	0.071416	0.039175	0	0
5.61	0.17271	0.14735	0.11691	0.081678	0.069856	0.037703												5.61	0.1759	0.14767	0.11588	0.081338	0.07131	0.038728	0	0
5.62	0.17334	0.14771	0.11739	0.081593	0.070168	0.038564												5.62	0.17607	0.14749	0.11562	0.081338	0.070971	0.038583	0	0
5.63	0.17379	0.14802	0.11741	0.08172	0.070307	0.039096												5.63	0.1768	0.14759	0.11547	0.081444	0.0705	0.038255	0	0
5.64	0.17359	0.14813	0.11665	0.081664	0.070566	0.039846												5.64	0.17746	0.14775	0.11574	0.081487	0.070327	0.037801	0	0
5.65	0.17266	0.14843	0.11653	0.081579	0.071157	0.039911												5.65	0.17701	0.14769	0.11613	0.081565	0.07038	0.037433	0	0
5.66	0.17211	0.14863	0.11621	0.081458	0.071768	0.04022												5.66	0.17671	0.14758	0.11602	0.081317	0.070374	0.037827	0	0
5.67	0.17174	0.14858	0.11625	0.081565	0.072094	0.040207												5.67	0.17636	0.14772	0.11557	0.081083	0.070281	0.038097	0	0
5.68	0.17187	0.1484	0.11617	0.081862	0.072127	0.040549												5.68	0.17607	0.14788	0.11571	0.080665	0.070228	0.0379	0	0
5.69	0.17227	0.14859	0.11615	0.081678	0.071848	0.040227												5.69	0.17616	0.14786	0.11581	0.080587	0.070201	0.037525	0	0
5.7	0.17243	0.14869	0.1161	0.081458	0.071822	0.039583												5.7	0.1762	0.14768	0.11594	0.080347	0.070095	0.037223	0	0
5.71	0.17264	0.14834	0.11588	0.081048	0.071543	0.038952												5.71	0.17638	0.14753	0.11562	0.08024	0.069909	0.037696	0	0
5.72	0.17271	0.1479	0.1156	0.080963	0.07149	0.038445												5.72	0.17607	0.14765	0.11602	0.080035	0.069749	0.037275	0	0
5.73	0.17247	0.14779	0.11566	0.080998	0.071596	0.03815												5.73	0.17586	0.14769	0.11615	0.080134	0.069723	0.037065	0	0
5.74	0.17213	0.14768	0.11516	0.080715	0.07133	0.038189												5.74	0.17592	0.14787	0.11545	0.079844	0.069497	0.037591	0	0
5.75	0.17092	0.14726	0.11543	0.080559	0.070971	0.037597												5.75	0.17561	0.14811	0.11555	0.080014	0.069404	0.037446	0	0
5.76	0.17025	0.14693	0.11498	0.080849	0.070825	0.037749												5.76	0.17546	0.14822	0.11517	0.080042	0.069265	0.037867	0	0
5.77	0.16957	0.14679	0.11496	0.080949	0.0706	0.037893												5.77	0.17574	0.14803	0.11493	0.080276	0.069225	0.038505	0	0
5.78	0.16904	0.14701	0.11443	0.081041	0.069922	0.038215												5.78	0.1759	0.14761	0.11504	0.080269	0.069351	0.038386	0	0
5.79	0.16856	0.14758	0.11376	0.08092	0.069178	0.03836												5.79	0.17562	0.14746	0.11523	0.080587	0.069497	0.038281	0	0
5.8	0.16891	0.14785	0.11367	0.0808	0.068899	0.038485												5.8	0.17568	0.14739	0.11502	0.080573	0.069504	0.038242	0	0
5.81	0.16918	0.1479	0.1139	0.080417	0.068707	0.038044												5.81	0.17558	0.14726	0.1151	0.080417	0.069736	0.037841	0	0
5.82	0.17018	0.14805	0.11343	0.080148	0.06864	0.038439												5.82	0.1758	0.14727	0.11546	0.080255	0.069683	0.0374	0	0
5.83	0.17087	0.14791	0.11373	0.079922	0.068468	0.038281												5.83	0.17606	0.14739	0.11556	0.080276	0.069484	0.037269	0	0
5.84	0.1711	0.14769	0.11374	0.079922	0.068235	0.038597												5.84	0.17624	0.14758	0.11566	0.079915	0.069417	0.037269	0	0
5.85	0.171	0.14746	0.11356	0.079688	0.068255	0.039274												5.85	0.17635	0.14779	0.11606	0.079837	0.069304	0.037052	0	0
5.86	0.1712	0.14714	0.11406	0.079546	0.068474	0.039431												5.86	0.17651	0.1479	0.11594	0.079638	0.069172	0.037354	0	0
5.87	0.17137	0.1469	0.11465	0.079638	0.069105	0.039517												5.87	0.17643	0.14811	0.11577	0.079681	0.069331	0.037354	0	0
5.88	0.17125	0.14679	0.11504	0.080014	0.069915	0.039372												5.88	0.17609	0.14815	0.11536	0.07973	0.06949	0.037617	0	0
5.89	0.17129	0.14629	0.11559	0.080155	0.070261	0.038629												5.89	0.17525	0.14845	0.11562	0.080063	0.069749	0.037433	0	0
5.9	0.17221	0.14593	0.11524	0.080233	0.070487	0.03838												5.9	0.17514	0.14854	0.11563	0.080311	0.069749	0.037479	0	0
5.91	0.17341	0.1457	0.11495	0.080085	0.070626	0.038071												5.91	0.17572	0.14846	0.11588	0.0808	0.069756	0.037407	0	0
5.92	0.1734	0.14543	0.11444	0.079815	0.070447	0.037742												5.92	0.17614	0.14851	0.11589	0.08131	0.069842	0.037597	0	0
5.93	0.17367	0.14537	0.11397	0.079766	0.070414	0.0374												5.93	0.17555	0.1487	0.1164	0.081579	0.069989	0.037288	0	0
5.94	0.17427	0.14522	0.11387	0.079674	0.070221	0.0369												5.94	0.17536	0.14885	0.11639	0.081607	0.070002	0.037841	0	0
5.95	0.17482	0.14531	0.11376	0.079497	0.070048	0.036782												5.95	0.17537	0.14907	0.11656	0.081182	0.069989	0.037735	0	0
5.96	0.17478	0.14559	0.11387	0.079235	0.069962	0.036841												5.96	0.17676	0.14927	0.11652	0.080545	0.070015	0.037887	0	0
5.97	0.17514	0.1459	0.11353	0.078902	0.069769	0.036881												5.97	0.17789	0.14949	0.11686	0.080453	0.070042	0.037768	0	0
5.98	0.17545	0.14654	0.11345	0.078874	0.069676	0.036828												5.98	0.17737	0.1493	0.11683	0.080432	0.069876	0.037952	0	0
5.99	0.1758	0.14717	0.11347	0.079079	0.069756	0.036716												5.99	0.17678	0.14904	0.11695	0.080771	0.069896	0.038196	0	0
6	0.17574	0.14718	0.11352	0.079044	0.069537	0.036736												6	0.17698	0.14907	0.11747	0.081034	0.069942	0.038031	0	0
6.01	0.17556	0.14689	0.11381	0.079143	0.069118	0.036651												6.01	0.17684	0.14868	0.11783	0.080864	0.069862	0.037696	0	0
6.02	0.17554	0.14664	0.1137	0.079192	0.068939	0.037019												6.02	0.17649	0.14877	0.11761	0.080665	0.069915	0.037709	0	0
6.03	0.17579	0.14628	0.11336	0.079171	0.069099	0.037788												6.03	0.17619	0.14905	0.11788	0.080871	0.070042	0.037472	0	0
6.04	0.17524	0.14627	0.11403	0.079426	0.069331	0.03761												6.04	0.1764	0.14917	0.11716	0.080771	0.069796	0.038038	0	0
6.05	0.17538	0.1465	0.11428	0.079553	0.069464	0.038209												6.05	0.17623	0.14925	0.1178	0.080949	0.069869	0.037617	0	0
6.06	0.17522	0.14669	0.11496	0.079865	0.069417	0.038465												6.06	0.17655	0.14918	0.1176	0.080991	0.069703	0.03767	0	0
6.07	0.17543	0.14699	0.11534	0.080099	0.069822	0.038971												6.07	0.17672	0.14933	0.11767	0.080927	0.069603	0.037472	0	0
6.08	0.17558	0.14733	0.11566	0.080509	0.070174	0.039175												6.08	0.17718	0.14914	0.11782	0.080814	0.069603	0.037065	0	0
6.09	0.17556	0.14772	0.11577	0.080481	0.0704	0.038978												6.09	0.17829	0.14882	0.1175	0.080771	0.069597	0.036973	0	0
6.1	0.17556	0.14799	0.1155	0.080233	0.070447	0.038958												6.1	0.17773	0.14869	0.11766	0.080835	0.06971	0.036651	0	0
6.11	0.17529	0.14821	0.11537	0.079992	0.070414	0.038491												6.11	0.17682	0.14848	0.1171	0.080743	0.06967	0.03717	0	0
6.12	0.17476	0.14805	0.11517	0.079787	0.070181	0.038018												6.12	0.17633	0.14826	0.1168	0.080332	0.069637	0.037413	0	0
6.13	0.17411	0.14782	0.11506	0.079808	0.070307	0.037512												6.13	0.17627	0.14829	0.11665	0.080184	0.069769	0.037446	0	0
6.14	0.17417	0.14791	0.11455	0.080077	0.070706	0.037709												6.14	0.1766	0.14845	0.11623	0.080049	0.069869	0.037998	0	0
6.15	0.17375	0.14771	0.11491	0.080467	0.071064	0.036874												6.15	0.17626	0.1487	0.11628	0.080318	0.070048	0.037821	0	0
6.16	0.17341	0.14739	0.11467	0.080771	0.071111	0.03715												6.16	0.17601	0.14879	0.11632	0.080517	0.070028	0.037834	0	0
6.17	0.1723	0.14724	0.11506	0.081069	0.071025	0.036861												6.17	0.17617	0.14872	0.11637	0.080658	0.070121	0.037992	0	0
6.18	0.17207	0.1471	0.1152	0.081019	0.070865	0.036953												6.18	0.17667	0.14863	0.11632	0.080672	0.070174	0.038301	0	0
6.19	0.17232	0.14703	0.11528	0.081274	0.07056	0.03694												6.19	0.17672	0.14875	0.1167	0.080807	0.070267	0.037952	0	0
6.2	0.17216	0.14687	0.11555	0.081529	0.070135	0.036401												6.2	0.17683	0.14878	0.11659	0.080665	0.070307	0.03834	0	0
6.21	0.17285	0.1469	0.11568	0.081699	0.069809	0.035941												6.21	0.1763	0.14855	0.1171	0.080885	0.070513	0.037952	0	0
6.22	0.17427	0.14703	0.11558	0.081834	0.069517	0.035967												6.22	0.17613	0.14824	0.11675	0.080708	0.0706	0.038307	0	0
6.23	0.17486	0.14717	0.11629	0.082039	0.069364	0.03529												6.23	0.17627	0.14812	0.11655	0.080764	0.070799	0.038366	0	0
6.24	0.17504	0.14712	0.11623	0.081536	0.06947	0.035421												6.24	0.17656	0.14804	0.11684	0.080949	0.070918	0.03809	0	0
6.25	0.17523	0.14748	0.11578	0.081012	0.069643	0.035809												6.25	0.17695	0.14779	0.11665	0.081465	0.071064	0.038491	0	0
6.26	0.17572	0.14768	0.11496	0.080616	0.06951	0.035921												6.26	0.17709	0.14756	0.11619	0.081444	0.071098	0.039103	0	0
6.27	0.17578	0.14775	0.11469	0.080665	0.069231	0.036269												6.27	0.17648	0.1473	0.11621	0.081685	0.071197	0.039234	0	0
6.28	0.17563	0.14762	0.11514	0.080906	0.069112	0.036276												6.28	0.17589	0.14718	0.11615	0.081756	0.071237	0.039313	0	0
6.29	0.17567	0.14726	0.11492	0.081118	0.068926	0.036815												6.29	0.17517	0.14728	0.11624	0.081664	0.071456	0.039399	0	0
6.3	0.17537	0.14703	0.11511	0.081331	0.068846	0.036638												6.3	0.17479	0.14735	0.11621	0.081458	0.071556	0.039491	0	0
6.31	0.17508	0.14691	0.1151	0.081154	0.068773	0.036966												6.31	0.17471	0.14734	0.11682	0.081189	0.071503	0.038978	0	0
6.32	0.17471	0.14691	0.11515	0.081026	0.068594	0.03744												6.32	0.17477	0.14728	0.11643	0.080892	0.071377	0.039346	0	0
6.33	0.17446	0.14712	0.11526	0.081572	0.068574	0.037755												6.33	0.17458	0.14741	0.11663	0.080743	0.071237	0.038978	0	0
6.34	0.17449	0.14721	0.11555	0.08189	0.068753	0.037873												6.34	0.17447	0.14755	0.11671	0.080998	0.07129	0.038866	0	0
6.35	0.17456	0.14735	0.11535	0.08199	0.068952	0.03834												6.35	0.17458	0.14755	0.11631	0.081097	0.071171	0.038853	0	0
6.36	0.17464	0.14734	0.11519	0.081933	0.069085	0.038669												6.36	0.17547	0.14779	0.11616	0.081239	0.071078	0.038583	0	0
6.37	0.17454	0.14737	0.11551	0.081869	0.069331	0.038281												6.37	0.17666	0.14786	0.11621	0.081048	0.070739	0.03859	0	0
6.38	0.1752	0.14719	0.11483	0.081515	0.069251	0.038781												6.38	0.17634	0.14807	0.11628	0.080892	0.070533	0.038426	0	0
6.39	0.17555	0.14715	0.11474	0.081366	0.069158	0.038577												6.39	0.17605	0.14792	0.11597	0.080679	0.070194	0.03838	0	0
6.4	0.17549	0.14701	0.11507	0.081133	0.068873	0.037788												6.4	0.17578	0.14781	0.11619	0.080786	0.070161	0.037716	0	0
6.41	0.17584	0.14692	0.11496	0.080672	0.068494	0.037518												6.41	0.17563	0.14774	0.11562	0.080793	0.069962	0.037762	0	0
6.42	0.1764	0.14676	0.11481	0.080531	0.068355	0.03715												6.42	0.17549	0.14771	0.11544	0.080644	0.069544	0.037255	0	0
6.43	0.17655	0.14657	0.11498	0.080375	0.068056	0.036499												6.43	0.17539	0.14757	0.116	0.080658	0.069477	0.036296	0	0
6.44	0.17648	0.14659	0.11502	0.08012	0.067783	0.035737												6.44	0.17575	0.14742	0.1157	0.08041	0.069477	0.036322	0	0
6.45	0.1764	0.14691	0.11473	0.079716	0.067644	0.035467												6.45	0.17536	0.14724	0.11578	0.079957	0.069424	0.035717	0	0
6.46	0.17633	0.14705	0.11423	0.079667	0.06777	0.035434												6.46	0.17512	0.14701	0.11592	0.079773	0.069185	0.035487	0	0
6.47	0.17618	0.14715	0.11426	0.079596	0.06789	0.035467												6.47	0.17504	0.14681	0.11562	0.079518	0.069045	0.03552	0	0
6.48	0.17662	0.14726	0.11372	0.079461	0.067764	0.036112												6.48	0.17482	0.14666	0.11529	0.079497	0.068873	0.035684	0	0
6.49	0.17645	0.14737	0.11433	0.079391	0.067764	0.035507												6.49	0.17435	0.14641	0.11568	0.079674	0.068972	0.035507	0	0
6.5	0.1768	0.14753	0.11417	0.079178	0.067544	0.03573												6.5	0.17445	0.1462	0.11545	0.079886	0.068853	0.036052	0	0
6.51	0.17707	0.14768	0.11379	0.078994	0.067631	0.036158												6.51	0.17483	0.14637	0.11528	0.080056	0.068813	0.036407	0	0
6.52	0.17672	0.14798	0.11456	0.079284	0.067956	0.035842												6.52	0.17449	0.1465	0.11511	0.08017	0.06884	0.036434	0	0
6.53	0.17637	0.14789	0.11479	0.079497	0.067989	0.036												6.53	0.17404	0.14674	0.11485	0.08012	0.068899	0.036624	0	0
6.54	0.17594	0.14786	0.11473	0.079561	0.068235	0.036559												6.54	0.17383	0.14677	0.11523	0.080375	0.069079	0.036434	0	0
6.55	0.17536	0.14811	0.11492	0.079688	0.068846	0.036894												6.55	0.17411	0.14667	0.11499	0.080481	0.069172	0.036776	0	0
6.56	0.17483	0.14837	0.11525	0.079844	0.069676	0.036887												6.56	0.17403	0.14657	0.11516	0.080694	0.069544	0.036914	0	0
6.57	0.17505	0.14848	0.11445	0.080014	0.070228	0.038419												6.57	0.17345	0.14634	0.11576	0.08092	0.069989	0.036802	0	0
6.58	0.17474	0.14859	0.11448	0.08007	0.070732	0.039241												6.58	0.17274	0.14613	0.11587	0.080991	0.070407	0.037374	0	0
6.59	0.17429	0.14866	0.11483	0.080276	0.070932	0.039839												6.59	0.17207	0.14595	0.11609	0.081118	0.070852	0.037729	0	0
6.6	0.17373	0.14862	0.11543	0.080517	0.071118	0.039846												6.6	0.17185	0.14596	0.1162	0.080864	0.070739	0.037834	0	0
6.61	0.17315	0.14858	0.11592	0.080729	0.071277	0.039892												6.61	0.17176	0.14584	0.11634	0.080807	0.07042	0.037643	0	0
6.62	0.17304	0.14863	0.1161	0.080949	0.071377	0.040247												6.62	0.17168	0.14598	0.11614	0.080587	0.070241	0.037854	0	0
6.63	0.1728	0.14875	0.11644	0.081232	0.07147	0.040043												6.63	0.17138	0.14664	0.11612	0.080453	0.069942	0.037709	0	0
6.64	0.17282	0.14904	0.11655	0.081239	0.071609	0.039997												6.64	0.17164	0.14762	0.11622	0.080262	0.069909	0.037637	0	0
6.65	0.17292	0.14928	0.11663	0.081133	0.071682	0.040141												6.65	0.17189	0.14788	0.11629	0.08007	0.069729	0.037578	0	0
6.66	0.17348	0.14915	0.11701	0.081161	0.071509	0.039819												6.66	0.17201	0.14768	0.11604	0.080028	0.069577	0.03738	0	0
6.67	0.17394	0.14937	0.1176	0.081274	0.071171	0.0393												6.67	0.1722	0.1477	0.11587	0.080099	0.069756	0.037499	0	0
6.68	0.17435	0.14935	0.1175	0.081274	0.070805	0.039063												6.68	0.17224	0.1479	0.11557	0.08	0.069909	0.037472	0	0
6.69	0.17473	0.14929	0.11755	0.081288	0.070341	0.038551												6.69	0.17216	0.14824	0.11566	0.08017	0.07044	0.037459	0	0
6.7	0.17558	0.14907	0.11748	0.081451	0.069975	0.038182												6.7	0.17245	0.14879	0.11503	0.080332	0.070739	0.038044	0	0
6.71	0.17657	0.14893	0.11704	0.0816	0.069524	0.03767												6.71	0.17169	0.14916	0.11532	0.080736	0.071018	0.037801	0	0
6.72	0.17729	0.14891	0.11629	0.081409	0.069165	0.037269												6.72	0.17129	0.14905	0.11486	0.080899	0.070786	0.038235	0	0
6.73	0.17711	0.14891	0.11608	0.081133	0.068959	0.036559												6.73	0.17058	0.14886	0.11526	0.081381	0.070719	0.037946	0	0
6.74	0.17678	0.14898	0.11615	0.080963	0.069211	0.036184												6.74	0.1702	0.14826	0.1153	0.081458	0.070619	0.037887	0	0
6.75	0.17632	0.14893	0.1165	0.080913	0.069451	0.035474												6.75	0.17047	0.14772	0.11538	0.08148	0.070507	0.038018	0	0
6.76	0.17626	0.14865	0.11631	0.080842	0.069324	0.035546												6.76	0.17056	0.147	0.1153	0.081352	0.070546	0.038215	0	0
6.77	0.17622	0.14837	0.11608	0.080722	0.069384	0.035362												6.77	0.17009	0.14624	0.11524	0.081168	0.070487	0.038182	0	0
6.78	0.17636	0.14778	0.11561	0.080396	0.069192	0.035178												6.78	0.17026	0.14608	0.11561	0.081196	0.070712	0.038038	0	0
6.79	0.17647	0.14741	0.11549	0.079992	0.068826	0.034718												6.79	0.16992	0.14622	0.11586	0.081168	0.070513	0.037834	0	0
6.8	0.17673	0.14709	0.11537	0.079872	0.068507	0.034771												6.8	0.16966	0.14659	0.11577	0.080934	0.070387	0.038097	0	0
6.81	0.17643	0.14696	0.11492	0.079405	0.068142	0.03504												6.81	0.16948	0.14653	0.11583	0.080736	0.07036	0.03815	0	0
6.82	0.17609	0.1468	0.11447	0.078944	0.06793	0.035152												6.82	0.1694	0.14643	0.11593	0.080694	0.070467	0.037972	0	0
6.83	0.17614	0.14684	0.11452	0.078909	0.068016	0.035218												6.83	0.16998	0.14655	0.115	0.080389	0.070387	0.038485	0	0
6.84	0.17549	0.14663	0.11494	0.078937	0.068175	0.034941												6.84	0.16993	0.14657	0.1152	0.080488	0.07044	0.03788	0	0
6.85	0.17523	0.14657	0.1145	0.079129	0.068209	0.035507												6.85	0.16959	0.14641	0.11505	0.080446	0.070414	0.037814	0	0
6.86	0.17512	0.14666	0.11459	0.079298	0.068355	0.035901												6.86	0.1692	0.14604	0.11479	0.080446	0.070427	0.0379	0	0
6.87	0.17539	0.14676	0.11455	0.079313	0.068401	0.03625												6.87	0.1691	0.1456	0.11443	0.080694	0.0704	0.038018	0	0
6.88	0.17565	0.14694	0.11443	0.079419	0.068547	0.036421												6.88	0.16944	0.14536	0.11412	0.081133	0.070314	0.038018	0	0
6.89	0.17556	0.14724	0.11502	0.079575	0.068992	0.036421												6.89	0.16966	0.14594	0.11424	0.081296	0.070194	0.037571	0	0
6.9	0.17556	0.14717	0.11498	0.079752	0.069278	0.036947												6.9	0.16995	0.14584	0.1146	0.081366	0.070387	0.036986	0	0
6.91	0.17493	0.14719	0.11549	0.079936	0.06967	0.036835												6.91	0.17051	0.14538	0.11437	0.081274	0.070507	0.037459	0	0
6.92	0.17448	0.14701	0.11611	0.080191	0.070181	0.036894												6.92	0.17042	0.14506	0.11458	0.081104	0.070752	0.037525	0	0
6.93	0.17477	0.14708	0.11648	0.080311	0.07058	0.037223												6.93	0.17006	0.1454	0.1149	0.081055	0.071204	0.03767	0	0
6.94	0.17541	0.14684	0.11676	0.080566	0.070852	0.037459												6.94	0.16981	0.14545	0.11515	0.081048	0.071649	0.038031	0	0
6.95	0.17524	0.14671	0.11684	0.080651	0.071337	0.03744												6.95	0.16915	0.14576	0.1157	0.081133	0.071749	0.0379	0	0
6.96	0.17534	0.14687	0.11628	0.080736	0.071649	0.037735												6.96	0.16915	0.14609	0.11583	0.081381	0.071669	0.038551	0	0
6.97	0.17541	0.14726	0.11628	0.080764	0.07214	0.037742												6.97	0.16922	0.14621	0.11636	0.081628	0.071357	0.038866	0	0
6.98	0.17553	0.14764	0.11638	0.080835	0.07218	0.037926												6.98	0.16945	0.14607	0.1168	0.081692	0.071237	0.038978	0	0
6.99	0.1758	0.14793	0.11604	0.08092	0.072014	0.038413												6.99	0.16934	0.1459	0.1167	0.081791	0.071098	0.039175	0	0
7	0.17594	0.14807	0.11599	0.081118	0.071935	0.038656												7	0.1693	0.14529	0.11655	0.082011	0.070925	0.039116	0	0
7.01	0.17609	0.14784	0.11576	0.08114	0.071881	0.039129												7.01	0.1698	0.14543	0.11662	0.082308	0.071124	0.038945	0	0
7.02	0.17622	0.1476	0.11598	0.081324	0.071848	0.039122												7.02	0.17023	0.14559	0.11667	0.082634	0.071197	0.038774	0	0
7.03	0.17611	0.14755	0.1156	0.081211	0.071523	0.039333												7.03	0.17048	0.14529	0.11698	0.082832	0.07125	0.038577	0	0
7.04	0.17615	0.14758	0.11558	0.081168	0.071416	0.039175												7.04	0.17104	0.1453	0.11693	0.08279	0.071244	0.038827	0	0
7.05	0.1759	0.14767	0.11588	0.081338	0.07131	0.038728												7.05	0.17094	0.14621	0.11746	0.082804	0.07139	0.038399	0	0
7.06	0.17607	0.14749	0.11562	0.081338	0.070971	0.038583												7.06	0.17066	0.14718	0.11747	0.082655	0.071111	0.038505	0	0
7.07	0.1768	0.14759	0.11547	0.081444	0.0705	0.038255												7.07	0.17061	0.14788	0.11756	0.082528	0.070918	0.038629	0	0
7.08	0.17746	0.14775	0.11574	0.081487	0.070327	0.037801												7.08	0.17058	0.14827	0.11771	0.082577	0.070732	0.038347	0	0
7.09	0.17701	0.14769	0.11613	0.081565	0.07038	0.037433												7.09	0.17049	0.14795	0.11748	0.082506	0.070639	0.038498	0	0
7.1	0.17671	0.14758	0.11602	0.081317	0.070374	0.037827												7.1	0.1704	0.14797	0.1169	0.082499	0.070719	0.0388	0	0
7.11	0.17636	0.14772	0.11557	0.081083	0.070281	0.038097												7.11	0.17	0.14846	0.11696	0.082641	0.070885	0.038366	0	0
7.12	0.17607	0.14788	0.11571	0.080665	0.070228	0.0379												7.12	0.17031	0.14865	0.11683	0.082492	0.071118	0.03857	0	0
7.13	0.17616	0.14786	0.11581	0.080587	0.070201	0.037525												7.13	0.17019	0.14854	0.11706	0.082641	0.071104	0.038261	0	0
7.14	0.1762	0.14768	0.11594	0.080347	0.070095	0.037223												7.14	0.17053	0.14807	0.11689	0.082514	0.071211	0.038768	0	0
7.15	0.17638	0.14753	0.11562	0.08024	0.069909	0.037696												7.15	0.17011	0.14744	0.11706	0.082252	0.071211	0.038708	0	0
7.16	0.17607	0.14765	0.11602	0.080035	0.069749	0.037275												7.16	0.16945	0.14696	0.11706	0.081855	0.071377	0.038715	0	0
7.17	0.17586	0.14769	0.11615	0.080134	0.069723	0.037065												7.17	0.16857	0.14737	0.11695	0.081508	0.071483	0.038603	0	0
7.18	0.17592	0.14787	0.11545	0.079844	0.069497	0.037591												7.18	0.16822	0.14785	0.1168	0.081381	0.071722	0.038643	0	0
7.19	0.17561	0.14811	0.11555	0.080014	0.069404	0.037446												7.19	0.16854	0.14756	0.11636	0.081253	0.072087	0.039261	0	0
7.2	0.17546	0.14822	0.11517	0.080042	0.069265	0.037867												7.2	0.16861	0.147	0.11667	0.081267	0.072273	0.038945	0	0
7.21	0.17574	0.14803	0.11493	0.080276	0.069225	0.038505												7.21	0.16965	0.14659	0.11619	0.081225	0.072267	0.039234	0	0
7.22	0.1759	0.14761	0.11504	0.080269	0.069351	0.038386												7.22	0.16998	0.14666	0.1167	0.08131	0.07234	0.03857	0	0
7.23	0.17562	0.14746	0.11523	0.080587	0.069497	0.038281												7.23	0.17046	0.14694	0.11594	0.081211	0.0722	0.03951	0	0
7.24	0.17568	0.14739	0.11502	0.080573	0.069504	0.038242												7.24	0.17056	0.1471	0.11655	0.081274	0.072194	0.039155	0	0
7.25	0.17558	0.14726	0.1151	0.080417	0.069736	0.037841												7.25	0.17085	0.14703	0.11684	0.081281	0.072067	0.039313	0	0
7.26	0.1758	0.14727	0.11546	0.080255	0.069683	0.0374												7.26	0.17119	0.14701	0.11646	0.08143	0.071974	0.040332	0	0
7.27	0.17606	0.14739	0.11556	0.080276	0.069484	0.037269												7.27	0.17113	0.14719	0.11684	0.081473	0.072094	0.040253	0	0
7.28	0.17624	0.14758	0.11566	0.079915	0.069417	0.037269												7.28	0.17161	0.14701	0.11705	0.081678	0.07216	0.040385	0	0
7.29	0.17635	0.14779	0.11606	0.079837	0.069304	0.037052												7.29	0.17257	0.14653	0.11682	0.081664	0.071968	0.040746	0	0
7.3	0.17651	0.1479	0.11594	0.079638	0.069172	0.037354												7.3	0.17357	0.14619	0.11697	0.081777	0.072107	0.040556	0	0
7.31	0.17643	0.14811	0.11577	0.079681	0.069331	0.037354												7.31	0.1741	0.14585	0.11729	0.081862	0.072167	0.040122	0	0
7.32	0.17609	0.14815	0.11536	0.07973	0.06949	0.037617												7.32	0.1743	0.14534	0.11689	0.081749	0.071961	0.040372	0	0
7.33	0.17525	0.14845	0.11562	0.080063	0.069749	0.037433												7.33	0.17367	0.14565	0.11739	0.081735	0.071822	0.039714	0	0
7.34	0.17514	0.14854	0.11563	0.080311	0.069749	0.037479												7.34	0.17289	0.14625	0.11751	0.081635	0.071822	0.03957	0	0
7.35	0.17572	0.14846	0.11588	0.0808	0.069756	0.037407												7.35	0.17234	0.14676	0.11705	0.08177	0.071549	0.040082	0	0
7.36	0.17614	0.14851	0.11589	0.08131	0.069842	0.037597												7.36	0.17189	0.14696	0.11715	0.081982	0.071416	0.03974	0	0
7.37	0.17555	0.1487	0.1164	0.081579	0.069989	0.037288												7.37	0.17185	0.14733	0.1172	0.082145	0.07139	0.039385	0	0
7.38	0.17536	0.14885	0.11639	0.081607	0.070002	0.037841												7.38	0.17193	0.14779	0.1172	0.082096	0.071264	0.038827	0	0
7.39	0.17537	0.14907	0.11656	0.081182	0.069989	0.037735												7.39	0.17263	0.1481	0.11655	0.082046	0.071416	0.039096	0	0
7.4	0.17676	0.14927	0.11652	0.080545	0.070015	0.037887												7.4	0.17268	0.14791	0.11689	0.08199	0.071476	0.038695	0	0
7.41	0.17789	0.14949	0.11686	0.080453	0.070042	0.037768												7.41	0.17263	0.14733	0.1167	0.081876	0.07147	0.038787	0	0
7.42	0.17737	0.1493	0.11683	0.080432	0.069876	0.037952												7.42	0.17247	0.14696	0.11672	0.081671	0.071609	0.038656	0	0
7.43	0.17678	0.14904	0.11695	0.080771	0.069896	0.038196												7.43	0.17226	0.14669	0.11663	0.081621	0.071656	0.03861	0	0
7.44	0.17698	0.14907	0.11747	0.081034	0.069942	0.038031												7.44	0.1727	0.14655	0.1164	0.081706	0.071656	0.03882	0	0
7.45	0.17684	0.14868	0.11783	0.080864	0.069862	0.037696												7.45	0.17313	0.14649	0.11665	0.081975	0.071888	0.038406	0	0
7.46	0.17649	0.14877	0.11761	0.080665	0.069915	0.037709												7.46	0.17308	0.14649	0.11645	0.082223	0.071915	0.038814	0	0
7.47	0.17619	0.14905	0.11788	0.080871	0.070042	0.037472												7.47	0.1727	0.14704	0.11687	0.082223	0.071988	0.038662	0	0
7.48	0.1764	0.14917	0.11716	0.080771	0.069796	0.038038												7.48	0.17241	0.14744	0.11687	0.082089	0.072087	0.039234	0	0
7.49	0.17623	0.14925	0.1178	0.080949	0.069869	0.037617												7.49	0.17185	0.14721	0.11695	0.08206	0.072326	0.039464	0	0
7.5	0.17655	0.14918	0.1176	0.080991	0.069703	0.03767												7.5	0.17201	0.14683	0.11663	0.081933	0.072433	0.04001	0	0
7.51	0.17672	0.14933	0.11767	0.080927	0.069603	0.037472												7.51	0.17234	0.14673	0.11669	0.081784	0.072459	0.040122	0	0
7.52	0.17718	0.14914	0.11782	0.080814	0.069603	0.037065												7.52	0.17266	0.14637	0.11598	0.081621	0.07234	0.040838	0	0
7.53	0.17829	0.14882	0.1175	0.080771	0.069597	0.036973												7.53	0.17239	0.14617	0.11579	0.081409	0.072379	0.04097	0	0
7.54	0.17773	0.14869	0.11766	0.080835	0.06971	0.036651												7.54	0.17222	0.14621	0.11553	0.081352	0.072712	0.041193	0	0
7.55	0.17682	0.14848	0.1171	0.080743	0.06967	0.03717												7.55	0.17157	0.14592	0.11574	0.081508	0.072771	0.040779	0	0
7.56	0.17633	0.14826	0.1168	0.080332	0.069637	0.037413												7.56	0.17143	0.14588	0.11604	0.081897	0.07305	0.040727	0	0
7.57	0.17627	0.14829	0.11665	0.080184	0.069769	0.037446												7.57	0.17189	0.14618	0.11577	0.08206	0.07307	0.041233	0	0
7.58	0.1766	0.14845	0.11623	0.080049	0.069869	0.037998												7.58	0.17198	0.1465	0.11623	0.082138	0.072851	0.040897	0	0
7.59	0.17626	0.1487	0.11628	0.080318	0.070048	0.037821												7.59	0.17172	0.14646	0.11627	0.082287	0.072904	0.040996	0	0
7.6	0.17601	0.14879	0.11632	0.080517	0.070028	0.037834												7.6	0.17128	0.14645	0.11624	0.082124	0.072891	0.041101	0	0
7.61	0.17617	0.14872	0.11637	0.080658	0.070121	0.037992												7.61	0.17077	0.14621	0.11629	0.08199	0.072844	0.041088	0	0
7.62	0.17667	0.14863	0.11632	0.080672	0.070174	0.038301												7.62	0.17083	0.14605	0.11625	0.082075	0.072758	0.041404	0	0
7.63	0.17672	0.14875	0.1167	0.080807	0.070267	0.037952												7.63	0.17091	0.14556	0.11634	0.082188	0.072632	0.041358	0	0
7.64	0.17683	0.14878	0.11659	0.080665	0.070307	0.03834												7.64	0.17047	0.14561	0.1168	0.082407	0.072532	0.040615	0	0
7.65	0.1763	0.14855	0.1171	0.080885	0.070513	0.037952												7.65	0.17027	0.14607	0.11663	0.082662	0.072393	0.040621	0	0
7.66	0.17613	0.14824	0.11675	0.080708	0.0706	0.038307												7.66	0.17021	0.14657	0.11653	0.082818	0.072227	0.040542	0	0
7.67	0.17627	0.14812	0.11655	0.080764	0.070799	0.038366												7.67	0.17012	0.14721	0.1167	0.082676	0.072094	0.040161	0	0
7.68	0.17656	0.14804	0.11684	0.080949	0.070918	0.03809												7.68	0.17019	0.14765	0.11684	0.082648	0.072313	0.039839	0	0
7.69	0.17695	0.14779	0.11665	0.081465	0.071064	0.038491												7.69	0.17057	0.14775	0.11638	0.082591	0.072094	0.039885	0	0
7.7	0.17709	0.14756	0.11619	0.081444	0.071098	0.039103												7.7	0.17096	0.14783	0.11632	0.082662	0.072114	0.039477	0	0
7.71	0.17648	0.1473	0.11621	0.081685	0.071197	0.039234												7.71	0.17124	0.14763	0.11618	0.082882	0.071981	0.039293	0	0
7.72	0.17589	0.14718	0.11615	0.081756	0.071237	0.039313												7.72	0.17129	0.14733	0.11666	0.082974	0.071881	0.038583	0	0
7.73	0.17517	0.14728	0.11624	0.081664	0.071456	0.039399												7.73	0.17168	0.14719	0.11628	0.083059	0.071802	0.038991	0	0
7.74	0.17479	0.14735	0.11621	0.081458	0.071556	0.039491												7.74	0.17138	0.14701	0.11661	0.083108	0.071742	0.038353	0	0
7.75	0.17471	0.14734	0.11682	0.081189	0.071503	0.038978												7.75	0.17127	0.14708	0.11661	0.083087	0.071636	0.038136	0	0
7.76	0.17477	0.14728	0.11643	0.080892	0.071377	0.039346												7.76	0.1713	0.14716	0.11606	0.082917	0.071157	0.03836	0	0
7.77	0.17458	0.14741	0.11663	0.080743	0.071237	0.038978												7.77	0.17131	0.14737	0.11596	0.082726	0.071151	0.038353	0	0
7.78	0.17447	0.14755	0.11671	0.080998	0.07129	0.038866												7.78	0.17175	0.1474	0.11572	0.082591	0.070832	0.038327	0	0
7.79	0.17458	0.14755	0.11631	0.081097	0.071171	0.038853												7.79	0.17292	0.14723	0.1161	0.082464	0.070772	0.038123	0	0
7.8	0.17547	0.14779	0.11616	0.081239	0.071078	0.038583												7.8	0.17365	0.1466	0.11637	0.082542	0.070805	0.038439	0	0
7.81	0.17666	0.14786	0.11621	0.081048	0.070739	0.03859												7.81	0.17418	0.14634	0.11657	0.082535	0.071018	0.038485	0	0
7.82	0.17634	0.14807	0.11628	0.080892	0.070533	0.038426												7.82	0.17416	0.14612	0.11657	0.082514	0.071191	0.038472	0	0
7.83	0.17605	0.14792	0.11597	0.080679	0.070194	0.03838												7.83	0.17385	0.14614	0.11608	0.0824	0.071231	0.03886	0	0
7.84	0.17578	0.14781	0.11619	0.080786	0.070161	0.037716												7.84	0.17355	0.14613	0.11587	0.082464	0.071476	0.039116	0	0
7.85	0.17563	0.14774	0.11562	0.080793	0.069962	0.037762												7.85	0.17338	0.14611	0.11531	0.082521	0.071483	0.039471	0	0
7.86	0.17549	0.14771	0.11544	0.080644	0.069544	0.037255												7.86	0.17314	0.14637	0.1149	0.082584	0.071636	0.039944	0	0
7.87	0.17539	0.14757	0.116	0.080658	0.069477	0.036296												7.87	0.17268	0.14643	0.11518	0.08262	0.071709	0.040214	0	0
7.88	0.17575	0.14742	0.1157	0.08041	0.069477	0.036322												7.88	0.17228	0.14644	0.1157	0.082549	0.071888	0.040431	0	0
7.89	0.17536	0.14724	0.11578	0.079957	0.069424	0.035717												7.89	0.17195	0.14637	0.1167	0.082478	0.072001	0.040049	0	0
7.9	0.17512	0.14701	0.11592	0.079773	0.069185	0.035487												7.9	0.17179	0.14628	0.11695	0.082301	0.072247	0.040299	0	0
7.91	0.17504	0.14681	0.11562	0.079518	0.069045	0.03552												7.91	0.17133	0.1458	0.11713	0.082195	0.072174	0.03999	0	0
7.92	0.17482	0.14666	0.11529	0.079497	0.068873	0.035684												7.92	0.17084	0.14586	0.1172	0.082223	0.071928	0.039471	0	0
7.93	0.17435	0.14641	0.11568	0.079674	0.068972	0.035507												7.93	0.17102	0.14705	0.11672	0.082216	0.071715	0.039734	0	0
7.94	0.17445	0.1462	0.11545	0.079886	0.068853	0.036052												7.94	0.17066	0.14738	0.1164	0.08211	0.071649	0.039714	0	0
7.95	0.17483	0.14637	0.11528	0.080056	0.068813	0.036407												7.95	0.17027	0.1474	0.11646	0.08182	0.071616	0.039438	0	0
7.96	0.17449	0.1465	0.11511	0.08017	0.06884	0.036434												7.96	0.1707	0.14765	0.11622	0.081487	0.071802	0.039629	0	0
7.97	0.17404	0.14674	0.11485	0.08012	0.068899	0.036624												7.97	0.17125	0.14774	0.11636	0.081288	0.071941	0.03907	0	0
7.98	0.17383	0.14677	0.11523	0.080375	0.069079	0.036434												7.98	0.17303	0.14772	0.1157	0.081126	0.071881	0.039385	0	0
7.99	0.17411	0.14667	0.11499	0.080481	0.069172	0.036776												7.99	0.17464	0.14751	0.11539	0.080941	0.071848	0.0393	0	0
8	0.17403	0.14657	0.11516	0.080694	0.069544	0.036914												8	0.17527	0.14695	0.11531	0.080949	0.071775	0.038768	0	0
8.01	0.17345	0.14634	0.11576	0.08092	0.069989	0.036802
8.02	0.17274	0.14613	0.11587	0.080991	0.070407	0.037374
8.03	0.17207	0.14595	0.11609	0.081118	0.070852	0.037729
8.04	0.17185	0.14596	0.1162	0.080864	0.070739	0.037834
8.05	0.17176	0.14584	0.11634	0.080807	0.07042	0.037643
8.06	0.17168	0.14598	0.11614	0.080587	0.070241	0.037854
8.07	0.17138	0.14664	0.11612	0.080453	0.069942	0.037709
8.08	0.17164	0.14762	0.11622	0.080262	0.069909	0.037637
8.09	0.17189	0.14788	0.11629	0.08007	0.069729	0.037578
8.1	0.17201	0.14768	0.11604	0.080028	0.069577	0.03738
8.11	0.1722	0.1477	0.11587	0.080099	0.069756	0.037499
8.12	0.17224	0.1479	0.11557	0.08	0.069909	0.037472
8.13	0.17216	0.14824	0.11566	0.08017	0.07044	0.037459
8.14	0.17245	0.14879	0.11503	0.080332	0.070739	0.038044
8.15	0.17169	0.14916	0.11532	0.080736	0.071018	0.037801
8.16	0.17129	0.14905	0.11486	0.080899	0.070786	0.038235
8.17	0.17058	0.14886	0.11526	0.081381	0.070719	0.037946
8.18	0.1702	0.14826	0.1153	0.081458	0.070619	0.037887
8.19	0.17047	0.14772	0.11538	0.08148	0.070507	0.038018
8.2	0.17056	0.147	0.1153	0.081352	0.070546	0.038215
8.21	0.17009	0.14624	0.11524	0.081168	0.070487	0.038182
8.22	0.17026	0.14608	0.11561	0.081196	0.070712	0.038038
8.23	0.16992	0.14622	0.11586	0.081168	0.070513	0.037834
8.24	0.16966	0.14659	0.11577	0.080934	0.070387	0.038097
8.25	0.16948	0.14653	0.11583	0.080736	0.07036	0.03815
8.26	0.1694	0.14643	0.11593	0.080694	0.070467	0.037972
8.27	0.16998	0.14655	0.115	0.080389	0.070387	0.038485
8.28	0.16993	0.14657	0.1152	0.080488	0.07044	0.03788
8.29	0.16959	0.14641	0.11505	0.080446	0.070414	0.037814
8.3	0.1692	0.14604	0.11479	0.080446	0.070427	0.0379
8.31	0.1691	0.1456	0.11443	0.080694	0.0704	0.038018
8.32	0.16944	0.14536	0.11412	0.081133	0.070314	0.038018
8.33	0.16966	0.14594	0.11424	0.081296	0.070194	0.037571
8.34	0.16995	0.14584	0.1146	0.081366	0.070387	0.036986
8.35	0.17051	0.14538	0.11437	0.081274	0.070507	0.037459
8.36	0.17042	0.14506	0.11458	0.081104	0.070752	0.037525
8.37	0.17006	0.1454	0.1149	0.081055	0.071204	0.03767
8.38	0.16981	0.14545	0.11515	0.081048	0.071649	0.038031
8.39	0.16915	0.14576	0.1157	0.081133	0.071749	0.0379
8.4	0.16915	0.14609	0.11583	0.081381	0.071669	0.038551
8.41	0.16922	0.14621	0.11636	0.081628	0.071357	0.038866
8.42	0.16945	0.14607	0.1168	0.081692	0.071237	0.038978
8.43	0.16934	0.1459	0.1167	0.081791	0.071098	0.039175
8.44	0.1693	0.14529	0.11655	0.082011	0.070925	0.039116
8.45	0.1698	0.14543	0.11662	0.082308	0.071124	0.038945
8.46	0.17023	0.14559	0.11667	0.082634	0.071197	0.038774
8.47	0.17048	0.14529	0.11698	0.082832	0.07125	0.038577
8.48	0.17104	0.1453	0.11693	0.08279	0.071244	0.038827
8.49	0.17094	0.14621	0.11746	0.082804	0.07139	0.038399
8.5	0.17066	0.14718	0.11747	0.082655	0.071111	0.038505
8.51	0.17061	0.14788	0.11756	0.082528	0.070918	0.038629
8.52	0.17058	0.14827	0.11771	0.082577	0.070732	0.038347
8.53	0.17049	0.14795	0.11748	0.082506	0.070639	0.038498
8.54	0.1704	0.14797	0.1169	0.082499	0.070719	0.0388
8.55	0.17	0.14846	0.11696	0.082641	0.070885	0.038366
8.56	0.17031	0.14865	0.11683	0.082492	0.071118	0.03857
8.57	0.17019	0.14854	0.11706	0.082641	0.071104	0.038261
8.58	0.17053	0.14807	0.11689	0.082514	0.071211	0.038768
8.59	0.17011	0.14744	0.11706	0.082252	0.071211	0.038708
8.6	0.16945	0.14696	0.11706	0.081855	0.071377	0.038715
8.61	0.16857	0.14737	0.11695	0.081508	0.071483	0.038603
8.62	0.16822	0.14785	0.1168	0.081381	0.071722	0.038643
8.63	0.16854	0.14756	0.11636	0.081253	0.072087	0.039261
8.64	0.16861	0.147	0.11667	0.081267	0.072273	0.038945
8.65	0.16965	0.14659	0.11619	0.081225	0.072267	0.039234
8.66	0.16998	0.14666	0.1167	0.08131	0.07234	0.03857
8.67	0.17046	0.14694	0.11594	0.081211	0.0722	0.03951
8.68	0.17056	0.1471	0.11655	0.081274	0.072194	0.039155
8.69	0.17085	0.14703	0.11684	0.081281	0.072067	0.039313
8.7	0.17119	0.14701	0.11646	0.08143	0.071974	0.040332
8.71	0.17113	0.14719	0.11684	0.081473	0.072094	0.040253
8.72	0.17161	0.14701	0.11705	0.081678	0.07216	0.040385
8.73	0.17257	0.14653	0.11682	0.081664	0.071968	0.040746
8.74	0.17357	0.14619	0.11697	0.081777	0.072107	0.040556
8.75	0.1741	0.14585	0.11729	0.081862	0.072167	0.040122
8.76	0.1743	0.14534	0.11689	0.081749	0.071961	0.040372
8.77	0.17367	0.14565	0.11739	0.081735	0.071822	0.039714
8.78	0.17289	0.14625	0.11751	0.081635	0.071822	0.03957
8.79	0.17234	0.14676	0.11705	0.08177	0.071549	0.040082
8.8	0.17189	0.14696	0.11715	0.081982	0.071416	0.03974
8.81	0.17185	0.14733	0.1172	0.082145	0.07139	0.039385
8.82	0.17193	0.14779	0.1172	0.082096	0.071264	0.038827
8.83	0.17263	0.1481	0.11655	0.082046	0.071416	0.039096
8.84	0.17268	0.14791	0.11689	0.08199	0.071476	0.038695
8.85	0.17263	0.14733	0.1167	0.081876	0.07147	0.038787
8.86	0.17247	0.14696	0.11672	0.081671	0.071609	0.038656
8.87	0.17226	0.14669	0.11663	0.081621	0.071656	0.03861
8.88	0.1727	0.14655	0.1164	0.081706	0.071656	0.03882
8.89	0.17313	0.14649	0.11665	0.081975	0.071888	0.038406
8.9	0.17308	0.14649	0.11645	0.082223	0.071915	0.038814
8.91	0.1727	0.14704	0.11687	0.082223	0.071988	0.038662
8.92	0.17241	0.14744	0.11687	0.082089	0.072087	0.039234
8.93	0.17185	0.14721	0.11695	0.08206	0.072326	0.039464
8.94	0.17201	0.14683	0.11663	0.081933	0.072433	0.04001
8.95	0.17234	0.14673	0.11669	0.081784	0.072459	0.040122
8.96	0.17266	0.14637	0.11598	0.081621	0.07234	0.040838
8.97	0.17239	0.14617	0.11579	0.081409	0.072379	0.04097
8.98	0.17222	0.14621	0.11553	0.081352	0.072712	0.041193
8.99	0.17157	0.14592	0.11574	0.081508	0.072771	0.040779
9	0.17143	0.14588	0.11604	0.081897	0.07305	0.040727
9.01	0.17189	0.14618	0.11577	0.08206	0.07307	0.041233
9.02	0.17198	0.1465	0.11623	0.082138	0.072851	0.040897
9.03	0.17172	0.14646	0.11627	0.082287	0.072904	0.040996
9.04	0.17128	0.14645	0.11624	0.082124	0.072891	0.041101
9.05	0.17077	0.14621	0.11629	0.08199	0.072844	0.041088
9.06	0.17083	0.14605	0.11625	0.082075	0.072758	0.041404
9.07	0.17091	0.14556	0.11634	0.082188	0.072632	0.041358
9.08	0.17047	0.14561	0.1168	0.082407	0.072532	0.040615
9.09	0.17027	0.14607	0.11663	0.082662	0.072393	0.040621
9.1	0.17021	0.14657	0.11653	0.082818	0.072227	0.040542
9.11	0.17012	0.14721	0.1167	0.082676	0.072094	0.040161
9.12	0.17019	0.14765	0.11684	0.082648	0.072313	0.039839
9.13	0.17057	0.14775	0.11638	0.082591	0.072094	0.039885
9.14	0.17096	0.14783	0.11632	0.082662	0.072114	0.039477
9.15	0.17124	0.14763	0.11618	0.082882	0.071981	0.039293
9.16	0.17129	0.14733	0.11666	0.082974	0.071881	0.038583
9.17	0.17168	0.14719	0.11628	0.083059	0.071802	0.038991
9.18	0.17138	0.14701	0.11661	0.083108	0.071742	0.038353
9.19	0.17127	0.14708	0.11661	0.083087	0.071636	0.038136
9.2	0.1713	0.14716	0.11606	0.082917	0.071157	0.03836
9.21	0.17131	0.14737	0.11596	0.082726	0.071151	0.038353
9.22	0.17175	0.1474	0.11572	0.082591	0.070832	0.038327
9.23	0.17292	0.14723	0.1161	0.082464	0.070772	0.038123
9.24	0.17365	0.1466	0.11637	0.082542	0.070805	0.038439
9.25	0.17418	0.14634	0.11657	0.082535	0.071018	0.038485
9.26	0.17416	0.14612	0.11657	0.082514	0.071191	0.038472
9.27	0.17385	0.14614	0.11608	0.0824	0.071231	0.03886
9.28	0.17355	0.14613	0.11587	0.082464	0.071476	0.039116
9.29	0.17338	0.14611	0.11531	0.082521	0.071483	0.039471
9.3	0.17314	0.14637	0.1149	0.082584	0.071636	0.039944
9.31	0.17268	0.14643	0.11518	0.08262	0.071709	0.040214
9.32	0.17228	0.14644	0.1157	0.082549	0.071888	0.040431
9.33	0.17195	0.14637	0.1167	0.082478	0.072001	0.040049
9.34	0.17179	0.14628	0.11695	0.082301	0.072247	0.040299
9.35	0.17133	0.1458	0.11713	0.082195	0.072174	0.03999
9.36	0.17084	0.14586	0.1172	0.082223	0.071928	0.039471
9.37	0.17102	0.14705	0.11672	0.082216	0.071715	0.039734
9.38	0.17066	0.14738	0.1164	0.08211	0.071649	0.039714
9.39	0.17027	0.1474	0.11646	0.08182	0.071616	0.039438
9.4	0.1707	0.14765	0.11622	0.081487	0.071802	0.039629
9.41	0.17125	0.14774	0.11636	0.081288	0.071941	0.03907
9.42	0.17303	0.14772	0.1157	0.081126	0.071881	0.039385
9.43	0.17464	0.14751	0.11539	0.080941	0.071848	0.0393
9.44	0.17527	0.14695	0.11531	0.080949	0.071775	0.038768
9.45	0.17551	0.14651	0.11466	0.080807	0.071788	0.038952
9.46	0.17506	0.14635	0.11476	0.080658	0.071855	0.038616
9.47	0.175	0.14634	0.11462	0.080538	0.071861	0.038721
9.48	0.175	0.14607	0.1147	0.080609	0.071702	0.038912
9.49	0.17519	0.14568	0.11455	0.080694	0.071476	0.039136
9.5	0.17491	0.14539	0.11478	0.081062	0.071184	0.03861
9.51	0.17475	0.14535	0.11464	0.081225	0.070932	0.038748
9.52	0.17459	0.14538	0.11464	0.081225	0.070819	0.038649
9.53	0.17461	0.1454	0.11452	0.080984	0.070825	0.038873
9.54	0.17436	0.1455	0.11467	0.080552	0.070932	0.038662
9.55	0.17382	0.14508	0.11464	0.080361	0.071005	0.038643
9.56	0.17337	0.14479	0.11425	0.079964	0.071104	0.038827
9.57	0.17288	0.14476	0.11397	0.07966	0.071297	0.039011
9.58	0.17268	0.14522	0.11385	0.079391	0.07139	0.039037
9.59	0.17206	0.14552	0.11431	0.079561	0.07143	0.038656
9.6	0.17217	0.14601	0.11379	0.079638	0.071118	0.039287
9.61	0.17212	0.14632	0.11361	0.080113	0.071177	0.039379
9.62	0.17226	0.14674	0.11372	0.080205	0.071589	0.039063
9.63	0.17241	0.14726	0.11397	0.080318	0.071954	0.038735
9.64	0.17263	0.14732	0.11413	0.080495	0.071941	0.038965
9.65	0.17248	0.14696	0.11502	0.080672	0.071662	0.038551
9.66	0.1723	0.14653	0.11583	0.080892	0.071782	0.038524
9.67	0.17228	0.14632	0.11584	0.081126	0.071808	0.038971
9.68	0.17232	0.14624	0.11539	0.081388	0.071702	0.039149
9.69	0.1724	0.14625	0.11533	0.081763	0.071749	0.038945
9.7	0.17248	0.14645	0.11503	0.081798	0.071616	0.039017
9.71	0.17268	0.14632	0.1151	0.081883	0.071496	0.038597
9.72	0.17363	0.14595	0.11528	0.081841	0.071463	0.038984
9.73	0.17446	0.14571	0.11585	0.081685	0.071383	0.038958
9.74	0.17538	0.14592	0.11646	0.081678	0.071231	0.038695
9.75	0.1756	0.14648	0.11655	0.081735	0.071005	0.038702
9.76	0.17482	0.14691	0.11624	0.081522	0.070646	0.038669
9.77	0.17398	0.14722	0.11641	0.081352	0.070467	0.038307
9.78	0.17294	0.14746	0.11696	0.081487	0.07054	0.037965
9.79	0.17262	0.14748	0.11697	0.081388	0.070746	0.038064
9.8	0.17305	0.14749	0.11696	0.081664	0.070859	0.038327
9.81	0.17339	0.14742	0.11704	0.081756	0.071011	0.038281
9.82	0.17297	0.14718	0.1171	0.081883	0.070892	0.038202
9.83	0.17254	0.14708	0.11705	0.08194	0.070985	0.03813
9.84	0.17218	0.14703	0.11714	0.082004	0.070932	0.037821
9.85	0.17205	0.14683	0.11714	0.08206	0.070892	0.037788
9.86	0.17197	0.14683	0.11668	0.082096	0.070905	0.038209
9.87	0.17171	0.14696	0.11671	0.082067	0.070991	0.038274
9.88	0.17153	0.14724	0.11682	0.082032	0.070912	0.038202
9.89	0.1713	0.14724	0.11705	0.081968	0.071071	0.037808
9.9	0.17187	0.14726	0.11674	0.081777	0.071031	0.038136
9.91	0.17238	0.14772	0.11616	0.081706	0.070825	0.038426
9.92	0.17247	0.14805	0.11641	0.081713	0.070991	0.038209
9.93	0.17267	0.14775	0.11648	0.081848	0.070905	0.038228
9.94	0.17334	0.14758	0.11659	0.081919	0.070812	0.038136
9.95	0.17458	0.14739	0.11644	0.082216	0.070905	0.038715
9.96	0.17466	0.14689	0.11665	0.082138	0.070912	0.038702
9.97	0.1739	0.14617	0.11641	0.081876	0.070759	0.038603
9.98	0.17284	0.14614	0.11665	0.081685	0.070712	0.03832
9.99	0.17263	0.14636	0.11661	0.081607	0.070699	0.038406
10	0.17272	0.14633	0.11642	0.081218	0.070341	0.038307
10.01	0.17238	0.14591	0.11674	0.081012	0.070467	0.037735
10.02	0.17234	0.14565	0.11645	0.080963	0.070493	0.038202
10.03	0.1723	0.14529	0.11615	0.080849	0.070553	0.038623
10.04	0.17156	0.14511	0.11627	0.080885	0.070646	0.038459
10.05	0.17127	0.14509	0.11602	0.080885	0.070772	0.0388
10.06	0.17106	0.14529	0.11627	0.081118	0.070752	0.038301
10.07	0.17164	0.14546	0.11558	0.081288	0.070759	0.038945
10.08	0.17128	0.14588	0.11615	0.081621	0.070812	0.038505
10.09	0.17103	0.14602	0.11597	0.081735	0.070859	0.038583
10.1	0.17085	0.1463	0.11582	0.081543	0.071031	0.038735
10.11	0.17112	0.14678	0.11598	0.081508	0.071264	0.038583
10.12	0.17237	0.14742	0.11566	0.081303	0.071443	0.03882
10.13	0.1726	0.14729	0.11588	0.081388	0.071802	0.038715
10.14	0.17218	0.14689	0.11594	0.081621	0.072074	0.038675
10.15	0.17187	0.1466	0.11593	0.081812	0.072287	0.038498
10.16	0.1716	0.14666	0.11591	0.082067	0.072326	0.03859
10.17	0.17042	0.14647	0.11636	0.082273	0.072127	0.038445
10.18	0.16913	0.14622	0.11687	0.082471	0.071842	0.03813
10.19	0.16905	0.14577	0.1169	0.082726	0.071695	0.038472
10.2	0.1694	0.145	0.11648	0.082464	0.071549	0.038505
10.21	0.17002	0.14449	0.11681	0.0824	0.071509	0.03809
10.22	0.17112	0.1448	0.11652	0.081975	0.071323	0.038426
10.23	0.17166	0.14527	0.11626	0.081777	0.070898	0.038669
10.24	0.17168	0.14563	0.11627	0.081678	0.070659	0.03903
10.25	0.17114	0.14582	0.11665	0.081827	0.070646	0.038649
10.26	0.17075	0.14633	0.11686	0.08182	0.07058	0.038281
10.27	0.17067	0.14713	0.11642	0.08172	0.070613	0.038754
10.28	0.17032	0.14736	0.11659	0.081841	0.070726	0.038675
10.29	0.17019	0.14743	0.11659	0.081869	0.070619	0.038623
10.3	0.17017	0.14803	0.11689	0.082039	0.070719	0.038662
10.31	0.16994	0.14861	0.11666	0.081933	0.070945	0.038925
10.32	0.16928	0.14863	0.11646	0.081763	0.071098	0.038984
10.33	0.16884	0.14809	0.11642	0.081607	0.071124	0.038531
10.34	0.16958	0.14781	0.1161	0.081473	0.071157	0.038879
10.35	0.16996	0.14746	0.11649	0.081402	0.070938	0.038123
10.36	0.16982	0.14741	0.11637	0.081303	0.070918	0.038261
10.37	0.16936	0.14754	0.11636	0.081324	0.070865	0.038117
10.38	0.16936	0.14751	0.11603	0.081303	0.070646	0.038248
10.39	0.16969	0.14749	0.1161	0.081423	0.070865	0.037716
10.4	0.17131	0.14714	0.11555	0.081508	0.071104	0.03788
10.41	0.17303	0.14666	0.11576	0.081458	0.071317	0.037479
10.42	0.17475	0.1465	0.11598	0.081388	0.071224	0.037223
10.43	0.17578	0.14621	0.1157	0.081211	0.070918	0.037578
10.44	0.17603	0.14616	0.11566	0.081026	0.070719	0.037551
10.45	0.17574	0.14644	0.11576	0.081175	0.070905	0.037564
10.46	0.1753	0.14681	0.11569	0.081097	0.070878	0.037821
10.47	0.17514	0.14689	0.11549	0.080871	0.070799	0.038169
10.48	0.17458	0.14669	0.11627	0.081034	0.070786	0.037538
10.49	0.17443	0.14647	0.11592	0.080906	0.07046	0.037768
10.5	0.17394	0.14638	0.11587	0.081147	0.070274	0.037814
10.51	0.17345	0.14615	0.11617	0.081373	0.070075	0.037426
10.52	0.17332	0.1461	0.1163	0.081558	0.069856	0.037348
10.53	0.17344	0.14598	0.11631	0.081536	0.069703	0.037499
10.54	0.17318	0.14593	0.11649	0.081536	0.069736	0.037755
10.55	0.17303	0.14654	0.11665	0.081288	0.069803	0.037821
10.56	0.17328	0.14756	0.11659	0.081118	0.069896	0.037867
10.57	0.17325	0.14812	0.11661	0.081012	0.069929	0.037775
10.58	0.17356	0.14855	0.11608	0.080949	0.070075	0.038156
10.59	0.17365	0.1478	0.11604	0.08109	0.070148	0.038202
10.6	0.17353	0.14717	0.11586	0.081154	0.070168	0.038314
10.61	0.17347	0.14659	0.11576	0.081175	0.070453	0.038156
10.62	0.17337	0.14609	0.11571	0.081147	0.070254	0.037998
10.63	0.17312	0.14569	0.11623	0.080934	0.070241	0.037735
10.64	0.17199	0.14527	0.11604	0.080913	0.070334	0.037979
10.65	0.171	0.14516	0.11613	0.080906	0.070254	0.037887
10.66	0.1706	0.1461	0.11619	0.080899	0.070121	0.037775
10.67	0.17069	0.14622	0.11646	0.08097	0.069982	0.037499
10.68	0.1704	0.14562	0.11605	0.081111	0.070135	0.037749
10.69	0.1706	0.1452	0.11594	0.081111	0.070201	0.037906
10.7	0.17091	0.14564	0.11616	0.081147	0.070447	0.037578
10.71	0.17111	0.14635	0.11591	0.081104	0.070659	0.037683
10.72	0.17174	0.14673	0.11579	0.080842	0.07056	0.037808
10.73	0.17172	0.14708	0.11572	0.081041	0.070666	0.037827
10.74	0.17184	0.14774	0.11583	0.081055	0.070639	0.037867
10.75	0.17162	0.14826	0.11544	0.080991	0.070673	0.038465
10.76	0.17187	0.1482	0.11561	0.080934	0.070646	0.038551
10.77	0.17205	0.14815	0.11589	0.080892	0.070434	0.03836
10.78	0.17236	0.14806	0.1157	0.080892	0.070566	0.038597
10.79	0.17212	0.14794	0.1157	0.0808	0.070819	0.038485
10.8	0.17137	0.14829	0.11582	0.080828	0.070971	0.038334
10.81	0.17081	0.14851	0.11573	0.080864	0.070985	0.038649
10.82	0.17079	0.14837	0.11655	0.081104	0.070998	0.03838
10.83	0.17079	0.1482	0.1167	0.081593	0.070971	0.038505
10.84	0.17147	0.14792	0.11661	0.081862	0.070865	0.038991
10.85	0.17189	0.14758	0.117	0.082096	0.070898	0.038925
10.86	0.17124	0.14729	0.1174	0.082223	0.070619	0.038577
10.87	0.17142	0.14707	0.1177	0.082252	0.070473	0.038459
10.88	0.17169	0.14703	0.11763	0.082237	0.070228	0.038419
10.89	0.17222	0.14669	0.11695	0.082053	0.070095	0.038564
10.9	0.17307	0.14659	0.11668	0.081508	0.069829	0.038643
10.91	0.1738	0.14712	0.1173	0.081196	0.070022	0.037979
10.92	0.17397	0.14811	0.11724	0.081111	0.070307	0.038011
10.93	0.17428	0.14901	0.11777	0.080864	0.070261	0.037755
10.94	0.17429	0.14994	0.1177	0.080793	0.070174	0.03761
10.95	0.17408	0.15042	0.11724	0.080679	0.070042	0.037919
10.96	0.17369	0.15003	0.11728	0.080389	0.069915	0.037873
10.97	0.17342	0.14926	0.11706	0.080318	0.069849	0.03788
10.98	0.17348	0.14914	0.11675	0.080396	0.070082	0.038182
10.99	0.17413	0.14914	0.11691	0.080474	0.069949	0.038327
11	0.17458	0.14947	0.117	0.08058	0.070048	0.038879
11.01	0.17453	0.14971	0.11748	0.080538	0.070121	0.038629
11.02	0.17417	0.1497	0.11807	0.080616	0.070048	0.038505
11.03	0.17331	0.14966	0.11845	0.080856	0.070208	0.038156
11.04	0.1719	0.1496	0.11837	0.081019	0.070414	0.038268
11.05	0.17123	0.14956	0.11794	0.081012	0.07038	0.038971
11.06	0.17147	0.14984	0.11803	0.080694	0.07048	0.038879
11.07	0.17139	0.15003	0.11817	0.080672	0.070639	0.038597
11.08	0.17131	0.14986	0.11807	0.080594	0.070679	0.038814
11.09	0.17162	0.14951	0.11829	0.080736	0.070653	0.038689
11.1	0.17236	0.14926	0.11807	0.080814	0.070573	0.03857
11.11	0.17468	0.14923	0.11798	0.081034	0.070314	0.038327
11.12	0.17714	0.14906	0.11746	0.081303	0.07042	0.038557
11.13	0.17754	0.14897	0.11743	0.081728	0.070354	0.03832
11.14	0.1773	0.14884	0.11788	0.081954	0.070155	0.038202
11.15	0.17705	0.14861	0.11828	0.082337	0.070181	0.037926
11.16	0.17709	0.14887	0.11796	0.082549	0.070221	0.037755
11.17	0.17644	0.14902	0.11771	0.082634	0.070035	0.037834
11.18	0.17606	0.14915	0.11724	0.082747	0.070254	0.037689
11.19	0.17667	0.1489	0.11693	0.082485	0.070434	0.037505
11.2	0.17746	0.14879	0.11665	0.082308	0.070513	0.037538
11.21	0.17763	0.14866	0.11639	0.082195	0.070772	0.037374
11.22	0.17683	0.14788	0.11682	0.082145	0.070912	0.036874
11.23	0.17549	0.14656	0.11686	0.081926	0.070952	0.037177
11.24	0.17535	0.1455	0.11668	0.081919	0.071051	0.037209
11.25	0.1756	0.14565	0.11665	0.081784	0.070965	0.037242
11.26	0.17576	0.1463	0.11701	0.081628	0.070639	0.037532
11.27	0.17601	0.14726	0.11733	0.08177	0.070526	0.037157
11.28	0.17546	0.14748	0.11714	0.081905	0.070148	0.037295
11.29	0.17482	0.14742	0.11683	0.081954	0.070075	0.037295
11.3	0.17481	0.14721	0.11627	0.081742	0.070055	0.037571
11.31	0.17539	0.1471	0.11621	0.081458	0.070062	0.037532
11.32	0.17564	0.14728	0.11597	0.081296	0.070281	0.037512
11.33	0.17567	0.14738	0.1157	0.08114	0.07042	0.037814
11.34	0.17552	0.14712	0.11562	0.080991	0.070347	0.037972
11.35	0.175	0.14744	0.11544	0.080828	0.070414	0.038176
11.36	0.17429	0.14796	0.11568	0.081062	0.070407	0.038176
11.37	0.17319	0.148	0.1156	0.081239	0.070434	0.038498
11.38	0.17305	0.14792	0.11562	0.08148	0.070434	0.038768
11.39	0.17392	0.14779	0.11568	0.08165	0.070407	0.038866
11.4	0.17431	0.14761	0.11653	0.081812	0.070274	0.03832
11.41	0.17402	0.14743	0.11664	0.081876	0.070533	0.038636
11.42	0.17429	0.1473	0.11678	0.081968	0.070493	0.038649
11.43	0.17463	0.14696	0.11662	0.081997	0.070407	0.038564
11.44	0.1747	0.14679	0.11663	0.082174	0.070254	0.038274
11.45	0.17448	0.14666	0.11672	0.082237	0.070155	0.037814
11.46	0.17403	0.14645	0.11673	0.082174	0.070115	0.037913
11.47	0.17361	0.14636	0.1172	0.082188	0.070135	0.037768
11.48	0.17336	0.14621	0.11725	0.082422	0.070639	0.037979
11.49	0.1732	0.14611	0.11712	0.08223	0.070832	0.038084
11.5	0.17332	0.14588	0.1165	0.082018	0.071045	0.038347
11.51	0.1739	0.14605	0.11574	0.081791	0.071191	0.038327
11.52	0.17416	0.14643	0.11528	0.081614	0.071197	0.038005
11.53	0.17399	0.14672	0.11485	0.081812	0.071124	0.037946
11.54	0.17394	0.14626	0.11549	0.082004	0.070971	0.037308
11.55	0.17334	0.14591	0.11589	0.082223	0.070865	0.037597
11.56	0.17348	0.14581	0.11562	0.082506	0.070812	0.037946
11.57	0.17404	0.14573	0.11565	0.082273	0.07056	0.037821
11.58	0.17446	0.14601	0.11579	0.082372	0.070327	0.037742
11.59	0.17507	0.14595	0.11584	0.082358	0.070281	0.038011
11.6	0.1757	0.14538	0.11609	0.082117	0.070254	0.038018
11.61	0.17567	0.14494	0.11638	0.081968	0.070606	0.038202
11.62	0.1753	0.14455	0.11583	0.081975	0.070932	0.03859
11.63	0.17525	0.14439	0.11621	0.082025	0.071171	0.038511
11.64	0.17483	0.14449	0.11652	0.082152	0.071204	0.038386
11.65	0.17499	0.14511	0.11619	0.082315	0.07125	0.03857
11.66	0.17597	0.1456	0.11588	0.08223	0.071131	0.038413
11.67	0.1762	0.14635	0.11531	0.08228	0.071051	0.038386
11.68	0.17564	0.14714	0.11492	0.082407	0.071078	0.038459
11.69	0.17512	0.14741	0.11527	0.082528	0.070998	0.038524
11.7	0.17473	0.14745	0.11653	0.082152	0.071191	0.038242
11.71	0.17431	0.14776	0.11703	0.081763	0.07125	0.038518
11.72	0.17423	0.14771	0.11721	0.081458	0.071197	0.038439
11.73	0.17441	0.1473	0.11741	0.081373	0.071164	0.038169
11.74	0.17411	0.14742	0.11724	0.081508	0.071011	0.038583
11.75	0.17422	0.14791	0.11721	0.081444	0.070726	0.038583
11.76	0.17394	0.14826	0.11706	0.081451	0.070719	0.038807
11.77	0.17367	0.14832	0.11695	0.081381	0.070606	0.038491
11.78	0.1733	0.14827	0.11695	0.081274	0.070434	0.038182
11.79	0.17358	0.14816	0.11678	0.081069	0.070307	0.038347
11.8	0.1739	0.14813	0.11662	0.080793	0.070055	0.038334
11.81	0.17367	0.14781	0.11673	0.080446	0.069922	0.037854
11.82	0.17355	0.14766	0.1164	0.080439	0.069829	0.038294
11.83	0.17384	0.14767	0.11651	0.080623	0.069809	0.037972
11.84	0.17387	0.14751	0.11636	0.081026	0.069842	0.038123
11.85	0.17394	0.14767	0.1167	0.081246	0.069856	0.037847
11.86	0.17408	0.14797	0.11676	0.081558	0.069896	0.037624
11.87	0.17483	0.14802	0.11679	0.081508	0.069723	0.037302
11.88	0.17481	0.14797	0.11691	0.08148	0.069896	0.037163
11.89	0.17459	0.14804	0.11675	0.081225	0.069849	0.037045
11.9	0.17462	0.1479	0.11624	0.081083	0.069597	0.037525
11.91	0.17489	0.14778	0.11707	0.081055	0.069517	0.036559
11.92	0.17401	0.14779	0.11634	0.081366	0.069723	0.037025
11.93	0.1741	0.14735	0.11648	0.081352	0.06971	0.037117
11.94	0.17448	0.14683	0.11689	0.081352	0.06967	0.036848
11.95	0.17462	0.14691	0.11642	0.081508	0.069623	0.037131
11.96	0.17485	0.1471	0.1164	0.081437	0.069377	0.036815
11.97	0.17454	0.14728	0.11583	0.081324	0.069238	0.037019
11.98	0.17479	0.14735	0.11572	0.080899	0.069245	0.03694
11.99	0.17497	0.14693	0.11564	0.080694	0.069391	0.037098
12	0.17473	0.14641	0.11539	0.080609	0.069537	0.037348
12.01	0.17429	0.14606	0.11557	0.080686	0.069451	0.03717
12.02	0.17371	0.14627	0.1152	0.080764	0.069444	0.037209
12.03	0.17334	0.14646	0.11499	0.080694	0.06957	0.037361
12.04	0.17336	0.14633	0.11465	0.080651	0.069942	0.037545
12.05	0.17361	0.14622	0.11477	0.080757	0.070068	0.03717
12.06	0.174	0.146	0.11479	0.081019	0.070234	0.037137
12.07	0.17425	0.14609	0.11468	0.081239	0.070281	0.037203
12.08	0.17391	0.14617	0.11434	0.08143	0.070513	0.037196
12.09	0.17367	0.1459	0.11409	0.081465	0.070447	0.037426
12.1	0.17413	0.14606	0.114	0.081501	0.070593	0.037584
12.11	0.17425	0.14618	0.11409	0.08143	0.070699	0.037604
12.12	0.17453	0.14599	0.11417	0.081288	0.070699	0.037801
12.13	0.17473	0.14573	0.11456	0.081182	0.070367	0.037722
12.14	0.1743	0.14554	0.11433	0.081338	0.070248	0.03811
12.15	0.17425	0.14556	0.11446	0.081324	0.070168	0.038209
12.16	0.17428	0.14571	0.11453	0.081388	0.070354	0.038557
12.17	0.17437	0.14596	0.11466	0.081565	0.070712	0.038748
12.18	0.17429	0.14593	0.11463	0.081699	0.071164	0.039103
12.19	0.17429	0.14586	0.115	0.081685	0.071231	0.03905
12.2	0.17394	0.14556	0.1149	0.081692	0.071416	0.039267
12.21	0.17393	0.14568	0.11486	0.081494	0.071563	0.039353
12.22	0.1741	0.14602	0.1143	0.081501	0.071642	0.039786
12.23	0.17487	0.14646	0.11388	0.081777	0.071636	0.039668
12.24	0.17491	0.14643	0.11319	0.082011	0.071682	0.040187
12.25	0.1756	0.14618	0.11356	0.081855	0.071689	0.039372
12.26	0.17531	0.14605	0.11287	0.081593	0.071935	0.039602
12.27	0.1751	0.1459	0.11257	0.081288	0.071901	0.039734
12.28	0.17473	0.14595	0.11241	0.081012	0.071935	0.039399
12.29	0.17457	0.14549	0.11215	0.080941	0.071742	0.039563
12.3	0.17463	0.1449	0.11221	0.080807	0.071556	0.039313
12.31	0.17438	0.14454	0.11194	0.080786	0.071556	0.039215
12.32	0.17413	0.1445	0.11177	0.080276	0.071549	0.039129
12.33	0.17359	0.14412	0.11167	0.079865	0.071629	0.03932
12.34	0.17301	0.14349	0.11165	0.07932	0.071875	0.039445
12.35	0.17252	0.1431	0.11156	0.078697	0.07218	0.039872
12.36	0.1727	0.14308	0.11187	0.078519	0.072273	0.039951
12.37	0.17273	0.14311	0.1127	0.07847	0.072174	0.040095
12.38	0.17243	0.1432	0.11301	0.078626	0.072034	0.04045
12.39	0.1721	0.1433	0.11314	0.078966	0.071576	0.040496
12.4	0.17204	0.14319	0.11318	0.079369	0.07133	0.040273
12.41	0.17232	0.14323	0.11314	0.079476	0.071217	0.040082
12.42	0.17253	0.14327	0.11272	0.07944	0.071104	0.040233
12.43	0.17221	0.1439	0.11214	0.079306	0.071038	0.040273
12.44	0.1716	0.14409	0.11213	0.079143	0.070985	0.039984
12.45	0.17114	0.14424	0.11239	0.079383	0.071045	0.039806
12.46	0.17093	0.14374	0.11244	0.079936	0.071224	0.03955
12.47	0.1707	0.14332	0.11194	0.080453	0.071503	0.039721
12.48	0.17102	0.14334	0.11224	0.080686	0.071815	0.039215
12.49	0.1712	0.14375	0.11238	0.080637	0.072114	0.039116
12.5	0.17191	0.14406	0.11282	0.08041	0.072101	0.038735
12.51	0.17242	0.14418	0.11287	0.080616	0.071974	0.038485
12.52	0.1727	0.14385	0.11251	0.0808	0.072001	0.038485
12.53	0.17257	0.1441	0.11258	0.080956	0.072127	0.038301
12.54	0.17193	0.1444	0.11261	0.081055	0.072267	0.038465
12.55	0.1714	0.14423	0.11302	0.080856	0.072154	0.038675
12.56	0.17114	0.14385	0.11382	0.080651	0.071828	0.038544
12.57	0.17091	0.14366	0.11441	0.080602	0.07147	0.038669
12.58	0.17081	0.14376	0.11456	0.080545	0.071277	0.03907
12.59	0.17105	0.14396	0.11518	0.080594	0.071323	0.038491
12.6	0.17091	0.14424	0.11445	0.080849	0.071583	0.038965
12.61	0.17112	0.14453	0.11458	0.080729	0.071583	0.038833
12.62	0.17088	0.14512	0.11421	0.080736	0.071649	0.039293
12.63	0.1707	0.14539	0.11438	0.080269	0.071476	0.038952
12.64	0.17016	0.14525	0.11436	0.07978	0.071277	0.039136
12.65	0.1697	0.14518	0.11478	0.079376	0.071231	0.038459
12.66	0.16895	0.14515	0.11435	0.079199	0.071204	0.038938
12.67	0.16901	0.14504	0.11479	0.079058	0.071317	0.038459
12.68	0.16868	0.14527	0.11473	0.07932	0.07145	0.038156
12.69	0.16881	0.14544	0.11427	0.079759	0.071496	0.03836
12.7	0.16918	0.14557	0.11421	0.080092	0.07125	0.038196
12.71	0.1687	0.14568	0.11396	0.080552	0.071098	0.038445
12.72	0.16886	0.14594	0.11453	0.080559	0.071018	0.038156
12.73	0.17014	0.14595	0.11386	0.080538	0.071171	0.038281
12.74	0.17134	0.14557	0.11379	0.080375	0.070865	0.038058
12.75	0.17168	0.14568	0.11386	0.080453	0.070659	0.037545
12.76	0.17182	0.1455	0.11355	0.080594	0.07052	0.03761
12.77	0.17246	0.14538	0.11354	0.080495	0.070294	0.037302
12.78	0.17259	0.14537	0.11297	0.080658	0.070234	0.037716
12.79	0.17316	0.14488	0.113	0.080686	0.070115	0.037998
12.8	0.17298	0.14447	0.11347	0.080375	0.070095	0.03765
12.81	0.1722	0.14428	0.11409	0.080276	0.070035	0.037827
12.82	0.17157	0.14464	0.11494	0.080276	0.070055	0.038136
12.83	0.17129	0.14524	0.11543	0.080446	0.070075	0.037992
12.84	0.17067	0.14566	0.11553	0.080729	0.070294	0.038156
12.85	0.17072	0.14575	0.11504	0.081352	0.070679	0.038472
12.86	0.17132	0.14554	0.11467	0.081706	0.070626	0.038334
12.87	0.17175	0.14534	0.11454	0.082053	0.07048	0.038104
12.88	0.17166	0.14548	0.11422	0.082096	0.070712	0.038196
12.89	0.17141	0.14582	0.11411	0.081798	0.070799	0.037919
12.9	0.17087	0.14611	0.11426	0.081232	0.070885	0.037913
12.91	0.17054	0.14627	0.1145	0.081324	0.071051	0.03763
12.92	0.16984	0.14556	0.11454	0.081565	0.070872	0.037834
12.93	0.16983	0.14473	0.11512	0.081572	0.070739	0.037854
12.94	0.17019	0.14407	0.11532	0.081586	0.070493	0.037998
12.95	0.17099	0.14411	0.11615	0.081515	0.070234	0.037295
12.96	0.17156	0.14403	0.11555	0.081643	0.070234	0.037854
12.97	0.17225	0.14384	0.11574	0.081317	0.070082	0.037683
12.98	0.1721	0.14363	0.11581	0.080934	0.070194	0.037459
12.99	0.17177	0.14387	0.11515	0.080594	0.070174	0.037709
13	0.17183	0.14414	0.11484	0.080623	0.070088	0.03767
13.01	0.1721	0.1444	0.11462	0.080594	0.069882	0.037768
13.02	0.1724	0.14532	0.11422	0.080934	0.069902	0.037821
13.03	0.17234	0.14567	0.11374	0.081083	0.069989	0.037893
13.04	0.17194	0.14544	0.11351	0.080949	0.069915	0.037972
13.05	0.1717	0.14511	0.11403	0.080729	0.070002	0.037696
13.06	0.17139	0.1449	0.11355	0.081012	0.070267	0.038077
13.07	0.17206	0.1444	0.11341	0.08092	0.070208	0.038235
13.08	0.17242	0.14425	0.11358	0.080998	0.070101	0.038426
13.09	0.17234	0.14416	0.11384	0.081076	0.070314	0.038978
13.1	0.17244	0.14424	0.11425	0.08131	0.070347	0.03907
13.11	0.1724	0.14406	0.11511	0.081331	0.070693	0.038518
13.12	0.17231	0.14363	0.11559	0.081366	0.070892	0.038478
13.13	0.17253	0.14324	0.11619	0.081303	0.071197	0.038307
13.14	0.17279	0.14298	0.11636	0.081465	0.071509	0.038735
13.15	0.17289	0.14297	0.11699	0.08182	0.071715	0.038965
13.16	0.17294	0.14309	0.11749	0.082152	0.071981	0.038991
13.17	0.17293	0.14342	0.11669	0.082358	0.0723	0.039221
13.18	0.17301	0.14373	0.11637	0.082209	0.072366	0.039215
13.19	0.17312	0.14436	0.11628	0.082032	0.072326	0.039228
13.2	0.17321	0.14478	0.11602	0.082167	0.072333	0.039451
13.21	0.17324	0.14476	0.11568	0.082485	0.0722	0.039589
13.22	0.17334	0.14498	0.11595	0.082506	0.072041	0.038978
13.23	0.17295	0.14547	0.11568	0.082726	0.071961	0.038912
13.24	0.17263	0.14539	0.11554	0.082769	0.072001	0.039004
13.25	0.17252	0.14507	0.1157	0.082861	0.071888	0.038984
13.26	0.17202	0.14465	0.11563	0.082988	0.071702	0.039076
13.27	0.17161	0.14433	0.11535	0.082726	0.071416	0.039339
13.28	0.17143	0.14395	0.11517	0.082429	0.071423	0.039576
13.29	0.17144	0.14357	0.11571	0.082202	0.07141	0.038754
13.3	0.17088	0.14302	0.11539	0.082237	0.071463	0.038971
13.31	0.17071	0.1424	0.11538	0.081812	0.071483	0.038833
13.32	0.17073	0.14189	0.11479	0.081756	0.071842	0.039169
13.33	0.17089	0.14161	0.11458	0.081784	0.072174	0.038912
13.34	0.17046	0.1421	0.11403	0.081805	0.072619	0.038892
13.35	0.1698	0.14254	0.11352	0.081897	0.072951	0.039188
13.36	0.16966	0.14303	0.11338	0.082053	0.07301	0.039418
13.37	0.16965	0.14345	0.11343	0.082436	0.072957	0.039405
13.38	0.16958	0.1435	0.1139	0.082839	0.072579	0.039201
13.39	0.16937	0.14346	0.11391	0.083314	0.072492	0.039622
13.4	0.16957	0.14349	0.11428	0.08364	0.072399	0.039648
13.41	0.16996	0.14384	0.11432	0.084043	0.072539	0.040109
13.42	0.17087	0.14418	0.11463	0.084234	0.072619	0.040135
13.43	0.17147	0.14405	0.11487	0.084001	0.072771	0.039662
13.44	0.17166	0.14395	0.11476	0.083583	0.072898	0.039925
13.45	0.17178	0.14421	0.11493	0.083477	0.072758	0.039879
13.46	0.17159	0.1448	0.11494	0.083385	0.072705	0.039773
13.47	0.17164	0.1449	0.11448	0.082712	0.072672	0.040122
13.48	0.17187	0.14454	0.1145	0.082082	0.072585	0.039997
13.49	0.17169	0.14432	0.11464	0.082046	0.072492	0.039201
13.5	0.17147	0.14375	0.1146	0.08228	0.072293	0.038925
13.51	0.17158	0.14325	0.1144	0.082351	0.071981	0.039195
13.52	0.17149	0.1433	0.11489	0.082386	0.071855	0.038991
13.53	0.17099	0.14387	0.11445	0.082549	0.071881	0.039063
13.54	0.17068	0.1444	0.11426	0.082478	0.072001	0.038971
13.55	0.17059	0.14463	0.11416	0.082492	0.072041	0.039109
13.56	0.17053	0.14464	0.11521	0.082407	0.071928	0.038768
13.57	0.1701	0.14517	0.11531	0.082641	0.071968	0.039169
13.58	0.16983	0.14576	0.11516	0.082613	0.071875	0.039129
13.59	0.16975	0.14612	0.11534	0.081961	0.071802	0.038741
13.6	0.16951	0.14612	0.11499	0.081465	0.071842	0.039188
13.61	0.17001	0.14582	0.11562	0.081239	0.071662	0.038965
13.62	0.17003	0.14561	0.11684	0.081742	0.071649	0.038465
13.63	0.16952	0.14508	0.11661	0.082407	0.071722	0.038873
13.64	0.16962	0.14471	0.11672	0.082676	0.071881	0.038689
13.65	0.16959	0.14451	0.11659	0.082811	0.071921	0.038583
13.66	0.16978	0.14481	0.11634	0.08279	0.071981	0.038557
13.67	0.16982	0.14562	0.11616	0.082747	0.071961	0.038518
13.68	0.16974	0.14642	0.11589	0.08257	0.071848	0.038781
13.69	0.17005	0.14712	0.11617	0.082329	0.071616	0.038511
13.7	0.17036	0.1473	0.11657	0.082089	0.071636	0.038544
13.71	0.17056	0.14763	0.11641	0.08206	0.071868	0.038846
13.72	0.17087	0.14783	0.1168	0.081997	0.071808	0.03886
13.73	0.17044	0.1481	0.11642	0.082117	0.071954	0.04003
13.74	0.17028	0.14806	0.11649	0.082259	0.071948	0.040181
13.75	0.1697	0.14767	0.11701	0.082209	0.071988	0.039747
13.76	0.1693	0.14736	0.11678	0.0824	0.07212	0.040214
13.77	0.16951	0.147	0.11684	0.082358	0.072313	0.039944
13.78	0.16929	0.14681	0.11705	0.082372	0.07216	0.039747
13.79	0.16917	0.14664	0.11689	0.082648	0.072207	0.039846
13.8	0.16899	0.14675	0.1168	0.082889	0.072067	0.039714
13.81	0.16838	0.14653	0.11676	0.083094	0.072081	0.039938
13.82	0.16784	0.14569	0.11673	0.082917	0.072034	0.040063
13.83	0.16753	0.14556	0.1164	0.082726	0.072207	0.040319
13.84	0.16769	0.14667	0.11667	0.08279	0.072486	0.039879
13.85	0.16757	0.14792	0.11589	0.082917	0.072811	0.040385
13.86	0.16926	0.14779	0.11614	0.082783	0.072911	0.040063
13.87	0.17034	0.1471	0.11596	0.082662	0.073183	0.040089
13.88	0.17186	0.14659	0.11586	0.082514	0.073396	0.040049
13.89	0.17304	0.1467	0.116	0.082436	0.073455	0.040017
13.9	0.17386	0.14687	0.1165	0.082719	0.073436	0.039458
13.91	0.17293	0.14685	0.11566	0.083016	0.073183	0.040319
13.92	0.17201	0.14661	0.11526	0.08291	0.072871	0.040299
13.93	0.1712	0.14636	0.11528	0.082606	0.072745	0.040312
13.94	0.17105	0.14603	0.11509	0.082471	0.072778	0.04051
13.95	0.17203	0.14553	0.11581	0.081926	0.072645	0.039997
13.96	0.17245	0.14538	0.11606	0.081586	0.072898	0.040122
13.97	0.1721	0.14529	0.11629	0.081508	0.072917	0.04026
13.98	0.17198	0.14545	0.11662	0.08165	0.072971	0.040293
13.99	0.17229	0.14594	0.11704	0.08211	0.07317	0.04024
14	0.17248	0.1462	0.1166	0.082067	0.073117	0.040851
14.01	0.17203	0.14643	0.11655	0.08194	0.072878	0.040871
14.02	0.17119	0.14701	0.11602	0.081954	0.072658	0.040694
14.03	0.17094	0.14762	0.11587	0.081777	0.072559	0.040648
14.04	0.17176	0.1477	0.1157	0.081614	0.072712	0.04045
14.05	0.17274	0.14753	0.11537	0.081451	0.072937	0.039806
14.06	0.17346	0.14757	0.11464	0.081281	0.073084	0.040306
14.07	0.17495	0.14735	0.11468	0.080963	0.07307	0.040418
14.08	0.17572	0.14676	0.11503	0.081203	0.073216	0.040056
14.09	0.1751	0.1459	0.11522	0.08114	0.073216	0.040128
14.1	0.17422	0.14528	0.11522	0.081175	0.073396	0.040385
14.11	0.17365	0.14468	0.11494	0.081331	0.073329	0.040444
14.12	0.1728	0.14389	0.11469	0.082082	0.073256	0.040273
14.13	0.17201	0.14369	0.11454	0.082839	0.073137	0.039938
14.14	0.17155	0.14437	0.11406	0.083455	0.07309	0.040569
14.15	0.17164	0.14447	0.11509	0.08359	0.07303	0.039997
14.16	0.17047	0.14428	0.1156	0.083548	0.073289	0.040339
14.17	0.17004	0.14426	0.1156	0.08354	0.073429	0.040536
14.18	0.17004	0.14398	0.11572	0.083618	0.073429	0.040063
14.19	0.1698	0.1442	0.11497	0.083739	0.073475	0.040904
14.2	0.17043	0.14501	0.11528	0.083689	0.073402	0.040549
14.21	0.17062	0.14623	0.11574	0.08359	0.073309	0.040556
14.22	0.17192	0.14717	0.11581	0.08371	0.073349	0.040391
14.23	0.17279	0.14762	0.11635	0.08371	0.073329	0.040529
14.24	0.17331	0.14796	0.11725	0.083916	0.073436	0.040227
14.25	0.17382	0.14799	0.11769	0.08444	0.073522	0.040365
14.26	0.17407	0.14698	0.1179	0.084489	0.073382	0.040141
14.27	0.17393	0.14587	0.11824	0.08444	0.07317	0.040293
14.28	0.17367	0.14559	0.11773	0.084277	0.073243	0.040759
14.29	0.17331	0.14556	0.11811	0.083987	0.073316	0.039885
14.3	0.17238	0.1463	0.11777	0.08371	0.073183	0.039865
14.31	0.17245	0.14705	0.1179	0.083597	0.073097	0.039438
14.32	0.17209	0.14736	0.11762	0.083434	0.073084	0.0398
14.33	0.17183	0.14769	0.11753	0.083002	0.072951	0.040155
14.34	0.17144	0.1474	0.11767	0.082797	0.073024	0.039872
14.35	0.17104	0.14682	0.11763	0.082846	0.073117	0.040003
14.36	0.1704	0.14695	0.11737	0.082953	0.073196	0.039997
14.37	0.16995	0.14717	0.11722	0.083101	0.073289	0.040378
14.38	0.16969	0.14706	0.11747	0.083378	0.073369	0.040109
14.39	0.16948	0.14685	0.11714	0.083477	0.073396	0.040477
14.4	0.16953	0.14634	0.11765	0.083505	0.073216	0.040174
14.41	0.16912	0.14577	0.11774	0.084022	0.073196	0.040805
14.42	0.16949	0.1452	0.11898	0.08427	0.07311	0.040654
14.43	0.16973	0.14456	0.11907	0.084709	0.073143	0.040681
14.44	0.17039	0.14453	0.11892	0.084624	0.073143	0.040851
14.45	0.1709	0.14517	0.11894	0.084553	0.073037	0.040963
14.46	0.17153	0.14561	0.11902	0.084496	0.07303	0.040759
14.47	0.17229	0.14569	0.11863	0.084355	0.072911	0.040996
14.48	0.17273	0.14607	0.11859	0.084482	0.072771	0.040569
14.49	0.17253	0.14655	0.11802	0.084737	0.072891	0.040786
14.5	0.17271	0.14685	0.11832	0.084369	0.073017	0.040654
14.51	0.17241	0.1473	0.11796	0.084277	0.073323	0.04099
14.52	0.17243	0.14856	0.11788	0.084064	0.073276	0.041095
14.53	0.17205	0.14849	0.11811	0.083909	0.072824	0.041029
14.54	0.1715	0.14797	0.11801	0.083979	0.07309	0.041016
14.55	0.1707	0.14779	0.11823	0.084114	0.072951	0.041174
14.56	0.17033	0.14799	0.11868	0.084369	0.073163	0.041292
14.57	0.17048	0.14827	0.1192	0.084489	0.073103	0.041082
14.58	0.17097	0.14854	0.11952	0.08456	0.073077	0.041016
14.59	0.17217	0.14866	0.11909	0.084482	0.073329	0.040759
14.6	0.17216	0.14873	0.11817	0.084128	0.073542	0.040891
14.61	0.17262	0.1487	0.1183	0.083958	0.073608	0.040759
14.62	0.1733	0.14894	0.11885	0.084171	0.073595	0.040957
14.63	0.17363	0.14923	0.11875	0.084369	0.073635	0.041141
14.64	0.17382	0.14918	0.11875	0.084461	0.073396	0.04122
14.65	0.17385	0.14883	0.11843	0.084518	0.073462	0.041075
14.66	0.17473	0.14837	0.11813	0.084404	0.073362	0.041101
14.67	0.1758	0.14801	0.11796	0.084305	0.073303	0.041036
14.68	0.1757	0.14767	0.1182	0.084029	0.073336	0.040779
14.69	0.17468	0.14717	0.11793	0.084086	0.073402	0.040851
14.7	0.17398	0.14705	0.11813	0.08381	0.073143	0.040779
14.71	0.17297	0.14749	0.11804	0.083739	0.072904	0.040805
14.72	0.17212	0.1476	0.11806	0.083611	0.072765	0.040483
14.73	0.17218	0.14689	0.11773	0.083675	0.072705	0.040483
14.74	0.17284	0.1463	0.11769	0.083831	0.072745	0.040477
14.75	0.17286	0.14643	0.11752	0.084057	0.072878	0.040273
14.76	0.1723	0.14705	0.11693	0.08427	0.072838	0.040536
14.77	0.17279	0.14735	0.11653	0.084036	0.072725	0.040457
14.78	0.17373	0.14724	0.1164	0.084121	0.072712	0.039767
14.79	0.17427	0.14656	0.11555	0.084057	0.072672	0.040181
14.8	0.17535	0.14563	0.11542	0.08381	0.072665	0.040174
14.81	0.1758	0.14478	0.11545	0.08364	0.072838	0.040562
14.82	0.17608	0.14426	0.11602	0.08347	0.072964	0.040214
14.83	0.17488	0.14405	0.11589	0.08342	0.073037	0.040707
14.84	0.17427	0.14408	0.11659	0.083179	0.072984	0.040654
14.85	0.17361	0.1439	0.11693	0.082889	0.072891	0.040641
14.86	0.17346	0.14365	0.11686	0.08291	0.072858	0.040838
14.87	0.17388	0.14359	0.11701	0.082896	0.072692	0.040674
14.88	0.17319	0.14342	0.11667	0.082974	0.072433	0.040825
14.89	0.17253	0.14345	0.11742	0.082754	0.072479	0.040385
14.9	0.17192	0.144	0.11748	0.082811	0.072579	0.040562
14.91	0.17212	0.14476	0.11779	0.082754	0.072532	0.040082
14.92	0.17201	0.14524	0.11764	0.082825	0.072399	0.040503
14.93	0.17219	0.14602	0.11782	0.082924	0.072287	0.04024
14.94	0.1721	0.14668	0.11787	0.082981	0.07218	0.040095
14.95	0.17179	0.14698	0.1177	0.082917	0.072034	0.040385
14.96	0.17154	0.14711	0.11796	0.082981	0.072094	0.040266
14.97	0.1713	0.14705	0.1179	0.083172	0.072207	0.04049
14.98	0.17191	0.14726	0.11832	0.083208	0.072207	0.040391
14.99	0.17159	0.14755	0.11818	0.083569	0.072592	0.040628
15	0.17125	0.14813	0.11807	0.083824	0.072599	0.040582
15.01	0.17103	0.14866	0.11773	0.084326	0.072798	0.04072
15.02	0.1711	0.14869	0.1175	0.084936	0.07311	0.040404
15.03	0.17069	0.14809	0.11687	0.085325	0.073396	0.04097
15.04	0.17101	0.14744	0.11752	0.085169	0.073409	0.040681
15.05	0.17104	0.1471	0.1175	0.08507	0.073502	0.040773
15.06	0.17091	0.14679	0.11706	0.085006	0.073309	0.041292
15.07	0.17113	0.14636	0.11739	0.084943	0.073143	0.040838
15.08	0.17143	0.14644	0.11717	0.084539	0.07301	0.041009
15.09	0.172	0.14736	0.11738	0.084001	0.072718	0.041068
15.1	0.172	0.14835	0.11792	0.083717	0.072512	0.040943
15.11	0.17172	0.14839	0.11784	0.08342	0.072472	0.041121
15.12	0.17182	0.14792	0.11799	0.083278	0.072273	0.041068
15.13	0.17169	0.14775	0.11743	0.083158	0.072194	0.041561
15.14	0.17185	0.14789	0.11717	0.082684	0.072233	0.041568
15.15	0.17165	0.14778	0.11708	0.082266	0.072333	0.041673
15.16	0.17141	0.14767	0.1167	0.081869	0.072705	0.042206
15.17	0.17097	0.14726	0.11631	0.081373	0.07321	0.042745
15.18	0.17101	0.1473	0.11569	0.08097	0.073469	0.043198
15.19	0.17135	0.14744	0.1157	0.080545	0.073668	0.042725
15.2	0.17083	0.14714	0.11515	0.080495	0.073841	0.043376
15.21	0.17073	0.14662	0.11516	0.080623	0.073907	0.043172
15.22	0.1704	0.14599	0.115	0.080864	0.073947	0.042995
15.23	0.17016	0.14554	0.11473	0.080913	0.074266	0.042672
15.24	0.16986	0.1447	0.11391	0.080651	0.074418	0.042922
15.25	0.1699	0.14434	0.11313	0.080389	0.074452	0.043455
15.26	0.16981	0.14488	0.11276	0.08063	0.074565	0.043823
15.27	0.16971	0.14534	0.1131	0.08114	0.07487	0.043757
15.28	0.16992	0.14548	0.11351	0.08177	0.075269	0.043659
15.29	0.17	0.14513	0.11446	0.082223	0.075395	0.042909
15.3	0.16994	0.14446	0.11444	0.082868	0.075647	0.043304
15.31	0.17027	0.14391	0.11484	0.082761	0.075674	0.042995
15.32	0.17015	0.14385	0.11491	0.082386	0.075554	0.042784
15.33	0.17012	0.14394	0.11461	0.082209	0.075122	0.042843
15.34	0.17046	0.14432	0.11475	0.082478	0.074751	0.042718
15.35	0.17069	0.14507	0.11526	0.082776	0.074465	0.042377
15.36	0.1709	0.1461	0.11543	0.082811	0.074385	0.042528
15.37	0.17137	0.14747	0.11579	0.082854	0.074452	0.042429
15.38	0.17187	0.14868	0.11672	0.082818	0.074664	0.042278
15.39	0.1721	0.14922	0.1174	0.082705	0.074963	0.042534
15.4	0.17203	0.14858	0.11847	0.082358	0.075122	0.042199
15.41	0.17157	0.14807	0.11834	0.082344	0.075215	0.042436
15.42	0.17127	0.14804	0.11807	0.082521	0.075342	0.042718
15.43	0.17091	0.14838	0.11772	0.083278	0.075295	0.042883
15.44	0.17129	0.14908	0.11724	0.084157	0.075076	0.043198
15.45	0.17123	0.14973	0.11695	0.084638	0.074844	0.043632
15.46	0.17213	0.14977	0.11688	0.084865	0.074744	0.044086
15.47	0.17405	0.14953	0.11706	0.08519	0.075003	0.043829
15.48	0.17485	0.14889	0.1173	0.085552	0.075109	0.043659
15.49	0.17458	0.14812	0.11747	0.085856	0.075182	0.043882
15.5	0.17465	0.1476	0.11771	0.086139	0.075202	0.043665
15.51	0.17462	0.1468	0.11752	0.085849	0.075255	0.043382
15.52	0.17432	0.14639	0.11717	0.085481	0.07584	0.043389
15.53	0.17458	0.1463	0.11735	0.085792	0.076424	0.042975
15.54	0.17477	0.14619	0.11732	0.086083	0.076703	0.043008
15.55	0.17455	0.14621	0.11706	0.08626	0.076989	0.04333
15.56	0.17386	0.14622	0.11713	0.086649	0.076975	0.043159
15.57	0.17285	0.14653	0.11693	0.087046	0.077075	0.043277
15.58	0.17236	0.14678	0.11736	0.087287	0.077407	0.0426
15.59	0.17116	0.14668	0.11722	0.087485	0.077586	0.042383
15.6	0.17077	0.14602	0.11704	0.087761	0.077673	0.042515
15.61	0.17149	0.14545	0.11664	0.087853	0.077327	0.043106
15.62	0.17255	0.1451	0.11701	0.087343	0.077029	0.043547
15.63	0.173	0.14527	0.11747	0.087308	0.076949	0.043968
15.64	0.17276	0.1455	0.11836	0.087336	0.077181	0.044336
15.65	0.17228	0.14559	0.11865	0.086855	0.077308	0.045092
15.66	0.17232	0.14565	0.11874	0.086352	0.077015	0.045203
15.67	0.172	0.14566	0.11862	0.086189	0.076829	0.045177
15.68	0.1713	0.14524	0.11835	0.085969	0.07667	0.045447
15.69	0.17104	0.14503	0.11906	0.085913	0.076198	0.044763
15.7	0.17047	0.14465	0.11812	0.085778	0.076225	0.044973
15.71	0.17055	0.14448	0.11731	0.085714	0.076252	0.045065
15.72	0.17094	0.14426	0.11794	0.085537	0.076238	0.044691
15.73	0.17113	0.14421	0.11903	0.08553	0.076477	0.044756
15.74	0.17128	0.14398	0.1195	0.085714	0.07675	0.044855
15.75	0.17104	0.14403	0.11894	0.086111	0.076962	0.045223
15.76	0.17112	0.14443	0.11857	0.086246	0.077088	0.045085
15.77	0.17118	0.1451	0.11772	0.085771	0.077261	0.045466
15.78	0.17137	0.14584	0.11737	0.085176	0.077713	0.04544
15.79	0.17141	0.14612	0.11731	0.085566	0.078012	0.045151
15.8	0.17151	0.14672	0.11682	0.086083	0.077726	0.045059
15.81	0.17169	0.14719	0.11657	0.086189	0.077115	0.045085
15.82	0.17189	0.14802	0.11656	0.086253	0.077015	0.044993
15.83	0.17213	0.14833	0.11626	0.085969	0.076949	0.045079
15.84	0.1726	0.14815	0.11634	0.085098	0.076464	0.045256
15.85	0.17223	0.14815	0.11651	0.084277	0.076192	0.045263
15.86	0.1718	0.14789	0.11705	0.083229	0.075727	0.045065
15.87	0.17121	0.14773	0.11699	0.082733	0.075594	0.045144
15.88	0.171	0.14764	0.11693	0.082868	0.075149	0.044546
15.89	0.1707	0.1479	0.11676	0.083229	0.074458	0.044027
15.9	0.17048	0.14793	0.11667	0.083378	0.073621	0.04379
15.91	0.17048	0.14765	0.11646	0.08325	0.072725	0.043599
15.92	0.17094	0.14669	0.11609	0.083038	0.072087	0.043862
15.93	0.17098	0.14577	0.11566	0.082613	0.07222	0.043974
15.94	0.17053	0.14549	0.11554	0.082641	0.07234	0.04306
15.95	0.16978	0.14634	0.11545	0.082747	0.072346	0.042613
15.96	0.16938	0.14827	0.11611	0.082273	0.072559	0.042331
15.97	0.1692	0.14902	0.1164	0.082591	0.073004	0.042594
15.98	0.16945	0.14922	0.11631	0.082825	0.073163	0.043034
15.99	0.17036	0.14948	0.11666	0.082422	0.07303	0.043251
16	0.17087	0.14975	0.1167	0.082159	0.072625	0.043442
16.01	0.17057	0.15014	0.11711	0.081572	0.072213	0.043678
16.02	0.17007	0.14982	0.11716	0.080779	0.071961	0.044276
16.03	0.16998	0.14921	0.11669	0.080099	0.071768	0.043954
16.04	0.17011	0.14893	0.11648	0.08	0.071642	0.043685
16.05	0.17055	0.1488	0.11577	0.079893	0.071264	0.044086
16.06	0.17134	0.14813	0.11585	0.079447	0.070759	0.043803
16.07	0.17169	0.14768	0.11568	0.078895	0.070487	0.043698
16.08	0.17225	0.14756	0.11451	0.078661	0.070958	0.043968
16.09	0.17292	0.14771	0.11386	0.078888	0.071629	0.043152
16.1	0.17295	0.1471	0.11338	0.078852	0.072167	0.043231
16.11	0.17377	0.14616	0.11338	0.078937	0.072393	0.043172
16.12	0.17411	0.14541	0.11321	0.078789	0.072512	0.04281
16.13	0.17408	0.14523	0.113	0.078272	0.072758	0.043304
16.14	0.17415	0.14519	0.11307	0.077847	0.073303	0.043027
16.15	0.17336	0.14489	0.11255	0.077358	0.073343	0.042791
16.16	0.17217	0.14423	0.1119	0.076671	0.073522	0.04281
16.17	0.17123	0.14398	0.11126	0.076423	0.073768	0.042817
16.18	0.17083	0.14405	0.11116	0.076664	0.073595	0.042745
16.19	0.17092	0.14443	0.11161	0.076841	0.072904	0.042863
16.2	0.17072	0.14466	0.11233	0.07733	0.072273	0.042482
16.21	0.17002	0.14463	0.11249	0.077811	0.072293	0.042252
16.22	0.16933	0.14454	0.11198	0.078357	0.073004	0.042515
16.23	0.1686	0.14398	0.11175	0.07864	0.073641	0.042396
16.24	0.16803	0.14375	0.11145	0.078831	0.073987	0.042081
16.25	0.16781	0.14389	0.11059	0.078916	0.074166	0.042311
16.26	0.16807	0.14388	0.11025	0.079143	0.074252	0.042607
16.27	0.16857	0.14369	0.1102	0.079709	0.074432	0.042574
16.28	0.16913	0.14389	0.11032	0.080127	0.074584	0.042718
16.29	0.16996	0.14394	0.1104	0.079978	0.074604	0.043192
16.3	0.1712	0.14426	0.11095	0.079476	0.074824	0.043172
16.31	0.17133	0.14453	0.11075	0.078881	0.075302	0.043231
16.32	0.17139	0.14448	0.11095	0.07859	0.075548	0.0431
16.33	0.17127	0.14426	0.11095	0.078796	0.075919	0.043212
16.34	0.17127	0.1438	0.11173	0.079497	0.076019	0.042942
16.35	0.17155	0.14389	0.11193	0.080134	0.075667	0.043474
16.36	0.17219	0.14428	0.11268	0.08007	0.075401	0.043087
16.37	0.17207	0.14453	0.11283	0.080247	0.07489	0.04306
16.38	0.17216	0.14437	0.11333	0.08058	0.074093	0.043027
16.39	0.17228	0.14396	0.11401	0.081182	0.073734	0.042705
16.4	0.17191	0.14325	0.11409	0.082089	0.073462	0.042449
16.41	0.17193	0.1427	0.11355	0.082938	0.073482	0.042521
16.42	0.17212	0.14273	0.113	0.083455	0.073714	0.042008
16.43	0.17195	0.14355	0.11219	0.08371	0.073807	0.041805
16.44	0.17244	0.14371	0.11205	0.083902	0.073807	0.041838
16.45	0.17273	0.14362	0.1125	0.083732	0.073781	0.041673
16.46	0.17251	0.1433	0.1128	0.083356	0.073635	0.041759
16.47	0.17225	0.14273	0.11276	0.082889	0.073582	0.042298
16.48	0.17264	0.14182	0.11286	0.082754	0.073296	0.042732
16.49	0.17297	0.14146	0.11286	0.083031	0.073548	0.043126
16.5	0.17305	0.14155	0.11359	0.083073	0.073801	0.042764
16.51	0.17195	0.14171	0.1131	0.083045	0.074186	0.043672
16.52	0.17178	0.14217	0.11346	0.082599	0.074246	0.043192
16.53	0.17102	0.14304	0.11312	0.082096	0.074505	0.043534
16.54	0.17057	0.14398	0.1139	0.082089	0.074651	0.04331
16.55	0.17057	0.1445	0.11475	0.082542	0.074598	0.043534
16.56	0.17138	0.14433	0.11553	0.082769	0.074498	0.044027
16.57	0.17255	0.14424	0.1172	0.082606	0.074113	0.043409
16.58	0.17296	0.14483	0.1176	0.082917	0.074173	0.043573
16.59	0.1742	0.14617	0.11818	0.08308	0.074126	0.042883
16.6	0.17496	0.14815	0.11854	0.083455	0.074153	0.04216
16.61	0.17525	0.14959	0.11813	0.083441	0.074086	0.042357
16.62	0.17531	0.1501	0.11834	0.083385	0.07394	0.042022
16.63	0.17456	0.15062	0.11802	0.083264	0.073343	0.042298
16.64	0.17377	0.15063	0.11861	0.083356	0.072931	0.04216
16.65	0.17301	0.15065	0.11837	0.083406	0.072991	0.042975
16.66	0.17343	0.1506	0.11827	0.083271	0.07307	0.043514
16.67	0.17373	0.15053	0.11838	0.083073	0.073349	0.043258
16.68	0.17388	0.15049	0.11868	0.083009	0.073675	0.042699
16.69	0.17492	0.15065	0.11827	0.083031	0.074007	0.042732
16.7	0.17464	0.15128	0.11735	0.083413	0.074359	0.043073
16.71	0.17382	0.15133	0.11717	0.083611	0.074744	0.043067
16.72	0.17325	0.15139	0.11726	0.083753	0.075335	0.042876
16.73	0.17307	0.15142	0.11742	0.083838	0.0757	0.042857
16.74	0.17284	0.15118	0.11787	0.084001	0.07576	0.042672
16.75	0.17284	0.15071	0.11786	0.084461	0.075607	0.043185
16.76	0.17344	0.1507	0.11832	0.084879	0.075388	0.042909
16.77	0.17407	0.15095	0.1179	0.084879	0.075282	0.043218
16.78	0.17497	0.15108	0.11841	0.084773	0.075043	0.043054
16.79	0.17469	0.15074	0.11906	0.084971	0.07497	0.042758
16.8	0.17522	0.15034	0.11956	0.085162	0.074784	0.04287
16.81	0.1764	0.15037	0.12004	0.08507	0.074458	0.042567
16.82	0.17797	0.15073	0.11966	0.084886	0.074505	0.042502
16.83	0.17876	0.15086	0.11877	0.084737	0.074751	0.042258
16.84	0.17857	0.15049	0.11767	0.084475	0.074917	0.042278
16.85	0.17866	0.15009	0.11758	0.084277	0.075368	0.041673
16.86	0.17852	0.14976	0.11777	0.084178	0.075627	0.041752
16.87	0.17856	0.14985	0.11809	0.084383	0.075581	0.041877
16.88	0.17787	0.14985	0.11787	0.084921	0.075627	0.042193
16.89	0.17728	0.14966	0.11804	0.085452	0.075481	0.042252
16.9	0.17694	0.14921	0.11834	0.085863	0.075528	0.042423
16.91	0.17721	0.14883	0.11883	0.085799	0.075395	0.042659
16.92	0.17761	0.14836	0.11988	0.085757	0.075116	0.042725
16.93	0.1771	0.14815	0.12106	0.08558	0.07487	0.042206
16.94	0.17608	0.14826	0.12026	0.085743	0.074691	0.042929
16.95	0.17585	0.14801	0.12031	0.085474	0.074644	0.042778
16.96	0.17546	0.14796	0.11988	0.085148	0.074804	0.042298
16.97	0.17582	0.14837	0.11899	0.084879	0.074804	0.042429
16.98	0.1768	0.14914	0.11839	0.084659	0.074744	0.042344
16.99	0.17693	0.14955	0.11771	0.08495	0.074983	0.042857
17	0.17643	0.14951	0.11718	0.08512	0.075215	0.043021
17.01	0.17546	0.14917	0.11663	0.085304	0.075308	0.043146
17.02	0.1749	0.14893	0.11608	0.085318	0.075481	0.04354
17.03	0.17477	0.14831	0.11602	0.085594	0.075501	0.043284
17.04	0.17458	0.14779	0.11683	0.085651	0.075421	0.043212
17.05	0.1746	0.14756	0.11755	0.085814	0.075375	0.043428
17.06	0.17495	0.14727	0.1171	0.085807	0.075142	0.043356
17.07	0.17564	0.14705	0.11704	0.085516	0.074711	0.043067
17.08	0.17592	0.14718	0.11682	0.085452	0.074598	0.043159
17.09	0.17591	0.14729	0.11792	0.08519	0.074478	0.042653
17.1	0.17528	0.14762	0.1182	0.084843	0.074618	0.043442
17.11	0.17551	0.14829	0.11824	0.084532	0.074644	0.043849
17.12	0.17536	0.14862	0.11786	0.084326	0.074883	0.04402
17.13	0.17524	0.14843	0.11759	0.084029	0.075016	0.044461
17.14	0.17485	0.14852	0.11761	0.084192	0.075435	0.044303
17.15	0.1743	0.14845	0.11738	0.084681	0.075846	0.044066
17.16	0.17405	0.14822	0.11706	0.085212	0.076212	0.044211
17.17	0.17452	0.14769	0.11735	0.08592	0.076218	0.043974
17.18	0.17459	0.1475	0.11786	0.086479	0.076099	0.043448
17.19	0.17488	0.14704	0.11825	0.086748	0.07588	0.043126
17.2	0.17533	0.14689	0.11806	0.086862	0.07582	0.043119
17.21	0.17572	0.14731	0.11839	0.086826	0.075747	0.043277
17.22	0.17598	0.14835	0.11874	0.086755	0.075581	0.043231
17.23	0.1767	0.14916	0.11862	0.086479	0.075455	0.043389
17.24	0.17792	0.14914	0.11788	0.086274	0.07574	0.04331
17.25	0.17851	0.14851	0.11713	0.085849	0.076079	0.043356
17.26	0.17881	0.14808	0.11735	0.085545	0.076305	0.042889
17.27	0.17837	0.14811	0.11837	0.085247	0.076252	0.042409
17.28	0.17783	0.14818	0.11851	0.085013	0.075926	0.042705
17.29	0.17769	0.14771	0.1191	0.084999	0.075528	0.042738
17.3	0.17742	0.14713	0.11961	0.085183	0.075176	0.042298
17.31	0.17705	0.14676	0.11908	0.085042	0.07501	0.042561
17.32	0.1773	0.14645	0.11791	0.084723	0.074697	0.043008
17.33	0.17774	0.14639	0.11733	0.084263	0.074312	0.042909
17.34	0.17824	0.14662	0.1172	0.083512	0.074066	0.04262
17.35	0.17883	0.14694	0.11729	0.082825	0.073993	0.042521
17.36	0.17865	0.14701	0.11693	0.082365	0.074007	0.042574
17.37	0.17788	0.1471	0.11665	0.082244	0.073947	0.04212
17.38	0.17703	0.14678	0.11589	0.082436	0.073954	0.042048
17.39	0.17665	0.14652	0.11541	0.082641	0.07414	0.042127
17.4	0.17662	0.14637	0.11538	0.083052	0.074558	0.042502
17.41	0.17629	0.14647	0.11604	0.083328	0.075109	0.043054
17.42	0.17582	0.14676	0.11678	0.083321	0.075554	0.043041
17.43	0.17536	0.14691	0.11629	0.083448	0.075534	0.043428
17.44	0.17505	0.14643	0.11648	0.08354	0.075029	0.043244
17.45	0.17437	0.14582	0.11694	0.083831	0.075103	0.043054
17.46	0.17437	0.14575	0.11705	0.084164	0.075342	0.043317
17.47	0.17499	0.14608	0.11714	0.084192	0.075295	0.043488
17.48	0.17538	0.14641	0.11748	0.084411	0.074917	0.043126
17.49	0.1753	0.14666	0.1174	0.084851	0.074292	0.0431
17.5	0.17538	0.14698	0.11715	0.084673	0.074053	0.043442
17.51	0.17562	0.14676	0.11777	0.083909	0.07394	0.043422
17.52	0.1755	0.14679	0.11814	0.083399	0.07406	0.043547
17.53	0.1756	0.14727	0.1179	0.082832	0.074286	0.043553
17.54	0.17543	0.14809	0.11758	0.082591	0.074498	0.043639
17.55	0.17511	0.14898	0.11743	0.082514	0.074392	0.043954
17.56	0.17487	0.14863	0.11743	0.08274	0.074405	0.044171
17.57	0.17442	0.14838	0.11733	0.082889	0.074299	0.044428
17.58	0.17447	0.14815	0.11719	0.083179	0.074186	0.044724
17.59	0.17506	0.14782	0.11736	0.083519	0.074339	0.044375
17.6	0.17588	0.14755	0.11734	0.083661	0.074445	0.04406
17.61	0.17622	0.14737	0.11735	0.08347	0.074638	0.043895
17.62	0.17635	0.14721	0.11731	0.08359	0.074584	0.044224
17.63	0.17647	0.14721	0.11681	0.083611	0.074638	0.044658
17.64	0.17643	0.14698	0.11644	0.083363	0.074472	0.045098
17.65	0.17688	0.14696	0.11697	0.083293	0.074684	0.045026
17.66	0.17688	0.14687	0.11652	0.08325	0.074584	0.045348
17.67	0.17682	0.14647	0.11663	0.083165	0.074651	0.045157
17.68	0.1764	0.14665	0.1165	0.083293	0.07495	0.045184
17.69	0.17597	0.14708	0.11663	0.083165	0.075415	0.044829
17.7	0.17545	0.14714	0.11697	0.082761	0.07588	0.044704
17.71	0.17565	0.14705	0.11747	0.082719	0.076258	0.044119
17.72	0.17568	0.14717	0.11722	0.083463	0.076218	0.044073
17.73	0.17614	0.1474	0.11742	0.084171	0.075747	0.04354
17.74	0.17618	0.14737	0.11715	0.084801	0.075455	0.043343
17.75	0.17637	0.14692	0.11693	0.084843	0.075122	0.042778
17.76	0.17655	0.14631	0.11691	0.084652	0.075069	0.042824
17.77	0.17655	0.14635	0.11608	0.084496	0.075401	0.043212
17.78	0.17667	0.14653	0.11591	0.084234	0.075335	0.043376
17.79	0.1767	0.14682	0.11553	0.083838	0.075282	0.043783
17.8	0.17655	0.14701	0.11532	0.083498	0.075076	0.043711
17.81	0.17601	0.14702	0.11455	0.083512	0.07487	0.043724
17.82	0.1756	0.14676	0.11419	0.083434	0.074458	0.043382
17.83	0.17537	0.14643	0.11424	0.083845	0.074213	0.04306
17.84	0.1755	0.14638	0.11422	0.083866	0.073781	0.042791
17.85	0.17569	0.14621	0.11415	0.083583	0.073575	0.043376
17.86	0.17596	0.14601	0.11429	0.083427	0.073841	0.043461
17.87	0.17575	0.14539	0.11412	0.083151	0.073861	0.044132
17.88	0.17556	0.14511	0.11427	0.08257	0.073641	0.044079
17.89	0.17526	0.14524	0.11435	0.081678	0.073064	0.04404
17.9	0.17502	0.14552	0.11412	0.08092	0.072765	0.044244
17.91	0.17496	0.14553	0.11405	0.080793	0.072546	0.04427
17.92	0.17487	0.14534	0.11378	0.080998	0.072732	0.044165
17.93	0.17481	0.14524	0.11319	0.081097	0.073528	0.043974
17.94	0.17494	0.14501	0.11316	0.080856	0.074299	0.043915
17.95	0.175	0.14506	0.11298	0.080934	0.075156	0.0445
17.96	0.17522	0.14526	0.11298	0.080871	0.076099	0.044914
17.97	0.17551	0.14559	0.11361	0.081012	0.076882	0.044342
17.98	0.17547	0.14608	0.11324	0.081735	0.077308	0.044454
17.99	0.17582	0.14657	0.11289	0.082478	0.077009	0.044401
18	0.17659	0.14701	0.11333	0.082776	0.076929	0.044204
18.01	0.17665	0.14689	0.11321	0.082754	0.076922	0.044967
18.02	0.17667	0.14649	0.11361	0.082329	0.076537	0.044618
18.03	0.17615	0.14616	0.11409	0.081997	0.076212	0.044447
18.04	0.17614	0.14605	0.11466	0.082209	0.076411	0.043928
18.05	0.17632	0.1461	0.11521	0.082591	0.076557	0.043566
18.06	0.17679	0.14646	0.11601	0.083023	0.076404	0.043363
18.07	0.17711	0.14688	0.11652	0.08381	0.076464	0.043534
18.08	0.17716	0.14737	0.11707	0.084319	0.076457	0.043705
18.09	0.17716	0.14795	0.1179	0.084709	0.076564	0.043691
18.1	0.17738	0.14828	0.11849	0.08524	0.076584	0.043606
18.11	0.17742	0.14795	0.119	0.085516	0.07663	0.043889
18.12	0.17769	0.14769	0.11925	0.085849	0.076876	0.044086
18.13	0.17779	0.14728	0.11872	0.086026	0.077254	0.044152
18.14	0.17783	0.14653	0.11841	0.085842	0.077049	0.04429
18.15	0.17786	0.14611	0.11851	0.085863	0.077122	0.043816
18.16	0.17747	0.14619	0.11772	0.086196	0.076942	0.044132
18.17	0.17752	0.14601	0.11717	0.086465	0.076398	0.04377
18.18	0.1773	0.14583	0.11735	0.08655	0.076032	0.044066
18.19	0.17712	0.14579	0.11749	0.086515	0.075926	0.044303
18.2	0.17702	0.14581	0.11747	0.086288	0.07578	0.044086
18.21	0.17705	0.14624	0.11721	0.086373	0.075541	0.044145
18.22	0.17738	0.14666	0.11703	0.085941	0.075714	0.044158
18.23	0.17754	0.1466	0.11687	0.085488	0.075953	0.044184
18.24	0.17705	0.14598	0.11628	0.085098	0.076557	0.044349
18.25	0.17676	0.14603	0.1158	0.085127	0.076995	0.044355
18.26	0.17625	0.14621	0.11555	0.084829	0.077141	0.044664
18.27	0.17582	0.14653	0.11541	0.084624	0.077367	0.045039
18.28	0.17565	0.14657	0.11516	0.084482	0.077726	0.044612
18.29	0.17503	0.14633	0.11463	0.08461	0.07762	0.044868
18.3	0.17547	0.14578	0.11443	0.08456	0.077454	0.045085
18.31	0.17558	0.14525	0.11443	0.084326	0.077288	0.045072
18.32	0.17541	0.14483	0.11405	0.084263	0.077308	0.045098
18.33	0.17493	0.14489	0.11384	0.084334	0.077228	0.045013
18.34	0.17426	0.14521	0.11426	0.084751	0.077301	0.044684
18.35	0.17357	0.14522	0.1145	0.084865	0.077055	0.045164
18.36	0.17404	0.14526	0.11497	0.084723	0.077215	0.044224
18.37	0.17401	0.14522	0.11482	0.084369	0.077301	0.044507
18.38	0.17477	0.14522	0.11506	0.083625	0.077088	0.044415
18.39	0.17506	0.14523	0.11542	0.083597	0.077208	0.044316
18.4	0.17479	0.14515	0.1151	0.083916	0.077361	0.044434
18.41	0.17472	0.14485	0.11528	0.084086	0.077268	0.04427
18.42	0.17467	0.14487	0.11541	0.084454	0.077141	0.043908
18.43	0.175	0.14507	0.11484	0.084766	0.076896	0.043961
18.44	0.17522	0.14514	0.11445	0.085091	0.07665	0.044211
18.45	0.17564	0.14526	0.11434	0.085176	0.076663	0.044165
18.46	0.17583	0.14568	0.1138	0.084758	0.076411	0.044303
18.47	0.17647	0.14618	0.11413	0.084249	0.076092	0.044046
18.48	0.17704	0.14666	0.11425	0.084043	0.075893	0.04406
18.49	0.17748	0.14692	0.11513	0.08371	0.07564	0.043468
18.5	0.17719	0.14674	0.11564	0.083264	0.075335	0.043744
18.51	0.1772	0.14642	0.11679	0.083285	0.075488	0.043139
18.52	0.1769	0.14602	0.11702	0.08359	0.075906	0.043711
18.53	0.17708	0.14566	0.11736	0.084171	0.076285	0.043882
18.54	0.17645	0.1454	0.1172	0.084815	0.07653	0.044474
18.55	0.17572	0.14552	0.11747	0.084992	0.076444	0.044592
18.56	0.1749	0.14606	0.11753	0.084411	0.076464	0.045059
18.57	0.17487	0.14625	0.11804	0.083781	0.076477	0.044539
18.58	0.17471	0.14635	0.11818	0.083378	0.076783	0.04425
18.59	0.17498	0.14638	0.11741	0.083406	0.076989	0.044625
18.6	0.17504	0.14638	0.11661	0.083378	0.077002	0.044342
18.61	0.17437	0.14616	0.11641	0.083399	0.077002	0.043994
18.62	0.17356	0.14575	0.11539	0.08325	0.076909	0.044559
18.63	0.17355	0.14556	0.11541	0.082599	0.076623	0.044198
18.64	0.17307	0.14546	0.11517	0.082188	0.076192	0.044184
18.65	0.17297	0.14541	0.11471	0.081897	0.075846	0.044329
18.66	0.17301	0.14534	0.11496	0.082089	0.075621	0.044014
18.67	0.1733	0.14536	0.11484	0.082599	0.075581	0.043994
18.68	0.17377	0.1454	0.11521	0.08296	0.075554	0.043948
18.69	0.17413	0.14547	0.11625	0.083186	0.075348	0.043297
18.7	0.17407	0.14589	0.11654	0.083548	0.075335	0.043165
18.71	0.17406	0.1464	0.11653	0.083484	0.075342	0.043396
18.72	0.17445	0.14678	0.11664	0.083448	0.075328	0.043428
18.73	0.17485	0.14699	0.11636	0.083632	0.075601	0.043402
18.74	0.17531	0.147	0.11622	0.08354	0.075621	0.043258
18.75	0.17535	0.14696	0.11651	0.083519	0.075468	0.043218
18.76	0.17541	0.14704	0.11655	0.084072	0.075574	0.043783
18.77	0.17577	0.14696	0.11696	0.084567	0.075714	0.043895
18.78	0.1755	0.14717	0.1175	0.084829	0.07578	0.044158
18.79	0.17565	0.14766	0.11832	0.085162	0.076198	0.044033
18.8	0.17584	0.14794	0.11904	0.085537	0.07663	0.044474
18.81	0.17624	0.14769	0.11934	0.085792	0.076763	0.045493
18.82	0.17663	0.14774	0.11902	0.086026	0.076876	0.046308
18.83	0.17696	0.14802	0.11858	0.085948	0.077075	0.046203
18.84	0.17717	0.1484	0.11825	0.085637	0.076962	0.045631
18.85	0.17709	0.14875	0.11795	0.085984	0.077288	0.045249
18.86	0.17679	0.14868	0.11839	0.086798	0.07754	0.04475
18.87	0.17597	0.14839	0.11889	0.087513	0.077633	0.044651
18.88	0.17514	0.1484	0.11894	0.087981	0.077719	0.044645
18.89	0.17488	0.14896	0.11942	0.087903	0.077527	0.044217
18.9	0.1745	0.14953	0.11945	0.087789	0.077706	0.044323
18.91	0.17402	0.14984	0.11955	0.087733	0.077699	0.044566
18.92	0.17368	0.15032	0.11947	0.08791	0.077832	0.045151
18.93	0.17367	0.14967	0.11966	0.08825	0.077938	0.045322
18.94	0.17366	0.14848	0.11949	0.08883	0.078138	0.045545
18.95	0.17469	0.14744	0.11971	0.089425	0.078324	0.045322
18.96	0.17558	0.14686	0.11924	0.090126	0.078662	0.045716
18.97	0.17607	0.14628	0.11942	0.090509	0.079001	0.044986
18.98	0.17543	0.14588	0.1197	0.090289	0.079373	0.04521
18.99	0.17476	0.14635	0.12056	0.0899	0.079526	0.045729
19	0.1739	0.14706	0.12106	0.089503	0.079718	0.046097
19.01	0.17346	0.14741	0.12029	0.089468	0.079619	0.047412
19.02	0.1739	0.14836	0.12073	0.089446	0.079513	0.047577
19.03	0.17401	0.14994	0.12164	0.089277	0.079592	0.047412
19.04	0.17415	0.15112	0.12256	0.08888	0.079406	0.04732
19.05	0.17457	0.15204	0.12317	0.088611	0.07932	0.046834
19.06	0.17402	0.15221	0.1232	0.08837	0.079121	0.046505
19.07	0.17355	0.15169	0.12321	0.087988	0.079087	0.046242
19.08	0.17326	0.15143	0.12345	0.087782	0.079094	0.046249
19.09	0.17294	0.15189	0.12336	0.087931	0.07932	0.046617
19.1	0.17335	0.15264	0.1232	0.088179	0.079506	0.047182
19.11	0.17362	0.15288	0.12285	0.088342	0.079645	0.047892
19.12	0.17392	0.15223	0.12314	0.088498	0.079871	0.047807
19.13	0.17371	0.15124	0.12353	0.08837	0.079871	0.047531
19.14	0.17361	0.15079	0.12298	0.087853	0.079971	0.047517
19.15	0.17355	0.15058	0.12296	0.087726	0.079845	0.047452
19.16	0.17326	0.15065	0.1229	0.087676	0.079838	0.047557
19.17	0.17357	0.15074	0.12255	0.087457	0.079698	0.047636
19.18	0.17377	0.15072	0.1223	0.087421	0.079453	0.047386
19.19	0.17377	0.15131	0.12219	0.087598	0.079366	0.047583
19.2	0.17439	0.15198	0.12247	0.087846	0.079187	0.047202
19.21	0.1746	0.15173	0.12259	0.087981	0.078702	0.047005
19.22	0.1747	0.15104	0.1224	0.088051	0.078403	0.046794
19.23	0.17498	0.15076	0.12192	0.088179	0.078111	0.046485
19.24	0.17522	0.15099	0.12126	0.087974	0.077865	0.046722
19.25	0.17545	0.15159	0.12209	0.087549	0.077646	0.046775
19.26	0.17535	0.15213	0.12346	0.087584	0.07762	0.046367
19.27	0.17546	0.15202	0.1235	0.088073	0.077513	0.046775
19.28	0.17562	0.15166	0.1233	0.088604	0.077228	0.046702
19.29	0.17556	0.15179	0.1227	0.088583	0.077115	0.046775
19.3	0.17591	0.15179	0.12184	0.087676	0.076763	0.047057
19.31	0.17634	0.15146	0.12152	0.086855	0.076265	0.046689
19.32	0.1759	0.15111	0.12074	0.086706	0.075979	0.046512
19.33	0.17622	0.15081	0.12107	0.086246	0.075966	0.046242
19.34	0.17715	0.15104	0.12103	0.086366	0.076683	0.046729
19.35	0.17764	0.15122	0.12084	0.086642	0.077128	0.047031
19.36	0.17763	0.15169	0.12073	0.087018	0.077029	0.04636
19.37	0.17765	0.15187	0.12095	0.087641	0.076398	0.04542
19.38	0.17726	0.15175	0.12131	0.087697	0.075667	0.044789
19.39	0.17747	0.15114	0.12139	0.087032	0.075029	0.044566
19.4	0.1774	0.15067	0.12038	0.08655	0.074943	0.045065
19.41	0.17714	0.15035	0.12032	0.08609	0.075116	0.044697
19.42	0.17646	0.1504	0.11966	0.085828	0.075647	0.045355
19.43	0.17734	0.15015	0.11951	0.08541	0.075953	0.045493
19.44	0.17835	0.14974	0.11925	0.085127	0.076032	0.045604
19.45	0.17899	0.14949	0.1189	0.084659	0.075654	0.045598
19.46	0.179	0.14914	0.11801	0.084468	0.075215	0.046262
19.47	0.179	0.14888	0.11775	0.084475	0.075089	0.046058
19.48	0.17903	0.14877	0.11725	0.084567	0.07495	0.046097
19.49	0.17978	0.14838	0.11727	0.08473	0.074777	0.046498
19.5	0.18044	0.1479	0.11811	0.084865	0.074737	0.047347
19.51	0.18034	0.14777	0.11868	0.08519	0.07487	0.048569
19.52	0.17972	0.1478	0.11933	0.085226	0.075395	0.048793
19.53	0.17927	0.14799	0.11987	0.084695	0.076232	0.049187
19.54	0.17912	0.14831	0.12094	0.084157	0.077401	0.048464
19.55	0.17854	0.14831	0.12169	0.084043	0.078662	0.048096
19.56	0.17864	0.14804	0.12255	0.084496	0.08023	0.047997
19.57	0.17898	0.14776	0.12259	0.084617	0.081306	0.048122
19.58	0.17923	0.14809	0.12196	0.084829	0.081711	0.047925
19.59	0.17931	0.14856	0.12146	0.085481	0.081631	0.047182
19.6	0.17957	0.14888	0.12107	0.08694	0.080921	0.047425
19.61	0.17995	0.14864	0.12142	0.088823	0.080183	0.047261
19.62	0.17986	0.14848	0.12252	0.089928	0.079639	0.046946
19.63	0.17964	0.1488	0.12273	0.089999	0.07926	0.047116
19.64	0.17955	0.14868	0.1228	0.089482	0.078828	0.046551
19.65	0.17924	0.14836	0.12239	0.089269	0.078058	0.045966
19.66	0.17926	0.14779	0.1204	0.089142	0.077699	0.045657
19.67	0.17943	0.14747	0.11942	0.089064	0.0776	0.045217
19.68	0.17905	0.14749	0.12035	0.089291	0.077507	0.045309
19.69	0.17837	0.14787	0.12338	0.089489	0.077673	0.045453
19.7	0.17802	0.14827	0.1241	0.089786	0.077872	0.04494
19.71	0.17802	0.14899	0.12345	0.090077	0.077852	0.044973
19.72	0.17844	0.14961	0.1235	0.089921	0.077806	0.044967
19.73	0.17866	0.15024	0.12394	0.089808	0.077865	0.044973
19.74	0.17844	0.15205	0.12348	0.089772	0.077892	0.045512
19.75	0.1787	0.1536	0.12347	0.090006	0.078178	0.04498
19.76	0.17823	0.15405	0.12374	0.090048	0.078775	0.044664
19.77	0.1773	0.15402	0.12399	0.089886	0.07932	0.044875
19.78	0.17643	0.15395	0.12361	0.0899	0.079745	0.045618
19.79	0.17591	0.15341	0.12372	0.089638	0.079639	0.045966
19.8	0.17516	0.15379	0.12453	0.089539	0.07932	0.045867
19.81	0.17436	0.15427	0.12423	0.089475	0.079253	0.046932
19.82	0.17448	0.15356	0.1245	0.089284	0.079001	0.046985
19.83	0.17494	0.1523	0.12458	0.089199	0.078955	0.047143
19.84	0.1753	0.15092	0.12409	0.089305	0.079034	0.047103
19.85	0.1757	0.14993	0.12355	0.089503	0.079433	0.046696
19.86	0.17594	0.14955	0.12327	0.089624	0.079725	0.046656
19.87	0.1762	0.14951	0.12323	0.089737	0.079479	0.04734
19.88	0.17715	0.14995	0.12385	0.089482	0.07928	0.047642
19.89	0.17783	0.15051	0.124	0.089397	0.07928	0.047945
19.9	0.17819	0.15138	0.12416	0.089107	0.07924	0.047682
19.91	0.17838	0.1523	0.12365	0.088434	0.079293	0.04805
19.92	0.17925	0.15319	0.12295	0.088073	0.078921	0.048635
19.93	0.17982	0.15392	0.12292	0.087754	0.078543	0.048418
19.94	0.1796	0.15491	0.12286	0.087414	0.078304	0.048149
19.95	0.17989	0.155	0.12247	0.087393	0.078071	0.048175
19.96	0.18013	0.15469	0.12227	0.087881	0.078105	0.047978
19.97	0.18028	0.15459	0.12138	0.088321	0.078589	0.047307
19.98	0.18071	0.15464	0.12116	0.088257	0.078975	0.046545
[truncated: 467 more rows]

## Sheet: C2
相对时间(s)	T1	T2	T3	T4	T5	T6					H=0.110m							脉动	T1	T2	T3	T4	T5	T6	T7	T8
0	0.068328	0.038846	0.0073689	0	0	0				0	0.09245		0.17154	0.089016	0.083451			0	0.17334	0.1412	0.12214	0.090877	0.06882	0.056563	0	0
0.01	0.068274	0.03895	0.0071593	0	0	0				0.02	0.09437		0.0925586	0.0625719	0.0480586			0.01	0.17386	0.14174	0.12183	0.093355	0.068069	0.058476	0	0
0.02	0.068105	0.038964	0.0072051	0	0	0				0.04	0.0941	Ps	0.0789814	0.0264441	0.0353924			0.02	0.17427	0.14207	0.1207	0.096153	0.066216	0.059785	0	0
0.03	0.067977	0.038909	0.007323	0	0	0				0.06	0.09629	H	0.106179					0.03	0.17463	0.14275	0.11938	0.096046	0.066302	0.061093	0	0
0.04	0.068321	0.038846	0.0070611	0	0	0				0.08	0.0856							0.04	0.17504	0.14342	0.11771	0.094574	0.067691	0.061073	0	0
0.05	0.068409	0.038714	0.0069956	0	0	0				0.1	0.09355							0.05	0.17534	0.14394	0.11754	0.093582	0.069577	0.059745	0	0
0.06	0.068409	0.038839	0.0073361	0	0	0				0.12	0.0941							0.06	0.17536	0.14436	0.11832	0.093745	0.070613	0.058818	0	0
0.07	0.068314	0.038846	0.0075588	0	0	0				0.14	0.0919							0.07	0.17563	0.14479	0.11891	0.094319	0.070347	0.062138	0	0
0.08	0.068348	0.038742	0.0073099	0	0	0				0.16	0.09437							0.08	0.1761	0.14561	0.11972	0.094949	0.070606	0.065366	0	0
0.09	0.068193	0.038742	0.0075457	0	0	0				0.18	0.09437							0.09	0.17627	0.14609	0.11949	0.097123	0.072526	0.066503	0	0
0.1	0.068321	0.038616	0.0072182	0	0	0				0.2	0.0941							0.1	0.17651	0.1463	0.11957	0.098135	0.074405	0.06298	0	0
0.11	0.068429	0.03854	0.0074278	0	0	0				0.22	0.09738							0.11	0.17676	0.14682	0.12035	0.09747	0.074731	0.059311	0	0
0.12	0.068739	0.038658	0.0075195	0	0	0				0.24	0.09437							0.12	0.17672	0.14774	0.12023	0.097194	0.071855	0.056846	0	0
0.13	0.068523	0.0387	0.0076439	0	0	0				0.26	0.09355							0.13	0.17632	0.14818	0.11949	0.09832	0.069862	0.054137	0	0
0.14	0.068476	0.038679	0.007323	0	0	0				0.28	0.09382							0.14	0.17583	0.14758	0.11769	0.098178	0.069836	0.053079	0	0
0.15	0.068301	0.038679	0.0072706	0	0	0				0.3	0.09492							0.15	0.17532	0.14682	0.11716	0.096627	0.070228	0.05325	0	0
0.16	0.068112	0.038651	0.0072182	0	0	0				0.32	0.09766							0.16	0.17507	0.14623	0.11661	0.095069	0.07038	0.05302	0	0
0.17	0.067957	0.038818	0.0072051	0	0	0				0.34	0.09464							0.17	0.17444	0.14572	0.11496	0.095105	0.070679	0.052652	0	0
0.18	0.06766	0.038797	0.0077815	0	0	0				0.36	0.09903							0.18	0.17421	0.14534	0.11404	0.094212	0.068355	0.051751	0	0
0.19	0.067687	0.038839	0.0074278	0	0	0				0.38	0.0941							0.19	0.17392	0.14503	0.11344	0.09206	0.066767	0.048418	0	0
0.2	0.0677	0.038902	0.0072051	0	0	0				0.4	0.09437							0.2	0.1736	0.14445	0.11348	0.09252	0.065127	0.045111	0	0
0.21	0.067572	0.038985	0.0076374	0	0	0				0.42	0.09464							0.21	0.17301	0.14359	0.11604	0.095062	0.063055	0.042778	0	0
0.22	0.067694	0.038999	0.0072575	0	0	0				0.44	0.09519							0.22	0.17269	0.14263	0.1177	0.094609	0.062025	0.041022	0	0
0.23	0.067842	0.03902	0.0073361	0	0	0				0.46	0.09547							0.23	0.1723	0.14169	0.11807	0.092492	0.061208	0.040457	0	0
0.24	0.067882	0.039048	0.0073951	0	0	0				0.48	0.09574							0.24	0.17226	0.1411	0.11706	0.091139	0.060398	0.042232	0	0
0.25	0.067889	0.038957	0.0076112	0	0	0				0.5	0.09382							0.25	0.17226	0.14103	0.11808	0.090721	0.060265	0.043606	0	0
0.26	0.067997	0.038943	0.0074213	0	0	0				0.52	0.09656							0.26	0.17158	0.14132	0.1198	0.090211	0.058498	0.042541	0	0
0.27	0.067801	0.038985	0.0077422	0	0	0				0.54	0.09738							0.27	0.17164	0.14163	0.11944	0.089192	0.055775	0.042561	0	0
0.28	0.068125	0.03893	0.0074213	0	0	0				0.56	0.10286							0.28	0.17185	0.14145	0.11805	0.087712	0.055583	0.040556	0	0
0.29	0.06824	0.038985	0.0073623	0	0	0				0.58	0.10505							0.29	0.17218	0.14142	0.11526	0.086833	0.058186	0.039984	0	0
0.3	0.068355	0.038909	0.0072313	0	0	0				0.6	0.11985							0.3	0.17234	0.14115	0.11539	0.086097	0.061188	0.040345	0	0
0.31	0.068179	0.038769	0.0074147	0	0	0				0.62	0.13327							0.31	0.17231	0.14109	0.11615	0.086727	0.063413	0.040135	0	0
0.32	0.068125	0.038909	0.0071396	0	0	0				0.64	0.14122							0.32	0.17284	0.14138	0.11431	0.08803	0.064004	0.039984	0	0
0.33	0.068119	0.038811	0.007192	0	0	0				0.66	0.16259							0.33	0.17311	0.14197	0.11236	0.089397	0.063706	0.038892	0	0
0.34	0.068193	0.038916	0.0072444	0	0	0				0.68	0.17135							0.34	0.17335	0.14221	0.11074	0.09189	0.063234	0.037735	0	0
0.35	0.068449	0.038957	0.0070742	0	0	0				0.7	0.17656							0.35	0.17421	0.14256	0.11132	0.092994	0.064642	0.038104	0	0
0.36	0.068065	0.039076	0.0075719	0	0	0				0.72	0.17711							0.36	0.17506	0.14316	0.11247	0.093632	0.065266	0.040786	0	0
0.37	0.068355	0.039048	0.0074409	0	0	0				0.74	0.17519							0.37	0.1758	0.14385	0.11425	0.091826	0.064429	0.044671	0	0
0.38	0.068476	0.039027	0.0074213	0	0	0				0.76	0.17464							0.38	0.17672	0.14478	0.11646	0.090976	0.065193	0.047248	0	0
0.39	0.068597	0.03902	0.0074868	0	0	0				0.78	0.1782							0.39	0.17724	0.14561	0.1183	0.091769	0.065306	0.048852	0	0
0.4	0.06853	0.039152	0.0076636	0	0	0				0.8	0.17985							0.4	0.17763	0.14626	0.11937	0.092796	0.064509	0.050883	0	0
0.41	0.068665	0.039131	0.007585	0	0	0				0.82	0.18067							0.41	0.17855	0.14668	0.12028	0.094191	0.06435	0.052704	0	0
0.42	0.068726	0.039354	0.0076112	0	0	0				0.84	0.18067							0.42	0.17931	0.14728	0.12156	0.096238	0.063812	0.05371	0	0
0.43	0.068921	0.039431	0.0077291	0	0	0				0.86	0.18396							0.43	0.18016	0.14829	0.1228	0.096535	0.062915	0.055209	0	0
0.44	0.068914	0.039702	0.0080303	0	0	0				0.88	0.18505							0.44	0.18011	0.14927	0.12477	0.096762	0.062995	0.057576	0	0
0.45	0.069245	0.039674	0.0077356	0	0	0				0.9	0.18478							0.45	0.17989	0.14977	0.12555	0.097739	0.063626	0.06031	0	0
0.46	0.069326	0.0398	0.0082203	0	0	0				0.92	0.18861							0.46	0.17975	0.15014	0.12591	0.099006	0.064449	0.061237	0	0
0.47	0.069791	0.039974	0.0081744	0	0	0				0.94	0.18916							0.47	0.17945	0.1504	0.12547	0.099594	0.065612	0.061796	0	0
0.48	0.069994	0.040175	0.0082203	0	0	0				0.96	0.19354							0.48	0.17993	0.15045	0.12406	0.098185	0.067093	0.061566	0	0
0.49	0.07025	0.040496	0.0083775	0	0	0				0.98	0.19437							0.49	0.1805	0.15064	0.12344	0.09582	0.066761	0.061809	0	0
0.5	0.07085	0.040781	0.0082596	0	0	0				1	0.19354							0.5	0.18121	0.15073	0.12316	0.093504	0.06611	0.060738	0	0
0.51	0.071289	0.041094	0.0086263	0	0	0				1.02	0.19354							0.51	0.18177	0.1506	0.1227	0.091833	0.065027	0.059232	0	0
0.52	0.071977	0.041498	0.0088163	0	0	0				1.04	0.19135							0.52	0.18218	0.15028	0.12149	0.091089	0.065286	0.058036	0	0
0.53	0.072462	0.042006	0.0093729	0	0	0				1.06	0.19327							0.53	0.18227	0.14976	0.11962	0.091734	0.065466	0.056741	0	0
0.54	0.073508	0.042639	0.0095891	0	0	0				1.08	0.19245							0.54	0.18158	0.14916	0.11812	0.091458	0.064184	0.054677	0	0
0.55	0.07454	0.043231	0.0099558	0	0	0				1.1	0.19217							0.55	0.18064	0.14823	0.11692	0.090643	0.062444	0.051534	0	0
0.56	0.075666	0.044052	0.010702	0	0	0				1.12	0.19163							0.56	0.17984	0.14754	0.11583	0.091224	0.06063	0.047333	0	0
0.57	0.077083	0.04502	0.011141	0	0	0				1.14	0.18971							0.57	0.17939	0.14715	0.11475	0.091663	0.058538	0.045052	0	0
0.58	0.078566	0.046251	0.01198	0	0	0				1.16	0.19272							0.58	0.17917	0.14685	0.11548	0.091925	0.057017	0.042567	0	0
0.59	0.079733	0.047678	0.013041	0	0	0				1.18	0.19026							0.59	0.17951	0.14641	0.11679	0.091026	0.054726	0.039727	0	0
0.6	0.081581	0.049203	0.013879	0	0	0				1.2	0.18806							0.6	0.18027	0.14627	0.11687	0.088937	0.051916	0.037019	0	0
0.61	0.084063	0.0512	0.015673	0	0	0				1.22	0.18916							0.61	0.18005	0.1465	0.11727	0.086699	0.049632	0.033456	0	0
0.62	0.087045	0.053727	0.017212	0	0	0				1.24	0.18916							0.62	0.18001	0.14677	0.1165	0.084553	0.047818	0.030806	0	0
0.63	0.089952	0.056991	0.020271	0	0	0				1.26	0.18724							0.63	0.18001	0.14726	0.11563	0.082804	0.046636	0.029755	0	0
0.64	0.093473	0.061	0.024456	0.015479	0	0				1.28	0.18861							0.64	0.17964	0.14765	0.11546	0.082117	0.046689	0.029025	0	0
0.65	0.09727	0.065239	0.031771	0.14864	0	0				1.3	0.1919							0.65	0.17924	0.14763	0.11544	0.081827	0.047128	0.028801	0	0
0.66	0.10051	0.069756	0.040252	0.17154	0	0				1.32	0.18724							0.66	0.17897	0.14757	0.11529	0.082287	0.047872	0.029926	0	0
0.67	0.1041	0.074399	0.047371	0.12085	0	0				1.34	0.19601							0.67	0.17819	0.1478	0.11548	0.082889	0.048748	0.031234	0	0
0.68	0.10807	0.07918	0.051215	0.10747	0	0				1.36	0.19738							0.68	0.17757	0.14834	0.11579	0.083455	0.049897	0.031865	0	0
0.69	0.11139	0.083217	0.051497	0.11204	0	0				1.38	0.19793							0.69	0.17742	0.14854	0.11634	0.084043	0.050973	0.032516	0	0
0.7	0.11504	0.086962	0.052276	0.10057	0	0				1.4	0.19628							0.7	0.17781	0.1484	0.11736	0.08461	0.05173	0.033837	0	0
0.71	0.11927	0.091953	0.056088	0.080495	0	0				1.42	0.19683							0.71	0.17827	0.14836	0.11818	0.085105	0.052076	0.035842	0	0
0.72	0.12223	0.094744	0.058773	0.050687	0	0				1.44	0.19765							0.72	0.17934	0.14885	0.11877	0.086182	0.052594	0.038728	0	0
0.73	0.12542	0.098426	0.061995	0.033201	0	0				1.46	0.20012							0.73	0.18065	0.14948	0.11914	0.087449	0.053989	0.04116	0	0
0.74	0.12859	0.10241	0.066468	0.036742	0.043933	0				1.48	0.19902							0.74	0.18161	0.15029	0.11946	0.089043	0.05549	0.042692	0	0
0.75	0.13153	0.10612	0.071079	0.0484	0.075521	0				1.5	0.19793							0.75	0.18194	0.15095	0.12059	0.090877	0.057051	0.044145	0	0
0.76	0.13397	0.10833	0.078584	0.064547	0.077361	0				1.52	0.19683							0.76	0.18241	0.15166	0.1216	0.092683	0.059276	0.047767	0	0
0.77	0.1364	0.11049	0.085283	0.08245	0.075707	0				1.54	0.19519							0.77	0.18306	0.15253	0.12288	0.094248	0.061381	0.051955	0	0
0.78	0.13921	0.11272	0.091511	0.089	0.064469	0				1.56	0.19574							0.78	0.18402	0.15348	0.12383	0.095381	0.06437	0.055814	0	0
0.79	0.14169	0.11475	0.095414	0.089227	0.052946	0				1.58	0.19574							0.79	0.18428	0.1546	0.12557	0.09679	0.06793	0.058161	0	0
0.8	0.14363	0.11669	0.097058	0.088653	0.050741	0				1.6	0.19409							0.8	0.18501	0.15545	0.12631	0.097902	0.070155	0.060619	0	0
0.81	0.14567	0.11876	0.097792	0.08672	0.05725	0				1.62	0.19217							0.81	0.18556	0.15558	0.12669	0.10029	0.070845	0.06012	0	0
0.82	0.14814	0.12085	0.098636	0.086324	0.059488	0.026698				1.64	0.19217							0.82	0.18583	0.15563	0.12665	0.10153	0.071177	0.058358	0	0
0.83	0.15065	0.12261	0.099874	0.093865	0.061886	0.019236				1.66	0.19217							0.83	0.18537	0.15537	0.12677	0.1009	0.071788	0.057135	0	0
0.84	0.15268	0.12378	0.098702	0.094708	0.071005	0.0086523				1.68	0.19217							0.84	0.18506	0.15534	0.12638	0.1008	0.07127	0.056287	0	0
0.85	0.15403	0.12443	0.097497	0.092654	0.074113	0.0099737				1.7	0.1919							0.85	0.18451	0.15582	0.12571	0.1006	0.070473	0.056655	0	0
0.86	0.15527	0.12513	0.095506	0.088172	0.071941	0.063729				1.72	0.19053							0.86	0.18403	0.15584	0.12484	0.0989	0.069617	0.058831	0	0
0.87	0.15649	0.12579	0.092264	0.085169	0.085809	0.083451				1.74	0.19245							0.87	0.18369	0.1553	0.1241	0.097463	0.068016	0.058134	0	0
0.88	0.1579	0.12692	0.095133	0.084185	0.089016	0.06553				1.76	0.19272							0.88	0.1832	0.15434	0.12346	0.095848	0.066548	0.055071	0	0
0.89	0.15931	0.12841	0.093725	0.090027	0.076391	0.065727				1.78	0.19327							0.89	0.18232	0.15332	0.12391	0.094481	0.065326	0.050351	0	0
0.9	0.15966	0.12939	0.09734	0.10254	0.07495	0.068909				1.8	0.19409							0.9	0.18212	0.15295	0.12383	0.093278	0.06431	0.048214	0	0
0.91	0.16099	0.1305	0.10255	0.10664	0.073343	0.06392				1.82	0.19656							0.91	0.18136	0.15264	0.12424	0.092754	0.064164	0.045841	0	0
0.92	0.1618	0.13154	0.1039	0.10215	0.072379	0.053454				1.84	0.19711							0.92	0.18085	0.15186	0.12378	0.092931	0.064808	0.044138	0	0
0.93	0.16234	0.13337	0.1068	0.098737	0.068215	0.051436				1.86	0.20423							0.93	0.17976	0.15032	0.12514	0.093221	0.06352	0.042291	0	0
0.94	0.16312	0.1355	0.10894	0.096655	0.063553	0.054295				1.88	0.20231							0.94	0.17933	0.14943	0.12916	0.093802	0.060192	0.040109	0	0
0.95	0.16348	0.13643	0.10798	0.093787	0.058538	0.051679				1.9	0.19957							0.95	0.17922	0.14904	0.13086	0.093462	0.058	0.037499	0	0
0.96	0.16505	0.13737	0.11021	0.09213	0.055789	0.048372				1.92	0.1982							0.96	0.17855	0.14881	0.1311	0.092421	0.057137	0.03504	0	0
0.97	0.16684	0.13847	0.1157	0.092024	0.056785	0.050417				1.94	0.19683							0.97	0.17815	0.14834	0.12984	0.091422	0.056785	0.034231	0	0
0.98	0.16799	0.13894	0.11686	0.091026	0.06334	0.048944				1.96	0.19519							0.98	0.17717	0.14785	0.12792	0.090424	0.056107	0.033995	0	0
0.99	0.16878	0.13933	0.1165	0.090346	0.071237	0.044191				1.98	0.19437							0.99	0.17638	0.14689	0.12568	0.089808	0.055901	0.034981	0	0
1	0.1692	0.13936	0.11532	0.090169	0.06864	0.042857				2	0.19354							1	0.17628	0.1464	0.12454	0.090318	0.056506	0.036473	0	0
1.01	0.16825	0.13933	0.11532	0.092959	0.067053	0.041502				2.02	0.19217							1.01	0.17607	0.14701	0.12494	0.090686	0.0562	0.03719	0	0
1.02	0.16816	0.13932	0.11498	0.10352	0.068255	0.040766				2.04	0.19108							1.02	0.17631	0.14797	0.12491	0.090672	0.056014	0.038695	0	0
1.03	0.16772	0.13914	0.11621	0.1133	0.070274	0.04381				2.06	0.193							1.03	0.17649	0.14782	0.12445	0.091302	0.056273	0.040628	0	0
1.04	0.16796	0.1392	0.11873	0.11751	0.067631	0.053796				2.08	0.19245							1.04	0.17688	0.1468	0.12434	0.092145	0.057323	0.042331	0	0
1.05	0.16896	0.13954	0.12069	0.11531	0.062716	0.058286				2.1	0.1919							1.05	0.17728	0.14868	0.12585	0.093278	0.05897	0.043915	0	0
1.06	0.16944	0.13977	0.11653	0.11015	0.058126	0.052849				2.12	0.19437							1.06	0.17769	0.15214	0.12636	0.093717	0.060358	0.045762	0	0
1.07	0.1689	0.13981	0.11788	0.10762	0.05464	0.052152				2.14	0.19574							1.07	0.17776	0.15355	0.12746	0.094142	0.061593	0.046446	0	0
1.08	0.16816	0.1397	0.12129	0.10597	0.053623	0.055097				2.16	0.1982							1.08	0.17837	0.15369	0.12856	0.094057	0.063446	0.048918	0	0
1.09	0.16692	0.13916	0.12357	0.10538	0.055603	0.056977				2.18	0.20039							1.09	0.17909	0.15289	0.131	0.094489	0.066077	0.051869	0	0
1.1	0.16671	0.13883	0.11923	0.10762	0.05731	0.055393				2.2	0.20204							1.1	0.17983	0.15301	0.13316	0.095947	0.067671	0.054276	0	0
1.11	0.16688	0.13807	0.1139	0.10216	0.055158	0.052599				2.22	0.20176							1.11	0.18077	0.15399	0.13214	0.096733	0.069012	0.05607	0	0
1.12	0.16687	0.13719	0.11016	0.09509	0.054048	0.051843				2.24	0.20176							1.12	0.18178	0.15585	0.1299	0.097463	0.071018	0.058404	0	0
1.13	0.16692	0.13668	0.10956	0.091897	0.054029	0.055255				2.26	0.19875							1.13	0.18274	0.15729	0.12944	0.099332	0.072406	0.060547	0	0
1.14	0.16649	0.13633	0.10873	0.091281	0.057197	0.051863				2.28	0.19683							1.14	0.18336	0.15721	0.13018	0.10103	0.072838	0.060942	0	0
1.15	0.16601	0.13615	0.10938	0.08718	0.063307	0.047268				2.3	0.19628							1.15	0.1839	0.1575	0.13127	0.10239	0.073489	0.060573	0	0
1.16	0.16551	0.13661	0.11	0.08524	0.07222	0.043895				2.32	0.19272							1.16	0.18456	0.15841	0.13177	0.10304	0.073309	0.059923	0	0
1.17	0.16567	0.13714	0.10925	0.084702	0.073834	0.042659				2.34	0.19464							1.17	0.18484	0.15868	0.13229	0.10258	0.07315	0.058851	0	0
1.18	0.16681	0.13763	0.10952	0.085056	0.070341	0.04168				2.36	0.19437							1.18	0.18576	0.15848	0.13181	0.10176	0.072114	0.059673	0	0
1.19	0.16799	0.13816	0.10942	0.08524	0.065818	0.041653				2.38	0.19354							1.19	0.18607	0.15772	0.13158	0.10098	0.070679	0.060107	0	0
1.2	0.1681	0.13829	0.10946	0.084411	0.065107	0.041561				2.4	0.19327							1.2	0.18561	0.15673	0.13071	0.0997	0.069225	0.058956	0	0
1.21	0.16772	0.13865	0.11009	0.082875	0.06435	0.045558				2.42	0.19437							1.21	0.18565	0.15568	0.12959	0.098327	0.068713	0.056741	0	0
1.22	0.16725	0.13908	0.11072	0.082344	0.062224	0.051205				2.44	0.19902							1.22	0.18549	0.15472	0.12834	0.096627	0.066774	0.053973	0	0
1.23	0.16637	0.13913	0.11162	0.082606	0.058538	0.052474				2.46	0.19765							1.23	0.18535	0.15427	0.12773	0.094928	0.064044	0.05087	0	0
1.24	0.1664	0.13921	0.1112	0.081862	0.053099	0.050903				2.48	0.20149							1.24	0.18552	0.15413	0.12701	0.093759	0.061368	0.047846	0	0
1.25	0.16625	0.13899	0.11104	0.081614	0.051578	0.048655				2.5	0.20368							1.25	0.18602	0.15431	0.12589	0.093136	0.059422	0.045256	0	0
1.26	0.16592	0.13877	0.11082	0.081395	0.052727	0.046926				2.52	0.20505							1.26	0.18587	0.15447	0.12469	0.092732	0.058286	0.042061	0	0
1.27	0.16611	0.13849	0.11029	0.082726	0.057794	0.044901				2.54	0.20724							1.27	0.18565	0.15433	0.12346	0.092874	0.057907	0.039872	0	0
1.28	0.16625	0.13792	0.10952	0.080899	0.062078	0.042705				2.56	0.20834							1.28	0.18493	0.15431	0.12258	0.092428	0.057429	0.037834	0	0
1.29	0.16627	0.13755	0.1089	0.080339	0.063712	0.041995				2.58	0.20806							1.29	0.18409	0.15409	0.12231	0.091819	0.057575	0.03554	0	0
1.3	0.16676	0.13736	0.10826	0.079801	0.064742	0.041226				2.6	0.20642							1.3	0.18376	0.15364	0.12122	0.090919	0.057416	0.034429	0	0
1.31	0.16747	0.13707	0.1077	0.07801	0.062762	0.044224				2.62	0.20395							1.31	0.18326	0.15293	0.12067	0.089907	0.0564	0.033245	0	0
1.32	0.16787	0.1372	0.1073	0.078852	0.062875	0.047531				2.64	0.20149							1.32	0.18306	0.15241	0.12063	0.089638	0.054713	0.032785	0	0
1.33	0.16826	0.13745	0.10756	0.083108	0.063373	0.047347				2.66	0.19875							1.33	0.1832	0.15204	0.12047	0.089928	0.052806	0.032555	0	0
1.34	0.169	0.13772	0.10781	0.083689	0.060684	0.049943				2.68	0.19793							1.34	0.18372	0.15175	0.11999	0.089978	0.051784	0.032673	0	0
1.35	0.16929	0.13795	0.11	0.083859	0.058585	0.051935				2.7	0.19656							1.35	0.18389	0.15209	0.12021	0.090827	0.051777	0.03291	0	0
1.36	0.17026	0.13811	0.11156	0.083363	0.059056	0.053566				2.72	0.19546							1.36	0.18387	0.15221	0.11991	0.091968	0.052341	0.033101	0	0
1.37	0.17128	0.13806	0.11209	0.084043	0.060923	0.055163				2.74	0.19519							1.37	0.1841	0.1523	0.11992	0.093051	0.053457	0.03291	0	0
1.38	0.17158	0.13808	0.11287	0.08536	0.062942	0.053559				2.76	0.19574							1.38	0.18477	0.15282	0.12032	0.093603	0.05464	0.033955	0	0
1.39	0.17204	0.13835	0.1116	0.086663	0.063958	0.05162				2.78	0.19683							1.39	0.18531	0.1539	0.12103	0.093129	0.055689	0.035625	0	0
1.4	0.1721	0.13887	0.10934	0.089588	0.064503	0.050785				2.8	0.19738							1.4	0.1851	0.1545	0.12213	0.092902	0.056831	0.03719	0	0
1.41	0.17203	0.13983	0.10963	0.089624	0.064881	0.051324				2.82	0.19765							1.41	0.18512	0.15509	0.12278	0.093738	0.0581	0.039609	0	0
1.42	0.17199	0.14032	0.11191	0.089107	0.066243	0.053592				2.84	0.20067							1.42	0.18541	0.156	0.12393	0.094432	0.059368	0.041476	0	0
1.43	0.1727	0.14015	0.11594	0.088668	0.067631	0.055485				2.86	0.20313							1.43	0.18583	0.15642	0.12552	0.094248	0.060351	0.042725	0	0
1.44	0.17334	0.1412	0.12214	0.090877	0.06882	0.056563				2.88	0.20395							1.44	0.18692	0.1573	0.12614	0.094644	0.061965	0.045171	0	0
1.45	0.17386	0.14174	0.12183	0.093355	0.068069	0.058476				2.9	0.20313							1.45	0.18803	0.15867	0.12632	0.095969	0.063387	0.047682	0	0
1.46	0.17427	0.14207	0.1207	0.096153	0.066216	0.059785				2.92	0.20395							1.46	0.1891	0.15963	0.12707	0.096847	0.064297	0.050653	0	0
1.47	0.17463	0.14275	0.11938	0.096046	0.066302	0.061093				2.94	0.20587							1.47	0.18974	0.16013	0.12849	0.097293	0.064948	0.053329	0	0
1.48	0.17504	0.14342	0.11771	0.094574	0.067691	0.061073				2.96	0.2045							1.48	0.19027	0.16072	0.1293	0.09793	0.065565	0.056103	0	0
1.49	0.17534	0.14394	0.11754	0.093582	0.069577	0.059745				2.98	0.20094							1.49	0.19057	0.1616	0.12985	0.098497	0.066296	0.057089	0	0
1.5	0.17536	0.14436	0.11832	0.093745	0.070613	0.058818				3	0.20176							1.5	0.19134	0.16189	0.13003	0.09907	0.067119	0.057668	0	0
1.51	0.17563	0.14479	0.11891	0.094319	0.070347	0.062138				3.02	0.19601							1.51	0.19192	0.16229	0.13046	0.099658	0.068255	0.057812	0	0
1.52	0.1761	0.14561	0.11972	0.094949	0.070606	0.065366				3.04	0.19793							1.52	0.19236	0.16269	0.13105	0.10024	0.069338	0.057306	0	0
1.53	0.17627	0.14609	0.11949	0.097123	0.072526	0.066503				3.06	0.19711							1.53	0.19254	0.16295	0.13158	0.10078	0.069809	0.056544	0	0
1.54	0.17651	0.1463	0.11957	0.098135	0.074405	0.06298				3.08	0.20121							1.54	0.19222	0.16311	0.13118	0.10042	0.069364	0.055327	0	0
1.55	0.17676	0.14682	0.12035	0.09747	0.074731	0.059311				3.1	0.19765							1.55	0.19166	0.16311	0.13061	0.099219	0.068866	0.054013	0	0
1.56	0.17672	0.14774	0.12023	0.097194	0.071855	0.056846				3.12	0.19902							1.56	0.19194	0.16279	0.12958	0.098036	0.067192	0.053125	0	0
1.57	0.17632	0.14818	0.11949	0.09832	0.069862	0.054137				3.14	0.20012							1.57	0.19194	0.16194	0.12963	0.097576	0.065293	0.051284	0	0
1.58	0.17583	0.14758	0.11769	0.098178	0.069836	0.053079				3.16	0.20204							1.58	0.19241	0.16118	0.12872	0.097272	0.0634	0.051199	0	0
1.59	0.17532	0.14682	0.11716	0.096627	0.070228	0.05325				3.18	0.20395							1.59	0.19255	0.16063	0.12836	0.097002	0.062291	0.050443	0	0
1.6	0.17507	0.14623	0.11661	0.095069	0.07038	0.05302				3.2	0.20779							1.6	0.19221	0.15986	0.12761	0.095707	0.061109	0.048865	0	0
1.61	0.17444	0.14572	0.11496	0.095105	0.070679	0.052652				3.22	0.20669							1.61	0.19159	0.15905	0.12727	0.094311	0.060185	0.04642	0	0
1.62	0.17421	0.14534	0.11404	0.094212	0.068355	0.051751				3.24	0.20806							1.62	0.19076	0.15848	0.12758	0.093391	0.058884	0.043902	0	0
1.63	0.17392	0.14503	0.11344	0.09206	0.066767	0.048418				3.26	0.20697							1.63	0.19014	0.15796	0.12829	0.092916	0.057336	0.042048	0	0
1.64	0.1736	0.14445	0.11348	0.09252	0.065127	0.045111				3.28	0.20587							1.64	0.18919	0.15773	0.12856	0.092527	0.056878	0.040247	0	0
1.65	0.17301	0.14359	0.11604	0.095062	0.063055	0.042778				3.3	0.2056							1.65	0.1883	0.15782	0.12854	0.09206	0.05709	0.038551	0	0
1.66	0.17269	0.14263	0.1177	0.094609	0.062025	0.041022				3.32	0.20395							1.66	0.18803	0.15757	0.12746	0.091486	0.056884	0.037229	0	0
1.67	0.1723	0.14169	0.11807	0.092492	0.061208	0.040457				3.34	0.1982							1.67	0.18805	0.15716	0.12697	0.091613	0.056287	0.035974	0	0
1.68	0.17226	0.1411	0.11706	0.091139	0.060398	0.042232				3.36	0.19683							1.68	0.18789	0.15713	0.12674	0.091528	0.055536	0.034968	0	0
1.69	0.17226	0.14103	0.11808	0.090721	0.060265	0.043606				3.38	0.19765							1.69	0.18819	0.15734	0.12585	0.091366	0.055543	0.035362	0	0
1.7	0.17158	0.14132	0.1198	0.090211	0.058498	0.042541				3.4	0.20094							1.7	0.1877	0.15728	0.1262	0.091628	0.055948	0.035388	0	0
1.71	0.17164	0.14163	0.11944	0.089192	0.055775	0.042561				3.42	0.19683							1.71	0.18753	0.15718	0.1264	0.092407	0.056619	0.036592	0	0
1.72	0.17185	0.14145	0.11805	0.087712	0.055583	0.040556				3.44	0.19765							1.72	0.18753	0.15736	0.12635	0.093044	0.056958	0.038044	0	0
1.73	0.17218	0.14142	0.11526	0.086833	0.058186	0.039984				3.46	0.1982							1.73	0.18758	0.15765	0.12638	0.093823	0.057615	0.039911	0	0
1.74	0.17234	0.14115	0.11539	0.086097	0.061188	0.040345				3.48	0.20012							1.74	0.18744	0.15771	0.1263	0.094276	0.058419	0.041594	0	0
1.75	0.17231	0.14109	0.11615	0.086727	0.063413	0.040135				3.5	0.20341							1.75	0.18738	0.15798	0.12674	0.094644	0.059887	0.043047	0	0
1.76	0.17284	0.14138	0.11431	0.08803	0.064004	0.039984				3.52	0.20094							1.76	0.18755	0.15811	0.12693	0.094489	0.061315	0.044079	0	0
1.77	0.17311	0.14197	0.11236	0.089397	0.063706	0.038892				3.54	0.20669							1.77	0.18847	0.15843	0.12669	0.094248	0.062643	0.045558	0	0
1.78	0.17335	0.14221	0.11074	0.09189	0.063234	0.037735				3.56	0.21026							1.78	0.18852	0.15907	0.12753	0.094481	0.063998	0.04736	0	0
1.79	0.17421	0.14256	0.11132	0.092994	0.064642	0.038104				3.58	0.20889							1.79	0.18815	0.15958	0.12848	0.095501	0.064994	0.049654	0	0
1.8	0.17506	0.14316	0.11247	0.093632	0.065266	0.040786				3.6	0.20587							1.8	0.18823	0.15984	0.12905	0.097534	0.066097	0.052349	0	0
1.81	0.1758	0.14385	0.11425	0.091826	0.064429	0.044671				3.62	0.20697							1.81	0.18869	0.15994	0.13	0.09912	0.06698	0.054341	0	0
1.82	0.17672	0.14478	0.11646	0.090976	0.065193	0.047248				3.64	0.20368							1.82	0.18971	0.16006	0.13037	0.099488	0.068295	0.056392	0	0
1.83	0.17724	0.14561	0.1183	0.091769	0.065306	0.048852				3.66	0.20149							1.83	0.19009	0.16014	0.13081	0.099835	0.069783	0.056984	0	0
1.84	0.17763	0.14626	0.11937	0.092796	0.064509	0.050883				3.68	0.19875							1.84	0.19033	0.16043	0.13111	0.10036	0.070507	0.056537	0	0
1.85	0.17855	0.14668	0.12028	0.094191	0.06435	0.052704				3.7	0.19793							1.85	0.19015	0.16064	0.13113	0.10062	0.070095	0.055781	0	0
1.86	0.17931	0.14728	0.12156	0.096238	0.063812	0.05371				3.72	0.19711							1.86	0.18963	0.1605	0.13124	0.10053	0.069517	0.055479	0	0
1.87	0.18016	0.14829	0.1228	0.096535	0.062915	0.055209				3.74	0.20012							1.87	0.18918	0.16029	0.13103	0.10049	0.069643	0.054986	0	0
1.88	0.18011	0.14927	0.12477	0.096762	0.062995	0.057576				3.76	0.20121							1.88	0.18902	0.16015	0.13088	0.10082	0.070168	0.053631	0	0
1.89	0.17989	0.14977	0.12555	0.097739	0.063626	0.06031				3.78	0.20012							1.89	0.18878	0.16018	0.13115	0.10186	0.070447	0.051567	0	0
1.9	0.17975	0.15014	0.12591	0.099006	0.064449	0.061237				3.8	0.20258							1.9	0.18913	0.16032	0.13067	0.10293	0.069231	0.05014	0	0
1.91	0.17945	0.1504	0.12547	0.099594	0.065612	0.061796				3.82	0.20395							1.91	0.18973	0.16052	0.13045	0.10403	0.067923	0.048937	0	0
1.92	0.17993	0.15045	0.12406	0.098185	0.067093	0.061566				3.84	0.20423							1.92	0.19016	0.16027	0.12946	0.10377	0.067803	0.048122	0	0
1.93	0.1805	0.15064	0.12344	0.09582	0.066761	0.061809				3.86	0.20368							1.93	0.1902	0.16035	0.12855	0.10233	0.067664	0.047386	0	0
1.94	0.18121	0.15073	0.12316	0.093504	0.06611	0.060738				3.88	0.20313							1.94	0.18989	0.16014	0.12864	0.10055	0.066522	0.045808	0	0
1.95	0.18177	0.1506	0.1227	0.091833	0.065027	0.059232				3.9	0.20395							1.95	0.18952	0.15964	0.12892	0.099049	0.065054	0.044684	0	0
1.96	0.18218	0.15028	0.12149	0.091089	0.065286	0.058036				3.92	0.2045							1.96	0.18958	0.15884	0.12821	0.098397	0.063553	0.043639	0	0
1.97	0.18227	0.14976	0.11962	0.091734	0.065466	0.056741				3.94	0.20341							1.97	0.18974	0.15818	0.1277	0.098482	0.062802	0.042087	0	0
1.98	0.18158	0.14916	0.11812	0.091458	0.064184	0.054677				3.96	0.20341							1.98	0.1896	0.15778	0.1276	0.098674	0.062437	0.041391	0	0
1.99	0.18064	0.14823	0.11692	0.090643	0.062444	0.051534				3.98	0.20204							1.99	0.18938	0.15766	0.12829	0.098801	0.062663	0.040648	0	0
2	0.17984	0.14754	0.11583	0.091224	0.06063	0.047333				4	0.20121							2	0.19011	0.15796	0.12889	0.098482	0.062264	0.040635	0	0
2.01	0.17939	0.14715	0.11475	0.091663	0.058538	0.045052				4.02	0.20121							2.01	0.19072	0.15838	0.12945	0.098114	0.062198	0.040529	0	0
2.02	0.17917	0.14685	0.11548	0.091925	0.057017	0.042567				4.04	0.20231							2.02	0.19077	0.15816	0.12952	0.097597	0.062404	0.041483	0	0
2.03	0.17951	0.14641	0.11679	0.091026	0.054726	0.039727				4.06	0.20368							2.03	0.19029	0.15839	0.12997	0.096981	0.061686	0.042173	0	0
2.04	0.18027	0.14627	0.11687	0.088937	0.051916	0.037019				4.08	0.20478							2.04	0.19017	0.15929	0.13045	0.096896	0.061507	0.042935	0	0
2.05	0.18005	0.1465	0.11727	0.086699	0.049632	0.033456				4.1	0.20669							2.05	0.18999	0.16021	0.13037	0.09684	0.061434	0.043744	0	0
2.06	0.18001	0.14677	0.1165	0.084553	0.047818	0.030806				4.12	0.2056							2.06	0.18917	0.16146	0.13138	0.097427	0.061667	0.04377	0	0
2.07	0.18001	0.14726	0.11563	0.082804	0.046636	0.029755				4.14	0.20505							2.07	0.18885	0.16333	0.13194	0.097916	0.061926	0.044428	0	0
2.08	0.17964	0.14765	0.11546	0.082117	0.046689	0.029025				4.16	0.20395							2.08	0.1886	0.16528	0.13281	0.09856	0.062909	0.044724	0	0
2.09	0.17924	0.14763	0.11544	0.081827	0.047128	0.028801				4.18	0.19875							2.09	0.18981	0.16505	0.13209	0.098341	0.063911	0.046683	0	0
2.1	0.17897	0.14757	0.11529	0.082287	0.047872	0.029926				4.2	0.19847							2.1	0.1901	0.16369	0.13245	0.09798	0.064576	0.04803	0	0
2.11	0.17819	0.1478	0.11548	0.082889	0.048748	0.031234				4.22	0.19902							2.11	0.1902	0.16263	0.13236	0.097236	0.06433	0.049516	0	0
2.12	0.17757	0.14834	0.11579	0.083455	0.049897	0.031865				4.24	0.19984							2.12	0.19129	0.16212	0.13154	0.096393	0.063759	0.050798	0	0
2.13	0.17742	0.14854	0.11634	0.084043	0.050973	0.032516				4.26	0.20067							2.13	0.1918	0.16228	0.13198	0.0965	0.063945	0.051021	0	0
2.14	0.17781	0.1484	0.11736	0.08461	0.05173	0.033837				4.28	0.20039							2.14	0.19182	0.16233	0.13205	0.097116	0.064283	0.051403	0	0
2.15	0.17827	0.14836	0.11818	0.085105	0.052076	0.035842				4.3	0.19847							2.15	0.19155	0.16241	0.13245	0.098659	0.065047	0.052244	0	0
2.16	0.17934	0.14885	0.11877	0.086182	0.052594	0.038728				4.32	0.19902							2.16	0.19125	0.16268	0.13337	0.099927	0.065399	0.053007	0	0
2.17	0.18065	0.14948	0.11914	0.087449	0.053989	0.04116				4.34	0.20204							2.17	0.19062	0.16266	0.13383	0.099927	0.06508	0.053132	0	0
2.18	0.18161	0.15029	0.11946	0.089043	0.05549	0.042692				4.36	0.20067							2.18	0.19046	0.16242	0.13338	0.099807	0.064662	0.05371	0	0
2.19	0.18194	0.15095	0.12059	0.090877	0.057051	0.044145				4.38	0.20258							2.19	0.19026	0.16252	0.13349	0.09958	0.064748	0.053828	0	0
2.2	0.18241	0.15166	0.1216	0.092683	0.059276	0.047767				4.4	0.20286							2.2	0.19042	0.16203	0.13371	0.099623	0.064888	0.053993	0	0
2.21	0.18306	0.15253	0.12288	0.094248	0.061381	0.051955				4.42	0.20395							2.21	0.19078	0.16174	0.13377	0.10015	0.065021	0.053408	0	0
2.22	0.18402	0.15348	0.12383	0.095381	0.06437	0.055814				4.44	0.20204							2.22	0.19063	0.1613	0.13412	0.10139	0.065353	0.051633	0	0
2.23	0.18428	0.1546	0.12557	0.09679	0.06793	0.058161				4.46	0.20067							2.23	0.19002	0.16063	0.13412	0.10204	0.065764	0.050857	0	0
2.24	0.18501	0.15545	0.12631	0.097902	0.070155	0.060619				4.48	0.20149							2.24	0.18915	0.15963	0.13423	0.10151	0.065393	0.050022	0	0
2.25	0.18556	0.15558	0.12669	0.10029	0.070845	0.06012				4.5	0.20395							2.25	0.18896	0.15875	0.1334	0.10051	0.064675	0.050055	0	0
2.26	0.18583	0.15563	0.12665	0.10153	0.071177	0.058358				4.52	0.20669							2.26	0.18823	0.15801	0.13332	0.10027	0.064635	0.049766	0	0
2.27	0.18537	0.15537	0.12677	0.1009	0.071788	0.057135				4.54	0.20834							2.27	0.18798	0.15748	0.1326	0.099828	0.064708	0.049838	0	0
2.28	0.18506	0.15534	0.12638	0.1008	0.07127	0.056287				4.56	0.20752							2.28	0.18774	0.15697	0.13175	0.098737	0.06518	0.050042	0	0
2.29	0.18451	0.15582	0.12571	0.1006	0.070473	0.056655				4.58	0.20669							2.29	0.18727	0.15658	0.13171	0.09764	0.065685	0.049608	0	0
2.3	0.18403	0.15584	0.12484	0.0989	0.069617	0.058831				4.6	0.2056							2.3	0.18727	0.15693	0.13213	0.097619	0.065565	0.048767	0	0
2.31	0.18369	0.1553	0.1241	0.097463	0.068016	0.058134				4.62	0.20615							2.31	0.1873	0.15713	0.13215	0.09873	0.065173	0.047557	0	0
2.32	0.1832	0.15434	0.12346	0.095848	0.066548	0.055071				4.64	0.2056							2.32	0.18794	0.15721	0.13123	0.099722	0.064655	0.047347	0	0
2.33	0.18232	0.15332	0.12391	0.094481	0.065326	0.050351				4.66	0.20423							2.33	0.18809	0.15746	0.131	0.10008	0.064702	0.04665	0	0
2.34	0.18212	0.15295	0.12383	0.093278	0.06431	0.048214				4.68	0.20121							2.34	0.18804	0.15754	0.1301	0.10028	0.065187	0.046689	0	0
2.35	0.18136	0.15264	0.12424	0.092754	0.064164	0.045841				4.7	0.19957							2.35	0.18797	0.15755	0.12972	0.10059	0.06611	0.046952	0	0
2.36	0.18085	0.15186	0.12378	0.092931	0.064808	0.044138				4.72	0.19683							2.36	0.1883	0.1578	0.12949	0.10056	0.066741	0.048333	0	0
2.37	0.17976	0.15032	0.12514	0.093221	0.06352	0.042291				4.74	0.19683							2.37	0.18838	0.15807	0.12996	0.1001	0.067677	0.049818	0	0
2.38	0.17933	0.14943	0.12916	0.093802	0.060192	0.040109				4.76	0.19738							2.38	0.18881	0.15826	0.12988	0.099835	0.068853	0.052231	0	0
2.39	0.17922	0.14904	0.13086	0.093462	0.058	0.037499				4.78	0.19711							2.39	0.18857	0.15862	0.13021	0.099665	0.06955	0.053717	0	0
2.4	0.17855	0.14881	0.1311	0.092421	0.057137	0.03504				4.8	0.19793							2.4	0.18823	0.15884	0.13035	0.099339	0.069982	0.055032	0	0
2.41	0.17815	0.14834	0.12984	0.091422	0.056785	0.034231				4.82	0.19984							2.41	0.1878	0.15841	0.13071	0.099382	0.070228	0.055288	0	0
2.42	0.17717	0.14785	0.12792	0.090424	0.056107	0.033995				4.84	0.20121							2.42	0.18803	0.15862	0.13085	0.1002	0.069922	0.054834	0	0
2.43	0.17638	0.14689	0.12568	0.089808	0.055901	0.034981				4.86	0.20231							2.43	0.18862	0.15967	0.13053	0.10082	0.069052	0.055124	0	0
2.44	0.17628	0.1464	0.12454	0.090318	0.056506	0.036473				4.88	0.20286							2.44	0.18857	0.16043	0.13116	0.1008	0.06866	0.055807	0	0
2.45	0.17607	0.14701	0.12494	0.090686	0.0562	0.03719				4.9	0.20368							2.45	0.18863	0.16105	0.13184	0.10048	0.068155	0.056714	0	0
2.46	0.17631	0.14797	0.12491	0.090672	0.056014	0.038695				4.92	0.20478							2.46	0.18896	0.16236	0.13289	0.10036	0.067664	0.057096	0	0
2.47	0.17649	0.14782	0.12445	0.091302	0.056273	0.040628				4.94	0.20231							2.47	0.18973	0.16341	0.13429	0.1004	0.067365	0.057773	0	0
2.48	0.17688	0.1468	0.12434	0.092145	0.057323	0.042331				4.96	0.20039							2.48	0.19047	0.16378	0.13429	0.10037	0.066787	0.058746	0	0
2.49	0.17728	0.14868	0.12585	0.093278	0.05897	0.043915				4.98	0.1993							2.49	0.19031	0.16394	0.13351	0.10014	0.066581	0.059094	0	0
2.5	0.17769	0.15214	0.12636	0.093717	0.060358	0.045762				5	0.20121							2.5	0.18921	0.16364	0.13313	0.10011	0.066263	0.056826	0	0
2.51	0.17776	0.15355	0.12746	0.094142	0.061593	0.046446				5.02	0.19957							2.51	0.1886	0.16309	0.13215	0.099608	0.065911	0.054348	0	0
2.52	0.17837	0.15369	0.12856	0.094057	0.063446	0.048918				5.04	0.19683							2.52	0.18823	0.16307	0.13159	0.09873	0.065578	0.0521	0	0
2.53	0.17909	0.15289	0.131	0.094489	0.066077	0.051869				5.06	0.19683							2.53	0.18805	0.16281	0.1313	0.097902	0.065147	0.050344	0	0
2.54	0.17983	0.15301	0.13316	0.095947	0.067671	0.054276				5.08	0.19738							2.54	0.18822	0.16233	0.13092	0.097293	0.06441	0.049647	0	0
2.55	0.18077	0.15399	0.13214	0.096733	0.069012	0.05607				5.1	0.19711							2.55	0.18838	0.1619	0.13035	0.096832	0.06348	0.049457	0	0
2.56	0.18178	0.15585	0.1299	0.097463	0.071018	0.058404				5.12	0.19793							2.56	0.18813	0.16151	0.13012	0.096663	0.062849	0.048806	0	0
2.57	0.18274	0.15729	0.12944	0.099332	0.072406	0.060547				5.14	0.19984							2.57	0.18801	0.16163	0.1294	0.096599	0.062337	0.048458	0	0
2.58	0.18336	0.15721	0.13018	0.10103	0.072838	0.060942				5.16	0.20121							2.58	0.18778	0.16151	0.12905	0.096698	0.062384	0.047596	0	0
2.59	0.1839	0.1575	0.13127	0.10239	0.073489	0.060573				5.18	0.20231							2.59	0.18772	0.16113	0.12806	0.096358	0.062145	0.047892	0	0
2.6	0.18456	0.15841	0.13177	0.10304	0.073309	0.059923				5.2	0.20286							2.6	0.18743	0.16058	0.1281	0.096039	0.061979	0.047333	0	0
2.61	0.18484	0.15868	0.13229	0.10258	0.07315	0.058851				5.22	0.20368							2.61	0.18746	0.15999	0.12832	0.095997	0.062072	0.046992	0	0
2.62	0.18576	0.15848	0.13181	0.10176	0.072114	0.059673				5.24	0.20478							2.62	0.18747	0.15984	0.12837	0.095869	0.06255	0.047057	0	0
2.63	0.18607	0.15772	0.13158	0.10098	0.070679	0.060107				5.26	0.20231							2.63	0.1871	0.15959	0.12885	0.095607	0.063473	0.047208	0	0
2.64	0.18561	0.15673	0.13071	0.0997	0.069225	0.058956				5.28	0.20039							2.64	0.18732	0.15949	0.12853	0.095175	0.06423	0.047439	0	0
2.65	0.18565	0.15568	0.12959	0.098327	0.068713	0.056741				5.3	0.1993							2.65	0.1879	0.15952	0.12846	0.095232	0.064569	0.047642	0	0
2.66	0.18549	0.15472	0.12834	0.096627	0.066774	0.053973				5.32	0.20067							2.66	0.18867	0.15986	0.12822	0.095636	0.064516	0.048162	0	0
2.67	0.18535	0.15427	0.12773	0.094928	0.064044	0.05087				5.34	-0.0543							2.67	0.18873	0.16003	0.1282	0.096762	0.064416	0.048319	0	0
2.68	0.18552	0.15413	0.12701	0.093759	0.061368	0.047846				5.36	-0.0543							2.68	0.18808	0.1601	0.12854	0.097866	0.064821	0.048694	0	0
2.69	0.18602	0.15431	0.12589	0.093136	0.059422	0.045256												2.69	0.18751	0.15965	0.12865	0.09844	0.064815	0.049628	0	0
2.7	0.18587	0.15447	0.12469	0.092732	0.058286	0.042061												2.7	0.18732	0.15929	0.12891	0.098482	0.064708	0.049838	0	0
2.71	0.18565	0.15433	0.12346	0.092874	0.057907	0.039872												2.71	0.18743	0.15944	0.12892	0.098688	0.064815	0.050022	0	0
2.72	0.18493	0.15431	0.12258	0.092428	0.057429	0.037834												2.72	0.18809	0.15998	0.12906	0.099446	0.065625	0.050338	0	0
2.73	0.18409	0.15409	0.12231	0.091819	0.057575	0.03554												2.73	0.18822	0.1602	0.12944	0.10011	0.066654	0.050318	0	0
2.74	0.18376	0.15364	0.12122	0.090919	0.057416	0.034429												2.74	0.18819	0.16016	0.13035	0.10059	0.067451	0.050673	0	0
2.75	0.18326	0.15293	0.12067	0.089907	0.0564	0.033245												2.75	0.18842	0.16016	0.1317	0.10095	0.067385	0.050489	0	0
2.76	0.18306	0.15241	0.12063	0.089638	0.054713	0.032785												2.76	0.18948	0.16071	0.13312	0.10163	0.067139	0.050778	0	0
2.77	0.1832	0.15204	0.12047	0.089928	0.052806	0.032555												2.77	0.19057	0.16159	0.13504	0.10259	0.067066	0.050844	0	0
2.78	0.18372	0.15175	0.11999	0.089978	0.051784	0.032673												2.78	0.19092	0.16239	0.13692	0.1036	0.066953	0.050449	0	0
2.79	0.18389	0.15209	0.12021	0.090827	0.051777	0.03291												2.79	0.19083	0.16284	0.1373	0.10358	0.066595	0.051133	0	0
2.8	0.18387	0.15221	0.11991	0.091968	0.052341	0.033101												2.8	0.19023	0.16345	0.13742	0.10313	0.066834	0.051514	0	0
2.81	0.1841	0.1523	0.11992	0.093051	0.053457	0.03291												2.81	0.18981	0.1638	0.13768	0.10278	0.067631	0.05158	0	0
2.82	0.18477	0.15282	0.12032	0.093603	0.05464	0.033955												2.82	0.18985	0.16396	0.13775	0.10214	0.067976	0.051173	0	0
2.83	0.18531	0.1539	0.12103	0.093129	0.055689	0.035625												2.83	0.18938	0.16403	0.13836	0.10198	0.067717	0.049924	0	0
2.84	0.1851	0.1545	0.12213	0.092902	0.056831	0.03719												2.84	0.1893	0.16406	0.13839	0.10177	0.06684	0.049595	0	0
2.85	0.18512	0.15509	0.12278	0.093738	0.0581	0.039609												2.85	0.18873	0.16423	0.13862	0.102	0.065984	0.048964	0	0
2.86	0.18541	0.156	0.12393	0.094432	0.059368	0.041476												2.86	0.18821	0.16445	0.13917	0.10263	0.065499	0.048162	0	0
2.87	0.18583	0.15642	0.12552	0.094248	0.060351	0.042725												2.87	0.18759	0.16373	0.13911	0.1027	0.065007	0.047406	0	0
2.88	0.18692	0.1573	0.12614	0.094644	0.061965	0.045171												2.88	0.18628	0.16364	0.13959	0.10331	0.065087	0.046275	0	0
2.89	0.18803	0.15867	0.12632	0.095969	0.063387	0.047682												2.89	0.18559	0.16397	0.13913	0.10404	0.0651	0.045992	0	0
2.9	0.1891	0.15963	0.12707	0.096847	0.064297	0.050653												2.9	0.18588	0.16405	0.13889	0.10449	0.065426	0.04642	0	0
2.91	0.18974	0.16013	0.12849	0.097293	0.064948	0.053329												2.91	0.18731	0.16385	0.13854	0.10415	0.065585	0.047353	0	0
2.92	0.19027	0.16072	0.1293	0.09793	0.065565	0.056103												2.92	0.18936	0.16364	0.13864	0.10343	0.066143	0.047517	0	0
2.93	0.19057	0.1616	0.12985	0.098497	0.066296	0.057089												2.93	0.19205	0.16351	0.1382	0.10247	0.066987	0.048346	0	0
2.94	0.19134	0.16189	0.13003	0.09907	0.067119	0.057668												2.94	0.19301	0.1642	0.13775	0.10221	0.06787	0.048839	0	0
2.95	0.19192	0.16229	0.13046	0.099658	0.068255	0.057812												2.95	0.19205	0.16485	0.13665	0.10263	0.06795	0.049043	0	0
2.96	0.19236	0.16269	0.13105	0.10024	0.069338	0.057306												2.96	0.19085	0.16498	0.13618	0.10323	0.06775	0.049444	0	0
2.97	0.19254	0.16295	0.13158	0.10078	0.069809	0.056544												2.97	0.19086	0.16477	0.13606	0.10388	0.06791	0.050055	0	0
2.98	0.19222	0.16311	0.13118	0.10042	0.069364	0.055327												2.98	0.19187	0.16454	0.13579	0.10386	0.068023	0.050995	0	0
2.99	0.19166	0.16311	0.13061	0.099219	0.068866	0.054013												2.99	0.19272	0.16464	0.13525	0.10342	0.067684	0.05112	0	0
3	0.19194	0.16279	0.12958	0.098036	0.067192	0.053125												3	0.19351	0.16453	0.13465	0.10309	0.067405	0.050246	0	0
3.01	0.19194	0.16194	0.12963	0.097576	0.065293	0.051284												3.01	0.1938	0.16407	0.13507	0.10278	0.067006	0.048471	0	0
3.02	0.19241	0.16118	0.12872	0.097272	0.0634	0.051199												3.02	0.19404	0.16384	0.13414	0.10236	0.066814	0.0483	0	0
3.03	0.19255	0.16063	0.12836	0.097002	0.062291	0.050443												3.03	0.19425	0.16373	0.13335	0.10199	0.067438	0.048057	0	0
3.04	0.19221	0.15986	0.12761	0.095707	0.061109	0.048865												3.04	0.19418	0.16381	0.1327	0.10119	0.068189	0.047734	0	0
3.05	0.19159	0.15905	0.12727	0.094311	0.060185	0.04642												3.05	0.19324	0.16368	0.13242	0.10007	0.068222	0.047445	0	0
3.06	0.19076	0.15848	0.12758	0.093391	0.058884	0.043902												3.06	0.19198	0.16316	0.13228	0.099014	0.06771	0.047517	0	0
3.07	0.19014	0.15796	0.12829	0.092916	0.057336	0.042048												3.07	0.19071	0.16309	0.13262	0.0989	0.066887	0.047202	0	0
3.08	0.18919	0.15773	0.12856	0.092527	0.056878	0.040247												3.08	0.19046	0.16401	0.13251	0.09912	0.066276	0.047084	0	0
3.09	0.1883	0.15782	0.12854	0.09206	0.05709	0.038551												3.09	0.19125	0.16477	0.13166	0.099375	0.065671	0.04755	0	0
3.1	0.18803	0.15757	0.12746	0.091486	0.056884	0.037229												3.1	0.19177	0.16461	0.13084	0.099516	0.065293	0.047235	0	0
3.11	0.18805	0.15716	0.12697	0.091613	0.056287	0.035974												3.11	0.19145	0.16455	0.13147	0.10031	0.065366	0.046413	0	0
3.12	0.18789	0.15713	0.12674	0.091528	0.055536	0.034968												3.12	0.19167	0.16403	0.1328	0.10112	0.065187	0.046459	0	0
3.13	0.18819	0.15734	0.12585	0.091366	0.055543	0.035362												3.13	0.19204	0.16394	0.13509	0.10152	0.065319	0.046735	0	0
3.14	0.1877	0.15728	0.1262	0.091628	0.055948	0.035388												3.14	0.19221	0.16378	0.13596	0.10134	0.065678	0.047734	0	0
3.15	0.18753	0.15718	0.1264	0.092407	0.056619	0.036592												3.15	0.19238	0.16354	0.13609	0.10112	0.066116	0.048451	0	0
3.16	0.18753	0.15736	0.12635	0.093044	0.056958	0.038044												3.16	0.19208	0.16327	0.13589	0.10153	0.06617	0.04855	0	0
3.17	0.18758	0.15765	0.12638	0.093823	0.057615	0.039911												3.17	0.19164	0.16343	0.13522	0.10207	0.066103	0.048701	0	0
3.18	0.18744	0.15771	0.1263	0.094276	0.058419	0.041594												3.18	0.19153	0.16409	0.13488	0.1025	0.066621	0.04899	0	0
3.19	0.18738	0.15798	0.12674	0.094644	0.059887	0.043047												3.19	0.19114	0.1649	0.13499	0.10219	0.06702	0.048852	0	0
3.2	0.18755	0.15811	0.12693	0.094489	0.061315	0.044079												3.2	0.19143	0.16526	0.13496	0.10187	0.067113	0.048773	0	0
3.21	0.18847	0.15843	0.12669	0.094248	0.062643	0.045558												3.21	0.19241	0.1652	0.13475	0.1011	0.067737	0.049384	0	0
3.22	0.18852	0.15907	0.12753	0.094481	0.063998	0.04736												3.22	0.19237	0.16494	0.13456	0.10042	0.068713	0.049904	0	0
3.23	0.18815	0.15958	0.12848	0.095501	0.064994	0.049654												3.23	0.19192	0.1648	0.13416	0.10031	0.068933	0.050114	0	0
3.24	0.18823	0.15984	0.12905	0.097534	0.066097	0.052349												3.24	0.19218	0.16521	0.13352	0.1005	0.0686	0.050173	0	0
3.25	0.18869	0.15994	0.13	0.09912	0.06698	0.054341												3.25	0.1929	0.1656	0.13285	0.10081	0.068023	0.050114	0	0
3.26	0.18971	0.16006	0.13037	0.099488	0.068295	0.056392												3.26	0.1936	0.16625	0.13281	0.10134	0.067916	0.049726	0	0
3.27	0.19009	0.16014	0.13081	0.099835	0.069783	0.056984												3.27	0.19362	0.16588	0.13357	0.10187	0.068335	0.049496	0	0
3.28	0.19033	0.16043	0.13111	0.10036	0.070507	0.056537												3.28	0.19393	0.16467	0.13363	0.10195	0.068295	0.04991	0	0
3.29	0.19015	0.16064	0.13113	0.10062	0.070095	0.055781												3.29	0.19465	0.16409	0.13363	0.10224	0.068169	0.050325	0	0
3.3	0.18963	0.1605	0.13124	0.10053	0.069517	0.055479												3.3	0.19501	0.16389	0.13359	0.1024	0.068109	0.050351	0	0
3.31	0.18918	0.16029	0.13103	0.10049	0.069643	0.054986												3.31	0.1941	0.16332	0.13382	0.10204	0.068255	0.049805	0	0
3.32	0.18902	0.16015	0.13088	0.10082	0.070168	0.053631												3.32	0.19298	0.16247	0.13364	0.10183	0.067863	0.049726	0	0
3.33	0.18878	0.16018	0.13115	0.10186	0.070447	0.051567												3.33	0.19219	0.16188	0.13374	0.10175	0.067505	0.050351	0	0
3.34	0.18913	0.16032	0.13067	0.10293	0.069231	0.05014												3.34	0.19207	0.16136	0.13471	0.10221	0.067093	0.050502	0	0
3.35	0.18973	0.16052	0.13045	0.10403	0.067923	0.048937												3.35	0.19194	0.16139	0.13552	0.10261	0.066827	0.05085	0	0
3.36	0.19016	0.16027	0.12946	0.10377	0.067803	0.048122												3.36	0.19123	0.16161	0.13558	0.10306	0.066741	0.050607	0	0
3.37	0.1902	0.16035	0.12855	0.10233	0.067664	0.047386												3.37	0.191	0.16232	0.13547	0.10363	0.06702	0.050969	0	0
3.38	0.18989	0.16014	0.12864	0.10055	0.066522	0.045808												3.38	0.19064	0.16298	0.13615	0.10381	0.067823	0.05091	0	0
3.39	0.18952	0.15964	0.12892	0.099049	0.065054	0.044684												3.39	0.1907	0.163	0.13576	0.10383	0.069271	0.050831	0	0
3.4	0.18958	0.15884	0.12821	0.098397	0.063553	0.043639												3.4	0.19079	0.16265	0.13522	0.10352	0.070686	0.05016	0	0
3.41	0.18974	0.15818	0.1277	0.098482	0.062802	0.042087												3.41	0.19105	0.16256	0.13484	0.10303	0.071788	0.050226	0	0
3.42	0.1896	0.15778	0.1276	0.098674	0.062437	0.041391												3.42	0.19099	0.16307	0.13448	0.10258	0.071861	0.050154	0	0
3.43	0.18938	0.15766	0.12829	0.098801	0.062663	0.040648												3.43	0.19043	0.16355	0.13515	0.10244	0.071848	0.049378	0	0
3.44	0.19011	0.15796	0.12889	0.098482	0.062264	0.040635												3.44	0.19083	0.16321	0.13566	0.10174	0.071111	0.049299	0	0
3.45	0.19072	0.15838	0.12945	0.098114	0.062198	0.040529												3.45	0.1911	0.16266	0.13598	0.10178	0.070507	0.049956	0	0
3.46	0.19077	0.15816	0.12952	0.097597	0.062404	0.041483												3.46	0.19066	0.16254	0.13666	0.10204	0.070334	0.049904	0	0
3.47	0.19029	0.15839	0.12997	0.096981	0.061686	0.042173												3.47	0.1908	0.16261	0.13614	0.10182	0.069643	0.050463	0	0
3.48	0.19017	0.15929	0.13045	0.096896	0.061507	0.042935												3.48	0.19045	0.16268	0.13558	0.1014	0.068441	0.049483	0	0
3.49	0.18999	0.16021	0.13037	0.09684	0.061434	0.043744												3.49	0.19055	0.16295	0.1346	0.10074	0.067584	0.049569	0	0
3.5	0.18917	0.16146	0.13138	0.097427	0.061667	0.04377												3.5	0.19045	0.16324	0.13502	0.10059	0.068003	0.049365	0	0
3.51	0.18885	0.16333	0.13194	0.097916	0.061926	0.044428												3.51	0.19078	0.16295	0.13493	0.10005	0.068561	0.049384	0	0
3.52	0.1886	0.16528	0.13281	0.09856	0.062909	0.044724												3.52	0.19157	0.16287	0.13477	0.099778	0.068933	0.04922	0	0
3.53	0.18981	0.16505	0.13209	0.098341	0.063911	0.046683												3.53	0.19246	0.16312	0.13499	0.10023	0.068541	0.048977	0	0
3.54	0.1901	0.16369	0.13245	0.09798	0.064576	0.04803												3.54	0.19297	0.16327	0.13484	0.10086	0.067989	0.049161	0	0
3.55	0.1902	0.16263	0.13236	0.097236	0.06433	0.049516												3.55	0.19265	0.16305	0.135	0.10167	0.06791	0.049187	0	0
3.56	0.19129	0.16212	0.13154	0.096393	0.063759	0.050798												3.56	0.19201	0.16238	0.13504	0.10259	0.06793	0.049148	0	0
3.57	0.1918	0.16228	0.13198	0.0965	0.063945	0.051021												3.57	0.19167	0.16194	0.13496	0.10259	0.068089	0.048747	0	0
3.58	0.19182	0.16233	0.13205	0.097116	0.064283	0.051403												3.58	0.19189	0.16194	0.1347	0.10207	0.068527	0.049141	0	0
3.59	0.19155	0.16241	0.13245	0.098659	0.065047	0.052244												3.59	0.19199	0.16197	0.13439	0.10159	0.068893	0.050035	0	0
3.6	0.19125	0.16268	0.13337	0.099927	0.065399	0.053007												3.6	0.19198	0.16236	0.13364	0.10149	0.069225	0.049746	0	0
3.61	0.19062	0.16266	0.13383	0.099927	0.06508	0.053132												3.61	0.19221	0.16272	0.13297	0.10168	0.069417	0.050094	0	0
3.62	0.19046	0.16242	0.13338	0.099807	0.064662	0.05371												3.62	0.19207	0.16261	0.13274	0.10119	0.069245	0.05041	0	0
3.63	0.19026	0.16252	0.13349	0.09958	0.064748	0.053828												3.63	0.1918	0.16196	0.13373	0.10119	0.069079	0.050029	0	0
3.64	0.19042	0.16203	0.13371	0.099623	0.064888	0.053993												3.64	0.19136	0.16128	0.13362	0.1014	0.068474	0.050364	0	0
3.65	0.19078	0.16174	0.13377	0.10015	0.065021	0.053408												3.65	0.19076	0.1608	0.13354	0.10149	0.06771	0.051054	0	0
3.66	0.19063	0.1613	0.13412	0.10139	0.065353	0.051633												3.66	0.19071	0.16047	0.13409	0.10148	0.067737	0.05181	0	0
3.67	0.19002	0.16063	0.13412	0.10204	0.065764	0.050857												3.67	0.1906	0.16131	0.1357	0.1014	0.06868	0.051856	0	0
3.68	0.18915	0.15963	0.13423	0.10151	0.065393	0.050022												3.68	0.19091	0.16255	0.13591	0.10141	0.069185	0.051902	0	0
3.69	0.18896	0.15875	0.1334	0.10051	0.064675	0.050055												3.69	0.19155	0.16346	0.13419	0.10148	0.069032	0.052744	0	0
3.7	0.18823	0.15801	0.13332	0.10027	0.064635	0.049766												3.7	0.19179	0.16357	0.13291	0.10158	0.06876	0.053171	0	0
3.71	0.18798	0.15748	0.1326	0.099828	0.064708	0.049838												3.71	0.19174	0.16401	0.13325	0.10153	0.068534	0.053072	0	0
3.72	0.18774	0.15697	0.13175	0.098737	0.06518	0.050042												3.72	0.19128	0.16429	0.13399	0.10156	0.068202	0.053046	0	0
3.73	0.18727	0.15658	0.13171	0.09764	0.065685	0.049608												3.73	0.19114	0.16416	0.13396	0.1017	0.06783	0.053395	0	0
3.74	0.18727	0.15693	0.13213	0.097619	0.065565	0.048767												3.74	0.19113	0.16423	0.13359	0.10159	0.067598	0.053171	0	0
3.75	0.1873	0.15713	0.13215	0.09873	0.065173	0.047557												3.75	0.19131	0.16426	0.13357	0.10106	0.067498	0.052284	0	0
3.76	0.18794	0.15721	0.13123	0.099722	0.064655	0.047347												3.76	0.19151	0.16422	0.13397	0.10063	0.067538	0.051791	0	0
3.77	0.18809	0.15746	0.131	0.10008	0.064702	0.04665												3.77	0.19155	0.16395	0.13479	0.10059	0.067232	0.050522	0	0
3.78	0.18804	0.15754	0.1301	0.10028	0.065187	0.046689												3.78	0.19189	0.16423	0.13469	0.10051	0.06684	0.050062	0	0
3.79	0.18797	0.15755	0.12972	0.10059	0.06611	0.046952												3.79	0.19153	0.1646	0.13475	0.10013	0.06615	0.049049	0	0
3.8	0.1883	0.1578	0.12949	0.10056	0.066741	0.048333												3.8	0.19145	0.16481	0.13447	0.10001	0.06528	0.048569	0	0
3.81	0.18838	0.15807	0.12996	0.1001	0.067677	0.049818												3.81	0.19132	0.16478	0.13473	0.0997	0.064795	0.047393	0	0
3.82	0.18881	0.15826	0.12988	0.099835	0.068853	0.052231												3.82	0.19161	0.16471	0.13441	0.099481	0.064257	0.047057	0	0
3.83	0.18857	0.15862	0.13021	0.099665	0.06955	0.053717												3.83	0.19126	0.16438	0.13432	0.099162	0.063938	0.046354	0	0
3.84	0.18823	0.15884	0.13035	0.099339	0.069982	0.055032												3.84	0.19076	0.164	0.13421	0.098681	0.063506	0.045644	0	0
3.85	0.1878	0.15841	0.13071	0.099382	0.070228	0.055288												3.85	0.19068	0.16394	0.13354	0.098284	0.062975	0.045723	0	0
3.86	0.18803	0.15862	0.13085	0.1002	0.069922	0.054834												3.86	0.19054	0.16384	0.13314	0.09805	0.062437	0.045677	0	0
3.87	0.18862	0.15967	0.13053	0.10082	0.069052	0.055124												3.87	0.1906	0.16364	0.1333	0.097966	0.062689	0.045723	0	0
3.88	0.18857	0.16043	0.13116	0.1008	0.06866	0.055807												3.88	0.1909	0.16337	0.13316	0.098178	0.062909	0.045927	0	0
3.89	0.18863	0.16105	0.13184	0.10048	0.068155	0.056714												3.89	0.19118	0.16362	0.13281	0.098589	0.063354	0.046623	0	0
3.9	0.18896	0.16236	0.13289	0.10036	0.067664	0.057096												3.9	0.1913	0.1636	0.13339	0.098964	0.063938	0.046617	0	0
3.91	0.18973	0.16341	0.13429	0.1004	0.067365	0.057773												3.91	0.19206	0.16343	0.13297	0.099191	0.06435	0.047774	0	0
3.92	0.19047	0.16378	0.13429	0.10037	0.066787	0.058746												3.92	0.19212	0.16331	0.13309	0.099509	0.064808	0.048569	0	0
3.93	0.19031	0.16394	0.13351	0.10014	0.066581	0.059094												3.93	0.19184	0.16318	0.13384	0.099743	0.065432	0.049338	0	0
3.94	0.18921	0.16364	0.13313	0.10011	0.066263	0.056826												3.94	0.19165	0.16331	0.13433	0.10013	0.066176	0.050423	0	0
3.95	0.1886	0.16309	0.13215	0.099608	0.065911	0.054348												3.95	0.19129	0.16338	0.13421	0.1004	0.066734	0.051041	0	0
3.96	0.18823	0.16307	0.13159	0.09873	0.065578	0.0521												3.96	0.19094	0.16349	0.13429	0.10062	0.067458	0.051521	0	0
3.97	0.18805	0.16281	0.1313	0.097902	0.065147	0.050344												3.97	0.19082	0.16339	0.13494	0.10113	0.067976	0.051685	0	0
3.98	0.18822	0.16233	0.13092	0.097293	0.06441	0.049647												3.98	0.19064	0.16325	0.13572	0.10164	0.068036	0.051876	0	0
3.99	0.18838	0.1619	0.13035	0.096832	0.06348	0.049457												3.99	0.19046	0.16334	0.13627	0.10193	0.068315	0.051929	0	0
4	0.18813	0.16151	0.13012	0.096663	0.062849	0.048806												4	0.19031	0.16361	0.13644	0.1031	0.068853	0.05183	0	0
4.01	0.18801	0.16163	0.1294	0.096599	0.062337	0.048458												4.01	0.19016	0.16542	0.13689	0.10431	0.068282	0.050173	0	0
4.02	0.18778	0.16151	0.12905	0.096698	0.062384	0.047596												4.02	0.19066	0.16659	0.13515	0.10353	0.067803	0.050588	0	0
4.03	0.18772	0.16113	0.12806	0.096358	0.062145	0.047892												4.03	0.19078	0.16671	0.13453	0.10333	0.068149	0.0502	0	0
4.04	0.18743	0.16058	0.1281	0.096039	0.061979	0.047333												4.04	0.19145	0.16625	0.13514	0.10313	0.068926	0.050055	0	0
4.05	0.18746	0.15999	0.12832	0.095997	0.062072	0.046992												4.05	0.19206	0.16613	0.13548	0.10309	0.069397	0.049904	0	0
4.06	0.18747	0.15984	0.12837	0.095869	0.06255	0.047057												4.06	0.19153	0.16618	0.13562	0.10298	0.06955	0.048786	0	0
4.07	0.1871	0.15959	0.12885	0.095607	0.063473	0.047208												4.07	0.19116	0.16577	0.13528	0.10277	0.06947	0.048208	0	0
4.08	0.18732	0.15949	0.12853	0.095175	0.06423	0.047439												4.08	0.19136	0.16568	0.13536	0.1025	0.069012	0.047609	0	0
4.09	0.1879	0.15952	0.12846	0.095232	0.064569	0.047642												4.09	0.19191	0.16605	0.13518	0.10298	0.068933	0.047393	0	0
4.1	0.18867	0.15986	0.12822	0.095636	0.064516	0.048162												4.1	0.19222	0.16717	0.13535	0.10343	0.068833	0.047327	0	0
4.11	0.18873	0.16003	0.1282	0.096762	0.064416	0.048319												4.11	0.19244	0.16776	0.13476	0.10404	0.06882	0.048497	0	0
4.12	0.18808	0.1601	0.12854	0.097866	0.064821	0.048694												4.12	0.19153	0.16795	0.13435	0.10438	0.069178	0.049135	0	0
4.13	0.18751	0.15965	0.12865	0.09844	0.064815	0.049628												4.13	0.19062	0.16805	0.13473	0.10435	0.069132	0.049477	0	0
4.14	0.18732	0.15929	0.12891	0.098482	0.064708	0.049838												4.14	0.19146	0.16767	0.13496	0.10414	0.068893	0.049766	0	0
4.15	0.18743	0.15944	0.12892	0.098688	0.064815	0.050022												4.15	0.19221	0.16721	0.13571	0.10357	0.068494	0.050081	0	0
4.16	0.18809	0.15998	0.12906	0.099446	0.065625	0.050338												4.16	0.19151	0.16704	0.13608	0.10313	0.068321	0.050555	0	0
4.17	0.18822	0.1602	0.12944	0.10011	0.066654	0.050318												4.17	0.19096	0.16714	0.13627	0.10252	0.068335	0.050778	0	0
4.18	0.18819	0.16016	0.13035	0.10059	0.067451	0.050673												4.18	0.19118	0.16685	0.13591	0.10255	0.068793	0.051265	0	0
4.19	0.18842	0.16016	0.1317	0.10095	0.067385	0.050489												4.19	0.19177	0.16641	0.13593	0.10269	0.069099	0.05114	0	0
4.2	0.18948	0.16071	0.13312	0.10163	0.067139	0.050778												4.2	0.19267	0.16626	0.13579	0.10263	0.068906	0.050357	0	0
4.21	0.19057	0.16159	0.13504	0.10259	0.067066	0.050844												4.21	0.19396	0.16618	0.13538	0.10251	0.068514	0.05039	0	0
4.22	0.19092	0.16239	0.13692	0.1036	0.066953	0.050449												4.22	0.19455	0.16602	0.13543	0.1023	0.068328	0.050377	0	0
4.23	0.19083	0.16284	0.1373	0.10358	0.066595	0.051133												4.23	0.19327	0.16642	0.13536	0.10235	0.067976	0.050384	0	0
4.24	0.19023	0.16345	0.13742	0.10313	0.066834	0.051514												4.24	0.19309	0.16661	0.13462	0.10233	0.067823	0.050364	0	0
4.25	0.18981	0.1638	0.13768	0.10278	0.067631	0.05158												4.25	0.19305	0.16717	0.13515	0.10234	0.067531	0.049457	0	0
4.26	0.18985	0.16396	0.13775	0.10214	0.067976	0.051173												4.26	0.19242	0.16783	0.13562	0.10284	0.06781	0.049227	0	0
4.27	0.18938	0.16403	0.13836	0.10198	0.067717	0.049924												4.27	0.19232	0.16761	0.13576	0.10364	0.068381	0.050029	0	0
4.28	0.1893	0.16406	0.13839	0.10177	0.06684	0.049595												4.28	0.19207	0.16674	0.13578	0.10428	0.068766	0.051113	0	0
4.29	0.18873	0.16423	0.13862	0.102	0.065984	0.048964												4.29	0.19095	0.16603	0.13585	0.10449	0.068667	0.052198	0	0
4.3	0.18821	0.16445	0.13917	0.10263	0.065499	0.048162												4.3	0.18981	0.16519	0.13608	0.10444	0.06874	0.052757	0	0
4.31	0.18759	0.16373	0.13911	0.1027	0.065007	0.047406												4.31	0.18941	0.16517	0.13657	0.1043	0.06884	0.053151	0	0
4.32	0.18628	0.16364	0.13959	0.10331	0.065087	0.046275												4.32	0.18989	0.16579	0.13674	0.10494	0.068727	0.053605	0	0
4.33	0.18559	0.16397	0.13913	0.10404	0.0651	0.045992												4.33	0.18977	0.16641	0.13693	0.10564	0.068786	0.053099	0	0
4.34	0.18588	0.16405	0.13889	0.10449	0.065426	0.04642												4.34	0.18896	0.16738	0.13712	0.10542	0.069032	0.051626	0	0
4.35	0.18731	0.16385	0.13854	0.10415	0.065585	0.047353												4.35	0.18935	0.16805	0.13663	0.10515	0.070002	0.051153	0	0
4.36	0.18936	0.16364	0.13864	0.10343	0.066143	0.047517												4.36	0.19001	0.1679	0.13744	0.10478	0.070626	0.050916	0	0
4.37	0.19205	0.16351	0.1382	0.10247	0.066987	0.048346												4.37	0.19146	0.16733	0.13835	0.10449	0.070872	0.05087	0	0
4.38	0.19301	0.1642	0.13775	0.10221	0.06787	0.048839												4.38	0.19471	0.16672	0.13873	0.10437	0.070646	0.051074	0	0
4.39	0.19205	0.16485	0.13665	0.10263	0.06795	0.049043												4.39	0.19474	0.16649	0.13915	0.10443	0.070394	0.050831	0	0
4.4	0.19085	0.16498	0.13618	0.10323	0.06775	0.049444												4.4	0.19465	0.16634	0.13955	0.10469	0.070294	0.051186	0	0
4.41	0.19086	0.16477	0.13606	0.10388	0.06791	0.050055												4.41	0.19506	0.166	0.13959	0.10508	0.070075	0.051922	0	0
4.42	0.19187	0.16454	0.13579	0.10386	0.068023	0.050995												4.42	0.19448	0.16581	0.13924	0.10531	0.069663	0.051955	0	0
4.43	0.19272	0.16464	0.13525	0.10342	0.067684	0.05112												4.43	0.1944	0.16567	0.13843	0.10546	0.069444	0.052001	0	0
4.44	0.19351	0.16453	0.13465	0.10309	0.067405	0.050246												4.44	0.1943	0.16595	0.1383	0.10525	0.069517	0.051692	0	0
4.45	0.1938	0.16407	0.13507	0.10278	0.067006	0.048471												4.45	0.19382	0.16593	0.1381	0.10531	0.070022	0.051495	0	0
4.46	0.19404	0.16384	0.13414	0.10236	0.066814	0.0483												4.46	0.19334	0.16604	0.13827	0.10511	0.070712	0.051495	0	0
4.47	0.19425	0.16373	0.13335	0.10199	0.067438	0.048057												4.47	0.19359	0.16627	0.13801	0.10512	0.07145	0.051514	0	0
4.48	0.19418	0.16381	0.1327	0.10119	0.068189	0.047734												4.48	0.19402	0.16606	0.13774	0.10494	0.071509	0.052119	0	0
4.49	0.19324	0.16368	0.13242	0.10007	0.068222	0.047445												4.49	0.19396	0.16534	0.13763	0.10506	0.071503	0.051679	0	0
4.5	0.19198	0.16316	0.13228	0.099014	0.06771	0.047517												4.5	0.19379	0.16428	0.13797	0.10509	0.07133	0.051679	0	0
4.51	0.19071	0.16309	0.13262	0.0989	0.066887	0.047202												4.51	0.19395	0.16345	0.13781	0.10495	0.071078	0.052389	0	0
4.52	0.19046	0.16401	0.13251	0.09912	0.066276	0.047084												4.52	0.19449	0.16297	0.13801	0.10472	0.070825	0.052882	0	0
4.53	0.19125	0.16477	0.13166	0.099375	0.065671	0.04755												4.53	0.19513	0.16341	0.13802	0.10487	0.070487	0.053519	0	0
4.54	0.19177	0.16461	0.13084	0.099516	0.065293	0.047235												4.54	0.19505	0.16431	0.1382	0.10492	0.070075	0.053658	0	0
4.55	0.19145	0.16455	0.13147	0.10031	0.065366	0.046413												4.55	0.19507	0.1646	0.13771	0.10451	0.070075	0.053579	0	0
4.56	0.19167	0.16403	0.1328	0.10112	0.065187	0.046459												4.56	0.19456	0.16438	0.13766	0.10409	0.070174	0.053178	0	0
4.57	0.19204	0.16394	0.13509	0.10152	0.065319	0.046735												4.57	0.19395	0.16416	0.1376	0.10369	0.070095	0.053105	0	0
4.58	0.19221	0.16378	0.13596	0.10134	0.065678	0.047734												4.58	0.19337	0.16444	0.13786	0.10386	0.070135	0.05281	0	0
4.59	0.19238	0.16354	0.13609	0.10112	0.066116	0.048451												4.59	0.19254	0.16547	0.1378	0.10396	0.069969	0.052895	0	0
4.6	0.19208	0.16327	0.13589	0.10153	0.06617	0.04855												4.6	0.1914	0.16604	0.13761	0.10405	0.070088	0.052744	0	0
4.61	0.19164	0.16343	0.13522	0.10207	0.066103	0.048701												4.61	0.19064	0.16623	0.13756	0.10383	0.069922	0.052671	0	0
4.62	0.19153	0.16409	0.13488	0.1025	0.066621	0.04899												4.62	0.18998	0.166	0.13782	0.10355	0.069789	0.052501	0	0
4.63	0.19114	0.1649	0.13499	0.10219	0.06702	0.048852												4.63	0.18974	0.16556	0.13787	0.10366	0.070135	0.052625	0	0
4.64	0.19143	0.16526	0.13496	0.10187	0.067113	0.048773												4.64	0.19004	0.16515	0.13801	0.10396	0.070633	0.05279	0	0
4.65	0.19241	0.1652	0.13475	0.1011	0.067737	0.049384												4.65	0.19039	0.16485	0.13821	0.10412	0.070845	0.052579	0	0
4.66	0.19237	0.16494	0.13456	0.10042	0.068713	0.049904												4.66	0.1904	0.16474	0.13756	0.10413	0.071038	0.052678	0	0
4.67	0.19192	0.1648	0.13416	0.10031	0.068933	0.050114												4.67	0.18977	0.1647	0.13732	0.10408	0.071058	0.052731	0	0
4.68	0.19218	0.16521	0.13352	0.1005	0.0686	0.050173												4.68	0.18861	0.16439	0.13739	0.10442	0.070693	0.052685	0	0
4.69	0.1929	0.1656	0.13285	0.10081	0.068023	0.050114												4.69	0.18794	0.16443	0.13755	0.10464	0.070473	0.052711	0	0
4.7	0.1936	0.16625	0.13281	0.10134	0.067916	0.049726												4.7	0.18796	0.16532	0.13798	0.10469	0.07038	0.052415	0	0
4.71	0.19362	0.16588	0.13357	0.10187	0.068335	0.049496												4.71	0.18892	0.16564	0.13783	0.10478	0.070241	0.052704	0	0
4.72	0.19393	0.16467	0.13363	0.10195	0.068295	0.04991												4.72	0.18937	0.16536	0.13771	0.10487	0.070148	0.052547	0	0
4.73	0.19465	0.16409	0.13363	0.10224	0.068169	0.050325												4.73	0.1894	0.16563	0.1376	0.1047	0.070214	0.052599	0	0
4.74	0.19501	0.16389	0.13359	0.1024	0.068109	0.050351												4.74	0.18925	0.16576	0.1375	0.10451	0.07048	0.052303	0	0
4.75	0.1941	0.16332	0.13382	0.10204	0.068255	0.049805												4.75	0.18919	0.1662	0.13756	0.10404	0.070706	0.051804	0	0
4.76	0.19298	0.16247	0.13364	0.10183	0.067863	0.049726												4.76	0.18896	0.16638	0.1374	0.10369	0.070991	0.051528	0	0
4.77	0.19219	0.16188	0.13374	0.10175	0.067505	0.050351												4.77	0.18848	0.16668	0.13779	0.10345	0.070619	0.051225	0	0
4.78	0.19207	0.16136	0.13471	0.10221	0.067093	0.050502												4.78	0.18847	0.16686	0.13853	0.10346	0.070082	0.050653	0	0
4.79	0.19194	0.16139	0.13552	0.10261	0.066827	0.05085												4.79	0.18852	0.16697	0.13923	0.10335	0.069809	0.049818	0	0
4.8	0.19123	0.16161	0.13558	0.10306	0.066741	0.050607												4.8	0.18842	0.16682	0.13891	0.10319	0.069597	0.049687	0	0
4.81	0.191	0.16232	0.13547	0.10363	0.06702	0.050969												4.81	0.18841	0.16706	0.13841	0.10299	0.069258	0.049707	0	0
4.82	0.19064	0.16298	0.13615	0.10381	0.067823	0.05091												4.82	0.1881	0.16718	0.13783	0.10313	0.069039	0.049661	0	0
4.83	0.1907	0.163	0.13576	0.10383	0.069271	0.050831												4.83	0.1879	0.16723	0.13832	0.10332	0.068527	0.0492	0	0
4.84	0.19079	0.16265	0.13522	0.10352	0.070686	0.05016												4.84	0.18836	0.16687	0.13792	0.10355	0.068408	0.049292	0	0
4.85	0.19105	0.16256	0.13484	0.10303	0.071788	0.050226												4.85	0.18873	0.167	0.1379	0.10362	0.068454	0.049358	0	0
4.86	0.19099	0.16307	0.13448	0.10258	0.071861	0.050154												4.86	0.18981	0.1668	0.13832	0.10347	0.068654	0.049674	0	0
4.87	0.19043	0.16355	0.13515	0.10244	0.071848	0.049378												4.87	0.1916	0.16679	0.13872	0.1036	0.06874	0.04995	0	0
4.88	0.19083	0.16321	0.13566	0.10174	0.071111	0.049299												4.88	0.19244	0.16699	0.13864	0.10364	0.069079	0.050239	0	0
4.89	0.1911	0.16266	0.13598	0.10178	0.070507	0.049956												4.89	0.1927	0.16742	0.13815	0.1042	0.06957	0.050574	0	0
4.9	0.19066	0.16254	0.13666	0.10204	0.070334	0.049904												4.9	0.19301	0.16807	0.138	0.10444	0.070068	0.050818	0	0
4.91	0.1908	0.16261	0.13614	0.10182	0.069643	0.050463												4.91	0.19327	0.16838	0.13741	0.10415	0.070208	0.050883	0	0
4.92	0.19045	0.16268	0.13558	0.1014	0.068441	0.049483												4.92	0.19354	0.16829	0.13733	0.10371	0.070015	0.051113	0	0
4.93	0.19055	0.16295	0.1346	0.10074	0.067584	0.049569												4.93	0.19331	0.1679	0.13747	0.10359	0.069829	0.051738	0	0
4.94	0.19045	0.16324	0.13502	0.10059	0.068003	0.049365												4.94	0.19267	0.16739	0.13779	0.10394	0.069862	0.052376	0	0
4.95	0.19078	0.16295	0.13493	0.10005	0.068561	0.049384												4.95	0.19223	0.1667	0.1386	0.10425	0.070241	0.052389	0	0
4.96	0.19157	0.16287	0.13477	0.099778	0.068933	0.04922												4.96	0.19239	0.16611	0.13873	0.10458	0.070626	0.052796	0	0
4.97	0.19246	0.16312	0.13499	0.10023	0.068541	0.048977												4.97	0.19169	0.16593	0.13927	0.1044	0.070885	0.052915	0	0
4.98	0.19297	0.16327	0.13484	0.10086	0.067989	0.049161												4.98	0.19045	0.16578	0.13896	0.1043	0.07129	0.053566	0	0
4.99	0.19265	0.16305	0.135	0.10167	0.06791	0.049187												4.99	0.19015	0.16565	0.13819	0.10418	0.071317	0.054565	0	0
5	0.19201	0.16238	0.13504	0.10259	0.06793	0.049148												5	0.19045	0.16583	0.13784	0.10435	0.071184	0.05492	0	0
5.01	0.19167	0.16194	0.13496	0.10259	0.068089	0.048747												5.01	0.19105	0.16613	0.13745	0.10449	0.071244	0.055301	0	0
5.02	0.19189	0.16194	0.1347	0.10207	0.068527	0.049141												5.02	0.19224	0.16618	0.13724	0.10445	0.071543	0.055702	0	0
5.03	0.19199	0.16197	0.13439	0.10159	0.068893	0.050035												5.03	0.19269	0.16588	0.13741	0.10421	0.071842	0.055597	0	0
5.04	0.19198	0.16236	0.13364	0.10149	0.069225	0.049746												5.04	0.19234	0.16524	0.13756	0.10403	0.071855	0.055387	0	0
5.05	0.19221	0.16272	0.13297	0.10168	0.069417	0.050094												5.05	0.19176	0.16446	0.13716	0.10398	0.071496	0.055465	0	0
5.06	0.19207	0.16261	0.13274	0.10119	0.069245	0.05041												5.06	0.1915	0.16396	0.13741	0.10381	0.070978	0.05467	0	0
5.07	0.1918	0.16196	0.13373	0.10119	0.069079	0.050029												5.07	0.19165	0.16348	0.13777	0.10358	0.070274	0.053947	0	0
5.08	0.19136	0.16128	0.13362	0.1014	0.068474	0.050364												5.08	0.19161	0.1631	0.13749	0.10334	0.069729	0.053671	0	0
5.09	0.19076	0.1608	0.13354	0.10149	0.06771	0.051054												5.09	0.19085	0.1629	0.13755	0.10328	0.069291	0.052895	0	0
5.1	0.19071	0.16047	0.13409	0.10148	0.067737	0.05181												5.1	0.18985	0.16286	0.1376	0.10324	0.069391	0.05281	0	0
5.11	0.1906	0.16131	0.1357	0.1014	0.06868	0.051856												5.11	0.18979	0.16341	0.13732	0.1033	0.06967	0.053395	0	0
5.12	0.19091	0.16255	0.13591	0.10141	0.069185	0.051902												5.12	0.18997	0.16414	0.13726	0.10347	0.070015	0.054013	0	0
5.13	0.19155	0.16346	0.13419	0.10148	0.069032	0.052744												5.13	0.18919	0.16476	0.13773	0.10366	0.070892	0.054065	0	0
5.14	0.19179	0.16357	0.13291	0.10158	0.06876	0.053171												5.14	0.18948	0.16538	0.13782	0.10392	0.07145	0.054492	0	0
5.15	0.19174	0.16401	0.13325	0.10153	0.068534	0.053072												5.15	0.18966	0.16592	0.1378	0.10426	0.071888	0.054164	0	0
5.16	0.19128	0.16429	0.13399	0.10156	0.068202	0.053046												5.16	0.19011	0.1656	0.13792	0.10441	0.072466	0.053487	0	0
5.17	0.19114	0.16416	0.13396	0.1017	0.06783	0.053395												5.17	0.19009	0.1646	0.13746	0.1044	0.072805	0.053638	0	0
5.18	0.19113	0.16423	0.13359	0.10159	0.067598	0.053171												5.18	0.18966	0.16384	0.13737	0.1043	0.073084	0.053513	0	0
5.19	0.19131	0.16426	0.13357	0.10106	0.067498	0.052284												5.19	0.19001	0.16379	0.13741	0.10459	0.07323	0.05371	0	0
5.2	0.19151	0.16422	0.13397	0.10063	0.067538	0.051791												5.2	0.18958	0.16412	0.13795	0.1051	0.073024	0.053467	0	0
5.21	0.19155	0.16395	0.13479	0.10059	0.067232	0.050522												5.21	0.1898	0.16414	0.13835	0.10587	0.072672	0.053303	0	0
5.22	0.19189	0.16423	0.13469	0.10051	0.06684	0.050062												5.22	0.19003	0.16389	0.13832	0.10647	0.072499	0.053612	0	0
5.23	0.19153	0.1646	0.13475	0.10013	0.06615	0.049049												5.23	0.18934	0.16374	0.13859	0.10616	0.072705	0.053986	0	0
5.24	0.19145	0.16481	0.13447	0.10001	0.06528	0.048569												5.24	0.18949	0.16304	0.1387	0.1057	0.072605	0.053986	0	0
5.25	0.19132	0.16478	0.13473	0.0997	0.064795	0.047393												5.25	0.19015	0.1629	0.13874	0.10546	0.072379	0.054538	0	0
5.26	0.19161	0.16471	0.13441	0.099481	0.064257	0.047057												5.26	0.19027	0.16377	0.13961	0.10507	0.07214	0.054604	0	0
5.27	0.19126	0.16438	0.13432	0.099162	0.063938	0.046354												5.27	0.19037	0.16455	0.13976	0.10484	0.072027	0.055347	0	0
5.28	0.19076	0.164	0.13421	0.098681	0.063506	0.045644												5.28	0.18948	0.16485	0.13999	0.10482	0.071755	0.055294	0	0
5.29	0.19068	0.16394	0.13354	0.098284	0.062975	0.045723												5.29	0.18944	0.1648	0.13959	0.10489	0.07137	0.055557	0	0
5.3	0.19054	0.16384	0.13314	0.09805	0.062437	0.045677												5.3	0.18999	0.16516	0.13939	0.10522	0.071436	0.055551	0	0
5.31	0.1906	0.16364	0.1333	0.097966	0.062689	0.045723												5.31	0.18947	0.1662	0.13919	0.10523	0.071682	0.055426	0	0
5.32	0.1909	0.16337	0.13316	0.098178	0.062909	0.045927												5.32	0.18871	0.16689	0.13906	0.10508	0.072034	0.055459	0	0
5.33	0.19118	0.16362	0.13281	0.098589	0.063354	0.046623												5.33	0.18855	0.16723	0.13834	0.10532	0.072758	0.055814	0	0
5.34	0.1913	0.1636	0.13339	0.098964	0.063938	0.046617												5.34	0.18776	0.16767	0.13946	0.10514	0.073123	0.05469	0	0
5.35	0.19206	0.16343	0.13297	0.099191	0.06435	0.047774												5.35	0.18807	0.16745	0.13921	0.10514	0.073323	0.055104	0	0
5.36	0.19212	0.16331	0.13309	0.099509	0.064808	0.048569												5.36	0.18888	0.16675	0.13946	0.10529	0.073343	0.055354	0	0
5.37	0.19184	0.16318	0.13384	0.099743	0.065432	0.049338												5.37	0.18989	0.16622	0.14002	0.10534	0.072785	0.055209	0	0
5.38	0.19165	0.16331	0.13433	0.10013	0.066176	0.050423												5.38	0.19038	0.16581	0.13954	0.10542	0.072101	0.0554	0	0
5.39	0.19129	0.16338	0.13421	0.1004	0.066734	0.051041												5.39	0.19006	0.16538	0.13946	0.10554	0.071543	0.055084	0	0
5.4	0.19094	0.16349	0.13429	0.10062	0.067458	0.051521												5.4	0.19001	0.16457	0.13929	0.10553	0.07131	0.0554	0	0
5.41	0.19082	0.16339	0.13494	0.10113	0.067976	0.051685												5.41	0.18971	0.16435	0.13954	0.10562	0.071224	0.055321	0	0
5.42	0.19064	0.16325	0.13572	0.10164	0.068036	0.051876												5.42	0.19003	0.16442	0.1395	0.10495	0.070832	0.055202	0	0
5.43	0.19046	0.16334	0.13627	0.10193	0.068315	0.051929												5.43	0.18989	0.16419	0.13897	0.10443	0.070507	0.054887	0	0
5.44	0.19031	0.16361	0.13644	0.1031	0.068853	0.05183												5.44	0.18917	0.16454	0.13874	0.1043	0.070287	0.054137	0	0
5.45	0.19016	0.16542	0.13689	0.10431	0.068282	0.050173												5.45	0.18923	0.16646	0.13854	0.10432	0.069969	0.054098	0	0
5.46	0.19066	0.16659	0.13515	0.10353	0.067803	0.050588												5.46	0.18964	0.16862	0.13889	0.10447	0.069869	0.054091	0	0
5.47	0.19078	0.16671	0.13453	0.10333	0.068149	0.0502												5.47	0.19018	0.16775	0.13878	0.10471	0.069909	0.05444	0	0
5.48	0.19145	0.16625	0.13514	0.10313	0.068926	0.050055												5.48	0.19132	0.16586	0.13897	0.10467	0.070314	0.054315	0	0
5.49	0.19206	0.16613	0.13548	0.10309	0.069397	0.049904												5.49	0.1922	0.16488	0.13889	0.10436	0.070805	0.054677	0	0
5.5	0.19153	0.16618	0.13562	0.10298	0.06955	0.048786												5.5	0.19194	0.16457	0.13862	0.10421	0.070712	0.054716	0	0
5.51	0.19116	0.16577	0.13528	0.10277	0.06947	0.048208												5.51	0.19141	0.16478	0.13866	0.1041	0.07038	0.054558	0	0
5.52	0.19136	0.16568	0.13536	0.1025	0.069012	0.047609												5.52	0.1914	0.16518	0.13837	0.10411	0.070128	0.054164	0	0
5.53	0.19191	0.16605	0.13518	0.10298	0.068933	0.047393												5.53	0.19217	0.16562	0.13815	0.10423	0.069829	0.053861	0	0
5.54	0.19222	0.16717	0.13535	0.10343	0.068833	0.047327												5.54	0.19259	0.1659	0.13811	0.10401	0.06947	0.053566	0	0
5.55	0.19244	0.16776	0.13476	0.10404	0.06882	0.048497												5.55	0.19234	0.16594	0.13794	0.10398	0.069371	0.053585	0	0
5.56	0.19153	0.16795	0.13435	0.10438	0.069178	0.049135												5.56	0.19228	0.16602	0.13811	0.10422	0.069736	0.053546	0	0
5.57	0.19062	0.16805	0.13473	0.10435	0.069132	0.049477												5.57	0.19239	0.16615	0.13794	0.10436	0.070314	0.054335	0	0
5.58	0.19146	0.16767	0.13496	0.10414	0.068893	0.049766												5.58	0.19203	0.16609	0.13793	0.10428	0.07046	0.054368	0	0
5.59	0.19221	0.16721	0.13571	0.10357	0.068494	0.050081												5.59	0.19196	0.16591	0.13765	0.10445	0.070699	0.054197	0	0
5.6	0.19151	0.16704	0.13608	0.10313	0.068321	0.050555												5.6	0.19165	0.16605	0.13761	0.10474	0.070825	0.054229	0	0
5.61	0.19096	0.16714	0.13627	0.10252	0.068335	0.050778												5.61	0.1911	0.16592	0.13735	0.10462	0.070905	0.054637	0	0
5.62	0.19118	0.16685	0.13591	0.10255	0.068793	0.051265												5.62	0.18989	0.16552	0.13745	0.1042	0.071025	0.054769	0	0
5.63	0.19177	0.16641	0.13593	0.10269	0.069099	0.05114												5.63	0.18866	0.16481	0.1371	0.10398	0.07129	0.055058	0	0
5.64	0.19267	0.16626	0.13579	0.10263	0.068906	0.050357												5.64	0.18798	0.16421	0.13668	0.10403	0.071211	0.055709	0	0
5.65	0.19396	0.16618	0.13538	0.10251	0.068514	0.05039												5.65	0.18817	0.16416	0.13645	0.10411	0.071138	0.056254	0	0
5.66	0.19455	0.16602	0.13543	0.1023	0.068328	0.050377												5.66	0.18859	0.16438	0.13705	0.1041	0.071131	0.055958	0	0
5.67	0.19327	0.16642	0.13536	0.10235	0.067976	0.050384												5.67	0.18948	0.16453	0.13714	0.10445	0.070985	0.056018	0	0
5.68	0.19309	0.16661	0.13462	0.10233	0.067823	0.050364												5.68	0.18902	0.1649	0.13813	0.10442	0.070354	0.05536	0	0
5.69	0.19305	0.16717	0.13515	0.10234	0.067531	0.049457												5.69	0.18876	0.16502	0.13772	0.10426	0.070208	0.055485	0	0
5.7	0.19242	0.16783	0.13562	0.10284	0.06781	0.049227												5.7	0.1892	0.16525	0.13712	0.10432	0.070135	0.055446	0	0
5.71	0.19232	0.16761	0.13576	0.10364	0.068381	0.050029												5.71	0.1901	0.16554	0.13678	0.10397	0.069796	0.055242	0	0
5.72	0.19207	0.16674	0.13578	0.10428	0.068766	0.051113												5.72	0.19126	0.16598	0.13659	0.1041	0.069736	0.055906	0	0
5.73	0.19095	0.16603	0.13585	0.10449	0.068667	0.052198												5.73	0.19196	0.16674	0.13722	0.10442	0.069497	0.055939	0	0
5.74	0.18981	0.16519	0.13608	0.10444	0.06874	0.052757												5.74	0.19219	0.1671	0.13733	0.10454	0.069464	0.056359	0	0
5.75	0.18941	0.16517	0.13657	0.1043	0.06884	0.053151												5.75	0.19117	0.16705	0.1376	0.10415	0.06963	0.05653	0	0
5.76	0.18989	0.16579	0.13674	0.10494	0.068727	0.053605												5.76	0.19069	0.16675	0.13791	0.10361	0.069955	0.056524	0	0
5.77	0.18977	0.16641	0.13693	0.10564	0.068786	0.053099												5.77	0.1904	0.16647	0.13782	0.10359	0.070028	0.056747	0	0
5.78	0.18896	0.16738	0.13712	0.10542	0.069032	0.051626												5.78	0.19062	0.1662	0.13742	0.10385	0.070088	0.05703	0	0
5.79	0.18935	0.16805	0.13663	0.10515	0.070002	0.051153												5.79	0.19111	0.16639	0.13733	0.10386	0.070082	0.056701	0	0
5.8	0.19001	0.1679	0.13744	0.10478	0.070626	0.050916												5.8	0.19169	0.16612	0.13694	0.10372	0.070174	0.056195	0	0
5.81	0.19146	0.16733	0.13835	0.10449	0.070872	0.05087												5.81	0.19101	0.16582	0.13646	0.10369	0.070427	0.056044	0	0
5.82	0.19471	0.16672	0.13873	0.10437	0.070646	0.051074												5.82	0.18985	0.1657	0.13674	0.10367	0.070467	0.055682	0	0
5.83	0.19474	0.16649	0.13915	0.10443	0.070394	0.050831												5.83	0.18947	0.16572	0.13708	0.10388	0.0705	0.055314	0	0
5.84	0.19465	0.16634	0.13955	0.10469	0.070294	0.051186												5.84	0.18947	0.16562	0.1371	0.10414	0.070314	0.055373	0	0
5.85	0.19506	0.166	0.13959	0.10508	0.070075	0.051922												5.85	0.19053	0.16553	0.13653	0.10425	0.070553	0.056018	0	0
5.86	0.19448	0.16581	0.13924	0.10531	0.069663	0.051955												5.86	0.19105	0.16546	0.13641	0.1045	0.071111	0.057063	0	0
5.87	0.1944	0.16567	0.13843	0.10546	0.069444	0.052001												5.87	0.19112	0.16568	0.1367	0.10423	0.071636	0.057569	0	0
5.88	0.1943	0.16595	0.1383	0.10525	0.069517	0.051692												5.88	0.19085	0.16569	0.13663	0.10402	0.072047	0.057385	0	0
5.89	0.19382	0.16593	0.1381	0.10531	0.070022	0.051495												5.89	0.19014	0.16519	0.13686	0.10388	0.072047	0.056774	0	0
5.9	0.19334	0.16604	0.13827	0.10511	0.070712	0.051495												5.9	0.18973	0.1648	0.13666	0.10394	0.071735	0.056366	0	0
5.91	0.19359	0.16627	0.13801	0.10512	0.07145	0.051514												5.91	0.18935	0.16515	0.1372	0.1039	0.071722	0.055781	0	0
5.92	0.19402	0.16606	0.13774	0.10494	0.071509	0.052119												5.92	0.18917	0.16602	0.13689	0.10389	0.072021	0.055794	0	0
5.93	0.19396	0.16534	0.13763	0.10506	0.071503	0.051679												5.93	0.18929	0.16632	0.1369	0.10386	0.072957	0.055557	0	0
5.94	0.19379	0.16428	0.13797	0.10509	0.07133	0.051679												5.94	0.19003	0.16557	0.1365	0.10434	0.073688	0.05515	0	0
5.95	0.19395	0.16345	0.13781	0.10495	0.071078	0.052389												5.95	0.19042	0.16474	0.13608	0.10495	0.074232	0.054907	0	0
5.96	0.19449	0.16297	0.13801	0.10472	0.070825	0.052882												5.96	0.1901	0.16442	0.13594	0.10544	0.074252	0.054644	0	0
5.97	0.19513	0.16341	0.13802	0.10487	0.070487	0.053519												5.97	0.19	0.164	0.1357	0.10612	0.074186	0.054565	0	0
5.98	0.19505	0.16431	0.1382	0.10492	0.070075	0.053658												5.98	0.19076	0.16442	0.1361	0.10693	0.074053	0.054256	0	0
5.99	0.19507	0.1646	0.13771	0.10451	0.070075	0.053579												5.99	0.19115	0.16517	0.13538	0.10659	0.073894	0.053835	0	0
6	0.19456	0.16438	0.13766	0.10409	0.070174	0.053178												6	0.19077	0.16568	0.13435	0.10612	0.074159	0.053999	0	0
6.01	0.19395	0.16416	0.1376	0.10369	0.070095	0.053105												6.01	0.19053	0.16609	0.13444	0.10597	0.074445	0.055235	0	0
6.02	0.19337	0.16444	0.13786	0.10386	0.070135	0.05281												6.02	0.19004	0.1662	0.13599	0.10618	0.074312	0.055209	0	0
6.03	0.19254	0.16547	0.1378	0.10396	0.069969	0.052895												6.03	0.19	0.16689	0.13645	0.10629	0.074319	0.056353	0	0
6.04	0.1914	0.16604	0.13761	0.10405	0.070088	0.052744												6.04	0.1895	0.16792	0.13765	0.10614	0.074033	0.057076	0	0
6.05	0.19064	0.16623	0.13756	0.10383	0.069922	0.052671												6.05	0.19024	0.16764	0.13743	0.10621	0.074352	0.05799	0	0
6.06	0.18998	0.166	0.13782	0.10355	0.069789	0.052501												6.06	0.19153	0.1675	0.13769	0.10632	0.074432	0.057622	0	0
6.07	0.18974	0.16556	0.13787	0.10366	0.070135	0.052625												6.07	0.19246	0.16745	0.13725	0.10655	0.074199	0.057346	0	0
6.08	0.19004	0.16515	0.13801	0.10396	0.070633	0.05279												6.08	0.19165	0.16724	0.13739	0.10688	0.073455	0.055985	0	0
6.09	0.19039	0.16485	0.13821	0.10412	0.070845	0.052579												6.09	0.19172	0.16707	0.13667	0.10753	0.072878	0.05609	0	0
6.1	0.1904	0.16474	0.13756	0.10413	0.071038	0.052678												6.1	0.19176	0.16602	0.13703	0.10785	0.072685	0.055525	0	0
6.11	0.18977	0.1647	0.13732	0.10408	0.071058	0.052731												6.11	0.19239	0.16458	0.1373	0.10791	0.072818	0.055308	0	0
6.12	0.18861	0.16439	0.13739	0.10442	0.070693	0.052685												6.12	0.19292	0.16351	0.13637	0.10773	0.073064	0.055945	0	0
6.13	0.18794	0.16443	0.13755	0.10464	0.070473	0.052711												6.13	0.19309	0.1627	0.13606	0.10753	0.072951	0.055991	0	0
6.14	0.18796	0.16532	0.13798	0.10469	0.07038	0.052415												6.14	0.19339	0.16181	0.13536	0.1076	0.072944	0.056221	0	0
6.15	0.18892	0.16564	0.13783	0.10478	0.070241	0.052704												6.15	0.19314	0.16132	0.13481	0.10716	0.072791	0.05588	0	0
6.16	0.18937	0.16536	0.13771	0.10487	0.070148	0.052547												6.16	0.19268	0.16113	0.13418	0.10669	0.072698	0.05607	0	0
6.17	0.1894	0.16563	0.1376	0.1047	0.070214	0.052599												6.17	0.19221	0.16215	0.1352	0.10615	0.072871	0.055728	0	0
6.18	0.18925	0.16576	0.1375	0.10451	0.07048	0.052303												6.18	0.19236	0.16412	0.13651	0.10561	0.07307	0.055327	0	0
6.19	0.18919	0.1662	0.13756	0.10404	0.070706	0.051804												6.19	0.19377	0.16576	0.13721	0.10536	0.073263	0.055669	0	0
6.2	0.18896	0.16638	0.1374	0.10369	0.070991	0.051528												6.2	0.19399	0.16652	0.13811	0.10541	0.073794	0.055143	0	0
6.21	0.18848	0.16668	0.13779	0.10345	0.070619	0.051225												6.21	0.19342	0.1684	0.13896	0.10543	0.07404	0.055551	0	0
6.22	0.18847	0.16686	0.13853	0.10346	0.070082	0.050653												6.22	0.1923	0.16968	0.13986	0.10574	0.073907	0.05559	0	0
6.23	0.18852	0.16697	0.13923	0.10335	0.069809	0.049818												6.23	0.1917	0.16977	0.14066	0.10631	0.073455	0.055097	0	0
6.24	0.18842	0.16682	0.13891	0.10319	0.069597	0.049687												6.24	0.19248	0.16941	0.1409	0.10702	0.073137	0.055018	0	0
6.25	0.18841	0.16706	0.13841	0.10299	0.069258	0.049707												6.25	0.19447	0.16936	0.14078	0.10736	0.072844	0.05536	0	0
6.26	0.1881	0.16718	0.13783	0.10313	0.069039	0.049661												6.26	0.19565	0.1693	0.14086	0.10754	0.072765	0.055288	0	0
6.27	0.1879	0.16723	0.13832	0.10332	0.068527	0.0492												6.27	0.19524	0.16938	0.14077	0.10726	0.072851	0.055715	0	0
6.28	0.18836	0.16687	0.13792	0.10355	0.068408	0.049292												6.28	0.19441	0.16927	0.14025	0.10708	0.072891	0.055847	0	0
6.29	0.18873	0.167	0.1379	0.10362	0.068454	0.049358												6.29	0.19436	0.16912	0.14046	0.10722	0.072977	0.055472	0	0
6.3	0.18981	0.1668	0.13832	0.10347	0.068654	0.049674												6.3	0.19431	0.16895	0.14046	0.1071	0.072997	0.055091	0	0
6.31	0.1916	0.16679	0.13872	0.1036	0.06874	0.04995												6.31	0.19385	0.16898	0.14014	0.10681	0.072585	0.055525	0	0
6.32	0.19244	0.16699	0.13864	0.10364	0.069079	0.050239												6.32	0.19369	0.16879	0.13983	0.10653	0.072652	0.055584	0	0
6.33	0.1927	0.16742	0.13815	0.1042	0.06957	0.050574												6.33	0.19354	0.16823	0.13978	0.10641	0.072725	0.055998	0	0
6.34	0.19301	0.16807	0.138	0.10444	0.070068	0.050818												6.34	0.19267	0.16758	0.14007	0.10646	0.072798	0.0563	0	0
6.35	0.19327	0.16838	0.13741	0.10415	0.070208	0.050883												6.35	0.19192	0.16742	0.13989	0.10651	0.073017	0.056668	0	0
6.36	0.19354	0.16829	0.13733	0.10371	0.070015	0.051113												6.36	0.19192	0.16749	0.13996	0.10673	0.07319	0.056195	0	0
6.37	0.19331	0.1679	0.13747	0.10359	0.069829	0.051738												6.37	0.19271	0.1669	0.13974	0.10687	0.073502	0.055906	0	0
6.38	0.19267	0.16739	0.13779	0.10394	0.069862	0.052376												6.38	0.19353	0.16659	0.14046	0.10649	0.073482	0.055104	0	0
6.39	0.19223	0.1667	0.1386	0.10425	0.070241	0.052389												6.39	0.19451	0.16662	0.14016	0.10614	0.073236	0.055978	0	0
6.4	0.19239	0.16611	0.13873	0.10458	0.070626	0.052796												6.4	0.19393	0.16691	0.14045	0.10614	0.073157	0.055926	0	0
6.41	0.19169	0.16593	0.13927	0.1044	0.070885	0.052915												6.41	0.19325	0.16739	0.14076	0.10616	0.072971	0.055518	0	0
6.42	0.19045	0.16578	0.13896	0.1043	0.07129	0.053566												6.42	0.19282	0.16751	0.1404	0.10581	0.072771	0.056254	0	0
6.43	0.19015	0.16565	0.13819	0.10418	0.071317	0.054565												6.43	0.19255	0.1675	0.14018	0.10546	0.072778	0.056557	0	0
6.44	0.19045	0.16583	0.13784	0.10435	0.071184	0.05492												6.44	0.19241	0.16821	0.14007	0.10515	0.072791	0.05676	0	0
6.45	0.19105	0.16613	0.13745	0.10449	0.071244	0.055301												6.45	0.19192	0.16893	0.14031	0.10529	0.072765	0.056826	0	0
6.46	0.19224	0.16618	0.13724	0.10445	0.071543	0.055702												6.46	0.19149	0.16934	0.14018	0.10541	0.072565	0.057181	0	0
6.47	0.19269	0.16588	0.13741	0.10421	0.071842	0.055597												6.47	0.1913	0.16957	0.14002	0.10539	0.072579	0.057267	0	0
6.48	0.19234	0.16524	0.13756	0.10403	0.071855	0.055387												6.48	0.19141	0.16978	0.14012	0.10546	0.07228	0.056511	0	0
6.49	0.19176	0.16446	0.13716	0.10398	0.071496	0.055465												6.49	0.1921	0.16975	0.13915	0.10564	0.071901	0.056235	0	0
6.5	0.1915	0.16396	0.13741	0.10381	0.070978	0.05467												6.5	0.19267	0.16946	0.13894	0.10563	0.071875	0.055827	0	0
6.51	0.19165	0.16348	0.13777	0.10358	0.070274	0.053947												6.51	0.19274	0.16914	0.13951	0.10534	0.071795	0.055354	0	0
6.52	0.19161	0.1631	0.13749	0.10334	0.069729	0.053671												6.52	0.19218	0.1693	0.13958	0.10505	0.071954	0.055492	0	0
6.53	0.19085	0.1629	0.13755	0.10328	0.069291	0.052895												6.53	0.19254	0.1696	0.1397	0.10519	0.072247	0.05561	0	0
6.54	0.18985	0.16286	0.1376	0.10324	0.069391	0.05281												6.54	0.19315	0.1699	0.13988	0.10512	0.072419	0.055446	0	0
6.55	0.18979	0.16341	0.13732	0.1033	0.06967	0.053395												6.55	0.19298	0.16961	0.13944	0.10519	0.072612	0.055742	0	0
6.56	0.18997	0.16414	0.13726	0.10347	0.070015	0.054013												6.56	0.19254	0.16958	0.13942	0.10537	0.07305	0.055452	0	0
6.57	0.18919	0.16476	0.13773	0.10366	0.070892	0.054065												6.57	0.19358	0.16914	0.13895	0.10563	0.073296	0.055801	0	0
6.58	0.18948	0.16538	0.13782	0.10392	0.07145	0.054492												6.58	0.19486	0.1683	0.13885	0.10573	0.073509	0.055649	0	0
6.59	0.18966	0.16592	0.1378	0.10426	0.071888	0.054164												6.59	0.1953	0.16748	0.13925	0.10589	0.073422	0.055518	0	0
6.6	0.19011	0.1656	0.13792	0.10441	0.072466	0.053487												6.6	0.19627	0.16704	0.1392	0.10598	0.073024	0.055893	0	0
6.61	0.19009	0.1646	0.13746	0.1044	0.072805	0.053638												6.61	0.1971	0.16695	0.13909	0.1058	0.072658	0.055873	0	0
6.62	0.18966	0.16384	0.13737	0.1043	0.073084	0.053513												6.62	0.19627	0.16726	0.13918	0.10544	0.072539	0.056004	0	0
6.63	0.19001	0.16379	0.13741	0.10459	0.07323	0.05371												6.63	0.19561	0.16744	0.13903	0.10491	0.072605	0.056379	0	0
6.64	0.18958	0.16412	0.13795	0.1051	0.073024	0.053467												6.64	0.19596	0.16751	0.13856	0.10518	0.072791	0.056793	0	0
6.65	0.1898	0.16414	0.13835	0.10587	0.072672	0.053303												6.65	0.19607	0.16755	0.13843	0.10546	0.072838	0.056484	0	0
6.66	0.19003	0.16389	0.13832	0.10647	0.072499	0.053612												6.66	0.19611	0.16781	0.1382	0.10573	0.072884	0.056498	0	0
6.67	0.18934	0.16374	0.13859	0.10616	0.072705	0.053986												6.67	0.19631	0.16879	0.1379	0.10587	0.072984	0.056208	0	0
6.68	0.18949	0.16304	0.1387	0.1057	0.072605	0.053986												6.68	0.19615	0.16976	0.13796	0.10602	0.073097	0.055551	0	0
6.69	0.19015	0.1629	0.13874	0.10546	0.072379	0.054538												6.69	0.19629	0.16996	0.13768	0.1061	0.07309	0.055807	0	0
6.7	0.19027	0.16377	0.13961	0.10507	0.07214	0.054604												6.7	0.19673	0.16977	0.13769	0.10599	0.073017	0.056609	0	0
6.71	0.19037	0.16455	0.13976	0.10484	0.072027	0.055347												6.71	0.19638	0.1693	0.13738	0.10634	0.073283	0.056793	0	0
6.72	0.18948	0.16485	0.13999	0.10482	0.071755	0.055294												6.72	0.19502	0.16871	0.13811	0.10632	0.073568	0.055998	0	0
6.73	0.18944	0.1648	0.13959	0.10489	0.07137	0.055557												6.73	0.19429	0.16838	0.13813	0.10626	0.073821	0.055972	0	0
6.74	0.18999	0.16516	0.13939	0.10522	0.071436	0.055551												6.74	0.19436	0.16856	0.13849	0.10613	0.073807	0.055814	0	0
6.75	0.18947	0.1662	0.13919	0.10523	0.071682	0.055426												6.75	0.19522	0.16834	0.13851	0.10595	0.073728	0.055952	0	0
6.76	0.18871	0.16689	0.13906	0.10508	0.072034	0.055459												6.76	0.1956	0.16778	0.13915	0.10583	0.073741	0.055551	0	0
6.77	0.18855	0.16723	0.13834	0.10532	0.072758	0.055814												6.77	0.19622	0.16722	0.13959	0.10625	0.073602	0.055544	0	0
6.78	0.18776	0.16767	0.13946	0.10514	0.073123	0.05469												6.78	0.19683	0.16671	0.13911	0.10665	0.073343	0.05559	0	0
6.79	0.18807	0.16745	0.13921	0.10514	0.073323	0.055104												6.79	0.19708	0.16586	0.13853	0.10697	0.072997	0.055393	0	0
6.8	0.18888	0.16675	0.13946	0.10529	0.073343	0.055354												6.8	0.19745	0.16534	0.13835	0.10651	0.072698	0.055314	0	0
6.81	0.18989	0.16622	0.14002	0.10534	0.072785	0.055209												6.81	0.19759	0.16511	0.13841	0.10605	0.072738	0.054953	0	0
6.82	0.19038	0.16581	0.13954	0.10542	0.072101	0.0554												6.82	0.19768	0.16504	0.13799	0.10577	0.072712	0.055012	0	0
6.83	0.19006	0.16538	0.13946	0.10554	0.071543	0.055084												6.83	0.19781	0.16489	0.13765	0.10597	0.072585	0.054926	0	0
6.84	0.19001	0.16457	0.13929	0.10553	0.07131	0.0554												6.84	0.19801	0.16485	0.1372	0.10597	0.072413	0.054966	0	0
6.85	0.18971	0.16435	0.13954	0.10562	0.071224	0.055321												6.85	0.19807	0.16481	0.13764	0.10564	0.072379	0.054933	0	0
6.86	0.19003	0.16442	0.1395	0.10495	0.070832	0.055202												6.86	0.19791	0.16478	0.13809	0.10544	0.072081	0.054795	0	0
6.87	0.18989	0.16419	0.13897	0.10443	0.070507	0.054887												6.87	0.19751	0.16488	0.13794	0.10571	0.072034	0.055294	0	0
6.88	0.18917	0.16454	0.13874	0.1043	0.070287	0.054137												6.88	0.19659	0.1649	0.13817	0.10575	0.072067	0.0554	0	0
6.89	0.18923	0.16646	0.13854	0.10432	0.069969	0.054098												6.89	0.19576	0.16508	0.13864	0.10544	0.07212	0.055373	0	0
6.9	0.18964	0.16862	0.13889	0.10447	0.069869	0.054091												6.9	0.19517	0.16499	0.13868	0.10493	0.071768	0.055788	0	0
6.91	0.19018	0.16775	0.13878	0.10471	0.069909	0.05444												6.91	0.19477	0.1647	0.13877	0.10472	0.071735	0.055551	0	0
6.92	0.19132	0.16586	0.13897	0.10467	0.070314	0.054315												6.92	0.19439	0.1649	0.13928	0.10498	0.071901	0.0549	0	0
6.93	0.1922	0.16488	0.13889	0.10436	0.070805	0.054677												6.93	0.19466	0.16542	0.13952	0.10505	0.072074	0.055281	0	0
6.94	0.19194	0.16457	0.13862	0.10421	0.070712	0.054716												6.94	0.19505	0.16559	0.13918	0.10523	0.072194	0.055998	0	0
6.95	0.19141	0.16478	0.13866	0.1041	0.07038	0.054558												6.95	0.19488	0.16556	0.13951	0.10514	0.071981	0.055847	0	0
6.96	0.1914	0.16518	0.13837	0.10411	0.070128	0.054164												6.96	0.19462	0.16609	0.13949	0.105	0.072054	0.055801	0	0
6.97	0.19217	0.16562	0.13815	0.10423	0.069829	0.053861												6.97	0.19411	0.16685	0.13965	0.10498	0.071968	0.055682	0	0
6.98	0.19259	0.1659	0.13811	0.10401	0.06947	0.053566												6.98	0.19343	0.1669	0.13928	0.105	0.071682	0.055525	0	0
6.99	0.19234	0.16594	0.13794	0.10398	0.069371	0.053585												6.99	0.19249	0.16654	0.13937	0.10513	0.07149	0.054644	0	0
7	0.19228	0.16602	0.13811	0.10422	0.069736	0.053546												7	0.19233	0.16671	0.13925	0.10511	0.07149	0.054775	0	0
7.01	0.19239	0.16615	0.13794	0.10436	0.070314	0.054335												7.01	0.19233	0.16714	0.13956	0.10511	0.071649	0.054762	0	0
7.02	0.19203	0.16609	0.13793	0.10428	0.07046	0.054368												7.02	0.19241	0.16723	0.1398	0.1051	0.071569	0.054243	0	0
7.03	0.19196	0.16591	0.13765	0.10445	0.070699	0.054197												7.03	0.19276	0.16664	0.13911	0.10504	0.071609	0.054696	0	0
7.04	0.19165	0.16605	0.13761	0.10474	0.070825	0.054229												7.04	0.19242	0.16603	0.1386	0.10521	0.071888	0.054624	0	0
7.05	0.1911	0.16592	0.13735	0.10462	0.070905	0.054637												7.05	0.19198	0.16577	0.13853	0.10513	0.071669	0.054361	0	0
7.06	0.18989	0.16552	0.13745	0.1042	0.071025	0.054769												7.06	0.19233	0.16596	0.13738	0.10551	0.071456	0.054762	0	0
7.07	0.18866	0.16481	0.1371	0.10398	0.07129	0.055058												7.07	0.19216	0.16668	0.13743	0.1058	0.071304	0.05444	0	0
7.08	0.18798	0.16421	0.13668	0.10403	0.071211	0.055709												7.08	0.19171	0.16718	0.13721	0.10573	0.071098	0.054111	0	0
7.09	0.18817	0.16416	0.13645	0.10411	0.071138	0.056254												7.09	0.1912	0.16664	0.13689	0.10565	0.070985	0.053835	0	0
7.1	0.18859	0.16438	0.13705	0.1041	0.071131	0.055958												7.1	0.19071	0.16643	0.13708	0.10566	0.071104	0.053651	0	0
7.11	0.18948	0.16453	0.13714	0.10445	0.070985	0.056018												7.11	0.19075	0.16678	0.13712	0.10578	0.07133	0.054026	0	0
7.12	0.18902	0.1649	0.13813	0.10442	0.070354	0.05536												7.12	0.19029	0.16698	0.13733	0.1059	0.071317	0.054059	0	0
7.13	0.18876	0.16502	0.13772	0.10426	0.070208	0.055485												7.13	0.18973	0.16683	0.1377	0.10615	0.071436	0.053782	0	0
7.14	0.1892	0.16525	0.13712	0.10432	0.070135	0.055446												7.14	0.18934	0.16641	0.13831	0.10621	0.071509	0.054085	0	0
7.15	0.1901	0.16554	0.13678	0.10397	0.069796	0.055242												7.15	0.18869	0.16614	0.13932	0.10614	0.071669	0.053664	0	0
7.16	0.19126	0.16598	0.13659	0.1041	0.069736	0.055906												7.16	0.18897	0.16613	0.13928	0.10612	0.071675	0.054144	0	0
7.17	0.19196	0.16674	0.13722	0.10442	0.069497	0.055939												7.17	0.18918	0.16636	0.13922	0.10622	0.071875	0.054276	0	0
7.18	0.19219	0.1671	0.13733	0.10454	0.069464	0.056359												7.18	0.18971	0.16645	0.13951	0.10618	0.072267	0.054006	0	0
7.19	0.19117	0.16705	0.1376	0.10415	0.06963	0.05653												7.19	0.19074	0.16675	0.13898	0.10615	0.072486	0.054446	0	0
7.2	0.19069	0.16675	0.13791	0.10361	0.069955	0.056524												7.2	0.19084	0.16672	0.13892	0.10639	0.072565	0.054749	0	0
7.21	0.1904	0.16647	0.13782	0.10359	0.070028	0.056747												7.21	0.19087	0.16576	0.1388	0.10656	0.072486	0.054315	0	0
7.22	0.19062	0.1662	0.13742	0.10385	0.070088	0.05703												7.22	0.19063	0.16496	0.13837	0.10634	0.072273	0.054683	0	0
7.23	0.19111	0.16639	0.13733	0.10386	0.070082	0.056701												7.23	0.1901	0.16496	0.13777	0.10634	0.072233	0.054801	0	0
7.24	0.19169	0.16612	0.13694	0.10372	0.070174	0.056195												7.24	0.18945	0.16491	0.13743	0.10664	0.072406	0.054847	0	0
7.25	0.19101	0.16582	0.13646	0.10369	0.070427	0.056044												7.25	0.18917	0.1651	0.13694	0.1066	0.072605	0.055229	0	0
7.26	0.18985	0.1657	0.13674	0.10367	0.070467	0.055682												7.26	0.1889	0.16572	0.13644	0.10647	0.073017	0.055347	0	0
7.27	0.18947	0.16572	0.13708	0.10388	0.0705	0.055314												7.27	0.18856	0.16678	0.13727	0.10648	0.073296	0.054663	0	0
7.28	0.18947	0.16562	0.1371	0.10414	0.070314	0.055373												7.28	0.1892	0.16698	0.13718	0.10627	0.073602	0.055452	0	0
7.29	0.19053	0.16553	0.13653	0.10425	0.070553	0.056018												7.29	0.18942	0.16755	0.13778	0.10627	0.074146	0.054933	0	0
7.3	0.19105	0.16546	0.13641	0.1045	0.071111	0.057063												7.3	0.19018	0.16813	0.13846	0.10639	0.074578	0.054966	0	0
7.31	0.19112	0.16568	0.1367	0.10423	0.071636	0.057569												7.31	0.19115	0.16887	0.13895	0.10661	0.074731	0.054716	0	0
7.32	0.19085	0.16569	0.13663	0.10402	0.072047	0.057385												7.32	0.192	0.16959	0.13934	0.1068	0.074658	0.054611	0	0
7.33	0.19014	0.16519	0.13686	0.10388	0.072047	0.056774												7.33	0	0	0	0	0	0	0	0
7.34	0.18973	0.1648	0.13666	0.10394	0.071735	0.056366												7.34	0	0	0	0	0	0	0	0
7.35	0.18935	0.16515	0.1372	0.1039	0.071722	0.055781												7.35	0	0	0	0	0	0	0	0
7.36	0.18917	0.16602	0.13689	0.10389	0.072021	0.055794												7.36	0	0	0	0	0	0	0	0
7.37	0.18929	0.16632	0.1369	0.10386	0.072957	0.055557												7.37	0	0	0	0	0	0	0	0
7.38	0.19003	0.16557	0.1365	0.10434	0.073688	0.05515												7.38	0	0	0	0	0	0	0	0
7.39	0.19042	0.16474	0.13608	0.10495	0.074232	0.054907												7.39	0	0	0	0	0	0	0	0
7.4	0.1901	0.16442	0.13594	0.10544	0.074252	0.054644												7.4	0	0	0	0	0	0	0	0
7.41	0.19	0.164	0.1357	0.10612	0.074186	0.054565												7.41	0	0	0	0	0	0	0	0
7.42	0.19076	0.16442	0.1361	0.10693	0.074053	0.054256												7.42	0	0	0	0	0	0	0	0
7.43	0.19115	0.16517	0.13538	0.10659	0.073894	0.053835												7.43	0	0	0	0	0	0	0	0
7.44	0.19077	0.16568	0.13435	0.10612	0.074159	0.053999												7.44	0	0	0	0	0	0	0	0
7.45	0.19053	0.16609	0.13444	0.10597	0.074445	0.055235												7.45	0	0	0	0	0	0	0	0
7.46	0.19004	0.1662	0.13599	0.10618	0.074312	0.055209												7.46	0	0	0	0	0	0	0	0
7.47	0.19	0.16689	0.13645	0.10629	0.074319	0.056353												7.47	0	0	0	0	0	0	0	0
7.48	0.1895	0.16792	0.13765	0.10614	0.074033	0.057076												7.48	0	0	0	0	0	0	0	0
7.49	0.19024	0.16764	0.13743	0.10621	0.074352	0.05799												7.49	0	0	0	0	0	0	0	0
7.5	0.19153	0.1675	0.13769	0.10632	0.074432	0.057622												7.5	0	0	0	0	0	0	0	0
7.51	0.19246	0.16745	0.13725	0.10655	0.074199	0.057346												7.51	0	0	0	0	0	0	0	0
7.52	0.19165	0.16724	0.13739	0.10688	0.073455	0.055985												7.52	0	0	0	0	0	0	0	0
7.53	0.19172	0.16707	0.13667	0.10753	0.072878	0.05609												7.53	0	0	0	0	0	0	0	0
7.54	0.19176	0.16602	0.13703	0.10785	0.072685	0.055525												7.54	0	0	0	0	0	0	0	0
7.55	0.19239	0.16458	0.1373	0.10791	0.072818	0.055308												7.55	0	0	0	0	0	0	0	0
7.56	0.19292	0.16351	0.13637	0.10773	0.073064	0.055945												7.56	0	0	0	0	0	0	0	0
7.57	0.19309	0.1627	0.13606	0.10753	0.072951	0.055991												7.57	0	0	0	0	0	0	0	0
7.58	0.19339	0.16181	0.13536	0.1076	0.072944	0.056221												7.58	0	0	0	0	0	0	0	0
7.59	0.19314	0.16132	0.13481	0.10716	0.072791	0.05588												7.59	0	0	0	0	0	0	0	0
7.6	0.19268	0.16113	0.13418	0.10669	0.072698	0.05607												7.6	0	0	0	0	0	0	0	0
7.61	0.19221	0.16215	0.1352	0.10615	0.072871	0.055728												7.61	0	0	0	0	0	0	0	0
7.62	0.19236	0.16412	0.13651	0.10561	0.07307	0.055327												7.62	0	0	0	0	0	0	0	0
7.63	0.19377	0.16576	0.13721	0.10536	0.073263	0.055669												7.63	0	0	0	0	0	0	0	0
7.64	0.19399	0.16652	0.13811	0.10541	0.073794	0.055143												7.64	0	0	0	0	0	0	0	0
7.65	0.19342	0.1684	0.13896	0.10543	0.07404	0.055551												7.65	0	0	0	0	0	0	0	0
7.66	0.1923	0.16968	0.13986	0.10574	0.073907	0.05559												7.66	0	0	0	0	0	0	0	0
7.67	0.1917	0.16977	0.14066	0.10631	0.073455	0.055097												7.67	0	0	0	0	0	0	0	0
7.68	0.19248	0.16941	0.1409	0.10702	0.073137	0.055018												7.68	0	0	0	0	0	0	0	0
7.69	0.19447	0.16936	0.14078	0.10736	0.072844	0.05536												7.69	0	0	0	0	0	0	0	0
7.7	0.19565	0.1693	0.14086	0.10754	0.072765	0.055288												7.7	0	0	0	0	0	0	0	0
7.71	0.19524	0.16938	0.14077	0.10726	0.072851	0.055715												7.71	0	0	0	0	0	0	0	0
7.72	0.19441	0.16927	0.14025	0.10708	0.072891	0.055847												7.72	0	0	0	0	0	0	0	0
7.73	0.19436	0.16912	0.14046	0.10722	0.072977	0.055472												7.73	0	0	0	0	0	0	0	0
7.74	0.19431	0.16895	0.14046	0.1071	0.072997	0.055091												7.74	0	0	0	0	0	0	0	0
7.75	0.19385	0.16898	0.14014	0.10681	0.072585	0.055525												7.75	0	0	0	0	0	0	0	0
7.76	0.19369	0.16879	0.13983	0.10653	0.072652	0.055584												7.76	0	0	0	0	0	0	0	0
7.77	0.19354	0.16823	0.13978	0.10641	0.072725	0.055998												7.77	0	0	0	0	0	0	0	0
7.78	0.19267	0.16758	0.14007	0.10646	0.072798	0.0563												7.78	0	0	0	0	0	0	0	0
7.79	0.19192	0.16742	0.13989	0.10651	0.073017	0.056668												7.79	0	0	0	0	0	0	0	0
7.8	0.19192	0.16749	0.13996	0.10673	0.07319	0.056195												7.8	0	0	0	0	0	0	0	0
7.81	0.19271	0.1669	0.13974	0.10687	0.073502	0.055906												7.81	0	0	0	0	0	0	0	0
7.82	0.19353	0.16659	0.14046	0.10649	0.073482	0.055104												7.82	0	0	0	0	0	0	0	0
7.83	0.19451	0.16662	0.14016	0.10614	0.073236	0.055978												7.83	0	0	0	0	0	0	0	0
7.84	0.19393	0.16691	0.14045	0.10614	0.073157	0.055926												7.84	0	0	0	0	0	0	0	0
7.85	0.19325	0.16739	0.14076	0.10616	0.072971	0.055518												7.85	0	0	0	0	0	0	0	0
7.86	0.19282	0.16751	0.1404	0.10581	0.072771	0.056254												7.86	0	0	0	0	0	0	0	0
7.87	0.19255	0.1675	0.14018	0.10546	0.072778	0.056557												7.87	0	0	0	0	0	0	0	0
7.88	0.19241	0.16821	0.14007	0.10515	0.072791	0.05676												7.88	0	0	0	0	0	0	0	0
7.89	0.19192	0.16893	0.14031	0.10529	0.072765	0.056826												7.89	0	0	0	0	0	0	0	0
7.9	0.19149	0.16934	0.14018	0.10541	0.072565	0.057181												7.9	0	0	0	0	0	0	0	0
7.91	0.1913	0.16957	0.14002	0.10539	0.072579	0.057267												7.91	0	0	0	0	0	0	0	0
7.92	0.19141	0.16978	0.14012	0.10546	0.07228	0.056511												7.92	0	0	0	0	0	0	0	0
7.93	0.1921	0.16975	0.13915	0.10564	0.071901	0.056235												7.93	0	0	0	0	0	0	0	0
7.94	0.19267	0.16946	0.13894	0.10563	0.071875	0.055827												7.94	0	0	0	0	0	0	0	0
7.95	0.19274	0.16914	0.13951	0.10534	0.071795	0.055354												7.95	0	0	0	0	0	0	0	0
7.96	0.19218	0.1693	0.13958	0.10505	0.071954	0.055492												7.96	0	0	0	0	0	0	0	0
7.97	0.19254	0.1696	0.1397	0.10519	0.072247	0.05561												7.97	0	0	0	0	0	0	0	0
7.98	0.19315	0.1699	0.13988	0.10512	0.072419	0.055446												7.98	0	0	0	0	0	0	0	0
7.99	0.19298	0.16961	0.13944	0.10519	0.072612	0.055742												7.99	0	0	0	0	0	0	0	0
8	0.19254	0.16958	0.13942	0.10537	0.07305	0.055452												8	0	0	0	0	0	0	0	0
8.01	0.19358	0.16914	0.13895	0.10563	0.073296	0.055801
8.02	0.19486	0.1683	0.13885	0.10573	0.073509	0.055649
8.03	0.1953	0.16748	0.13925	0.10589	0.073422	0.055518
8.04	0.19627	0.16704	0.1392	0.10598	0.073024	0.055893
8.05	0.1971	0.16695	0.13909	0.1058	0.072658	0.055873
8.06	0.19627	0.16726	0.13918	0.10544	0.072539	0.056004
8.07	0.19561	0.16744	0.13903	0.10491	0.072605	0.056379
8.08	0.19596	0.16751	0.13856	0.10518	0.072791	0.056793
8.09	0.19607	0.16755	0.13843	0.10546	0.072838	0.056484
8.1	0.19611	0.16781	0.1382	0.10573	0.072884	0.056498
8.11	0.19631	0.16879	0.1379	0.10587	0.072984	0.056208
8.12	0.19615	0.16976	0.13796	0.10602	0.073097	0.055551
8.13	0.19629	0.16996	0.13768	0.1061	0.07309	0.055807
8.14	0.19673	0.16977	0.13769	0.10599	0.073017	0.056609
8.15	0.19638	0.1693	0.13738	0.10634	0.073283	0.056793
8.16	0.19502	0.16871	0.13811	0.10632	0.073568	0.055998
8.17	0.19429	0.16838	0.13813	0.10626	0.073821	0.055972
8.18	0.19436	0.16856	0.13849	0.10613	0.073807	0.055814
8.19	0.19522	0.16834	0.13851	0.10595	0.073728	0.055952
8.2	0.1956	0.16778	0.13915	0.10583	0.073741	0.055551
8.21	0.19622	0.16722	0.13959	0.10625	0.073602	0.055544
8.22	0.19683	0.16671	0.13911	0.10665	0.073343	0.05559
8.23	0.19708	0.16586	0.13853	0.10697	0.072997	0.055393
8.24	0.19745	0.16534	0.13835	0.10651	0.072698	0.055314
8.25	0.19759	0.16511	0.13841	0.10605	0.072738	0.054953
8.26	0.19768	0.16504	0.13799	0.10577	0.072712	0.055012
8.27	0.19781	0.16489	0.13765	0.10597	0.072585	0.054926
8.28	0.19801	0.16485	0.1372	0.10597	0.072413	0.054966
8.29	0.19807	0.16481	0.13764	0.10564	0.072379	0.054933
8.3	0.19791	0.16478	0.13809	0.10544	0.072081	0.054795
8.31	0.19751	0.16488	0.13794	0.10571	0.072034	0.055294
8.32	0.19659	0.1649	0.13817	0.10575	0.072067	0.0554
8.33	0.19576	0.16508	0.13864	0.10544	0.07212	0.055373
8.34	0.19517	0.16499	0.13868	0.10493	0.071768	0.055788
8.35	0.19477	0.1647	0.13877	0.10472	0.071735	0.055551
8.36	0.19439	0.1649	0.13928	0.10498	0.071901	0.0549
8.37	0.19466	0.16542	0.13952	0.10505	0.072074	0.055281
8.38	0.19505	0.16559	0.13918	0.10523	0.072194	0.055998
8.39	0.19488	0.16556	0.13951	0.10514	0.071981	0.055847
8.4	0.19462	0.16609	0.13949	0.105	0.072054	0.055801
8.41	0.19411	0.16685	0.13965	0.10498	0.071968	0.055682
8.42	0.19343	0.1669	0.13928	0.105	0.071682	0.055525
8.43	0.19249	0.16654	0.13937	0.10513	0.07149	0.054644
8.44	0.19233	0.16671	0.13925	0.10511	0.07149	0.054775
8.45	0.19233	0.16714	0.13956	0.10511	0.071649	0.054762
8.46	0.19241	0.16723	0.1398	0.1051	0.071569	0.054243
8.47	0.19276	0.16664	0.13911	0.10504	0.071609	0.054696
8.48	0.19242	0.16603	0.1386	0.10521	0.071888	0.054624
8.49	0.19198	0.16577	0.13853	0.10513	0.071669	0.054361
8.5	0.19233	0.16596	0.13738	0.10551	0.071456	0.054762
8.51	0.19216	0.16668	0.13743	0.1058	0.071304	0.05444
8.52	0.19171	0.16718	0.13721	0.10573	0.071098	0.054111
8.53	0.1912	0.16664	0.13689	0.10565	0.070985	0.053835
8.54	0.19071	0.16643	0.13708	0.10566	0.071104	0.053651
8.55	0.19075	0.16678	0.13712	0.10578	0.07133	0.054026
8.56	0.19029	0.16698	0.13733	0.1059	0.071317	0.054059
8.57	0.18973	0.16683	0.1377	0.10615	0.071436	0.053782
8.58	0.18934	0.16641	0.13831	0.10621	0.071509	0.054085
8.59	0.18869	0.16614	0.13932	0.10614	0.071669	0.053664
8.6	0.18897	0.16613	0.13928	0.10612	0.071675	0.054144
8.61	0.18918	0.16636	0.13922	0.10622	0.071875	0.054276
8.62	0.18971	0.16645	0.13951	0.10618	0.072267	0.054006
8.63	0.19074	0.16675	0.13898	0.10615	0.072486	0.054446
8.64	0.19084	0.16672	0.13892	0.10639	0.072565	0.054749
8.65	0.19087	0.16576	0.1388	0.10656	0.072486	0.054315
8.66	0.19063	0.16496	0.13837	0.10634	0.072273	0.054683
8.67	0.1901	0.16496	0.13777	0.10634	0.072233	0.054801
8.68	0.18945	0.16491	0.13743	0.10664	0.072406	0.054847
8.69	0.18917	0.1651	0.13694	0.1066	0.072605	0.055229
8.7	0.1889	0.16572	0.13644	0.10647	0.073017	0.055347
8.71	0.18856	0.16678	0.13727	0.10648	0.073296	0.054663
8.72	0.1892	0.16698	0.13718	0.10627	0.073602	0.055452
8.73	0.18942	0.16755	0.13778	0.10627	0.074146	0.054933
8.74	0.19018	0.16813	0.13846	0.10639	0.074578	0.054966
8.75	0.19115	0.16887	0.13895	0.10661	0.074731	0.054716
8.76	0.192	0.16959	0.13934	0.1068	0.074658	0.054611
8.77
8.78
8.79
8.8
8.81
8.82
8.83
8.84
8.85
8.86
8.87
8.88
8.89
8.9
8.91
8.92
8.93
8.94
8.95
8.96
8.97
8.98
8.99
9
9.01
9.02
9.03
9.04
9.05
9.06
9.07
9.08
9.09
9.1
9.11
9.12
9.13
9.14
9.15
9.16
9.17
9.18
9.19
9.2
9.21
9.22
9.23
9.24
9.25
9.26
9.27
9.28
9.29
9.3
9.31
9.32
9.33
9.34
9.35
9.36
9.37
9.38
9.39
9.4
9.41
9.42
9.43
9.44
9.45
9.46
9.47
9.48
9.49
9.5
9.51
9.52
9.53
9.54
9.55
9.56
9.57
9.58
9.59
9.6
9.61
9.62
9.63
9.64
9.65
9.66
9.67
9.68
9.69
9.7
9.71
9.72
9.73
9.74
9.75
9.76
9.77
9.78
9.79
9.8
9.81
9.82
9.83
9.84
9.85
9.86
9.87
9.88
9.89
9.9
9.91
9.92
9.93
9.94
9.95
9.96
9.97
9.98
9.99
10
10.01
10.02
10.03
10.04
10.05
10.06
10.07
10.08
10.09
10.1
10.11
10.12
10.13
10.14
10.15
10.16
10.17
10.18
10.19
10.2
10.21
10.22
10.23
10.24
10.25
10.26
10.27
10.28
10.29
10.3
10.31
10.32
10.33
10.34
10.35
10.36
10.37
10.38
10.39
10.4
10.41
10.42
10.43
10.44
10.45
10.46
10.47
10.48
10.49
10.5
10.51
10.52
10.53
10.54
10.55
10.56
10.57
10.58
10.59
10.6
10.61
10.62
10.63
10.64
10.65
10.66
10.67
10.68
10.69
10.7
10.71
10.72
10.73
10.74
10.75
10.76
10.77
10.78
10.79
10.8
10.81
10.82
10.83
10.84
10.85
10.86
10.87
10.88
10.89
10.9
10.91
10.92
10.93
10.94
10.95
10.96
10.97
10.98
10.99
11
11.01
11.02
11.03
11.04
11.05
11.06
11.07
11.08
11.09
11.1
11.11
11.12
11.13
11.14
11.15
11.16
11.17
11.18
11.19
11.2
11.21
11.22
11.23
11.24
11.25
11.26
11.27
11.28
11.29
11.3
11.31
11.32
11.33
11.34
11.35
11.36
11.37
11.38
11.39
11.4
11.41
11.42
11.43
11.44
11.45
11.46
11.47
11.48
11.49
11.5
11.51
11.52
11.53
11.54
11.55
11.56
11.57
11.58
11.59
11.6
11.61
11.62
11.63
11.64
11.65
11.66
11.67
11.68
11.69
11.7
11.71
11.72
11.73
11.74
11.75
11.76
11.77
11.78
11.79
11.8
11.81
11.82
11.83
11.84
11.85
11.86
11.87
11.88
11.89
11.9
11.91
11.92
11.93
11.94
11.95
11.96
11.97
11.98
11.99
12
12.01
12.02
12.03
12.04
12.05
12.06
12.07
12.08
12.09
12.1
12.11
12.12
12.13
12.14
12.15
12.16
12.17
12.18
12.19
12.2
12.21
12.22
12.23
12.24
12.25
12.26
12.27
12.28
12.29
12.3
12.31
12.32
12.33
12.34
12.35
12.36
12.37
12.38
12.39
12.4
12.41
12.42
12.43
12.44
12.45
12.46
12.47
12.48
12.49
12.5
12.51
12.52
12.53
12.54
12.55
12.56
12.57
12.58
12.59
12.6
12.61
12.62
12.63
12.64
12.65
12.66
12.67
12.68
12.69
12.7
12.71
12.72
12.73
12.74
12.75
12.76
12.77
12.78
12.79
12.8
12.81
12.82
12.83
12.84
12.85
12.86
12.87
12.88
12.89
12.9
12.91
12.92
12.93
12.94
12.95
12.96
12.97
12.98
12.99
13
13.01
13.02
13.03
13.04
13.05
13.06
13.07
13.08
13.09
13.1
13.11
13.12
13.13
13.14
13.15
13.16
13.17
13.18
13.19
13.2
13.21
13.22
13.23
13.24
13.25
13.26
13.27
13.28
13.29
13.3
13.31
13.32
13.33
13.34
13.35
13.36
13.37
13.38
13.39
13.4
13.41
13.42
13.43
13.44
13.45
13.46
13.47
13.48
13.49
13.5
13.51
13.52
13.53
13.54
13.55
13.56
13.57
13.58
13.59
13.6
13.61
13.62
13.63
13.64
13.65
13.66
13.67
13.68
13.69
13.7
13.71
13.72
13.73
13.74
13.75
13.76
13.77
13.78
13.79
13.8
13.81
13.82
13.83
13.84
13.85
13.86
13.87
13.88
13.89
13.9
13.91
13.92
13.93
13.94
13.95
13.96
13.97
13.98
13.99
14
14.01
14.02
14.03
14.04
14.05
14.06
14.07
14.08
14.09
14.1
14.11
14.12
14.13
14.14
14.15
14.16
14.17
14.18
14.19
14.2
14.21
14.22
14.23
14.24
14.25
14.26
14.27
14.28
14.29
14.3
14.31
14.32
14.33
14.34
14.35
14.36
14.37
14.38
14.39
14.4
14.41
14.42
14.43
14.44
14.45
14.46
14.47
14.48
14.49
14.5
14.51
14.52
14.53
14.54
14.55
14.56
14.57
14.58
14.59
14.6
14.61
14.62
14.63
14.64
14.65
14.66
14.67
14.68
14.69
14.7
14.71
14.72
14.73
14.74
14.75
14.76
14.77
14.78
14.79
14.8
14.81
14.82
14.83
14.84
14.85
14.86
14.87
14.88
14.89
14.9
14.91
14.92
14.93
14.94
14.95
14.96
14.97
14.98
14.99
15
15.01
15.02
15.03
15.04
15.05
15.06
15.07
15.08
15.09
15.1
15.11
15.12
15.13
15.14
15.15
15.16
15.17
15.18
15.19
15.2
15.21
15.22
15.23
15.24
15.25
15.26
15.27
15.28
15.29
15.3
15.31
15.32
15.33
15.34
15.35
15.36
15.37
15.38
15.39
15.4
15.41
15.42
15.43
15.44
15.45
15.46
15.47
15.48
15.49
15.5
15.51
15.52
15.53
15.54
15.55
15.56
15.57
15.58
15.59
15.6
15.61
15.62
15.63
15.64
15.65
15.66
15.67
15.68
15.69
15.7
15.71
15.72
15.73
15.74
15.75
15.76
15.77
15.78
15.79
15.8
15.81
15.82
15.83
15.84
15.85
15.86
15.87
15.88
15.89
15.9
15.91
15.92
15.93
15.94
15.95
15.96
15.97
15.98
15.99
16
16.01
16.02
16.03
16.04
16.05
16.06
16.07
16.08
16.09
16.1
16.11
16.12
16.13
16.14
16.15
16.16
16.17
16.18
16.19
16.2
16.21
16.22
16.23
16.24
16.25
16.26
16.27
16.28
16.29
16.3
16.31
16.32
16.33
16.34
16.35
16.36
16.37
16.38
16.39
16.4
16.41
16.42
16.43
16.44
16.45
16.46
16.47
16.48
16.49
16.5
16.51
16.52
16.53
16.54
16.55
16.56
16.57
16.58
16.59
16.6
16.61
16.62
16.63
16.64
16.65
16.66
16.67
16.68
16.69
16.7
16.71
16.72
16.73
16.74
16.75
16.76
16.77
16.78
16.79
16.8
16.81
16.82
16.83
16.84
16.85
16.86
16.87
16.88
16.89
16.9
16.91
16.92
16.93
16.94
16.95
16.96
16.97
16.98
16.99
17
17.01
17.02
17.03
17.04
17.05
17.06
17.07
17.08
17.09
17.1
17.11
17.12
17.13
17.14
17.15
17.16
17.17
17.18
17.19
17.2
17.21
17.22
17.23
17.24
17.25
17.26
17.27
17.28
17.29
17.3
17.31
17.32
17.33
17.34
17.35
17.36
17.37
17.38
17.39
17.4
17.41
17.42
17.43
17.44
17.45
17.46
17.47
17.48
17.49
17.5
17.51
17.52
17.53
17.54
17.55
17.56
17.57
17.58
17.59
17.6
17.61
17.62
17.63
17.64
17.65
17.66
17.67
17.68
17.69
17.7
17.71
17.72
17.73
17.74
17.75
17.76
17.77
17.78
17.79
17.8
17.81
17.82
17.83
17.84
17.85
17.86
17.87
17.88
17.89
17.9
17.91
17.92
17.93
17.94
17.95
17.96
17.97
17.98
17.99
18
18.01
18.02
18.03
18.04
18.05
18.06
18.07
18.08
18.09
18.1
18.11
18.12
18.13
18.14
18.15
18.16
18.17
18.18
18.19
18.2
18.21
18.22
18.23
18.24
18.25
18.26
18.27
18.28
18.29
18.3
18.31
18.32
18.33
18.34
18.35
18.36
18.37
18.38
18.39
18.4
18.41
18.42
18.43
18.44
18.45
18.46
18.47
18.48
18.49
18.5
18.51
18.52
18.53
18.54
18.55
18.56
18.57
18.58
18.59
18.6
18.61
18.62
18.63
18.64
18.65
18.66
18.67
18.68
18.69
18.7
18.71
18.72
18.73
18.74
18.75
18.76
18.77
18.78
18.79
18.8
18.81
18.82
18.83
18.84
18.85
18.86
18.87
18.88
18.89
18.9
18.91
18.92
18.93
18.94
18.95
18.96
18.97
18.98
18.99
19
19.01
19.02
19.03
19.04
19.05
19.06
19.07
19.08
19.09
19.1
19.11
19.12
19.13
19.14
19.15
19.16
19.17
19.18
19.19
19.2
19.21
19.22
19.23
19.24
19.25
19.26
19.27
19.28
19.29
19.3
19.31
19.32
19.33
19.34
19.35
19.36
19.37
19.38
19.39
19.4
19.41
19.42
19.43
19.44
19.45
19.46
19.47
19.48
19.49
19.5
19.51
19.52
19.53
19.54
19.55
19.56
19.57
19.58
19.59
19.6
19.61
19.62
19.63
19.64
19.65
19.66
19.67
19.68
19.69
19.7
19.71
19.72
19.73
19.74
19.75
19.76
19.77
19.78
19.79
19.8
19.81
19.82
19.83
19.84
19.85
19.86
19.87
19.88
19.89
19.9
19.91
19.92
19.93
19.94
19.95
19.96
19.97
19.98
[truncated: 467 more rows]

## Sheet: C3
相对时间(s)	T1	T2	T3	T4	T5	T6					H=0.117m							脉动	T1	T2	T3	T4	T5	T6	T7	T8
0	0.070068	0.040489	0.010244	-0.0017327	-0.0030209	0.0078898				0	0.0941		0.10639	0.11987	0.098519			0	0.18155	0.15077	0.126	0.09036	0.071616	0.049398	0	0
0.01	0.069946	0.0406	0.010604	-0.0015769	-0.0029013	0.0076071				0.02	0.09492		0.0954951	0.0725536	0.0561941			0.01	0.1812	0.14999	0.12735	0.089992	0.071078	0.047682	0	0
0.02	0.070041	0.040628	0.010454	-0.0016194	-0.0029877	0.0076925				0.04	0.09492	Ps	0.0108949	0.0473164	0.0423249			0.02	0.18107	0.14982	0.12572	0.08786	0.069756	0.045848	0	0
0.03	0.070014	0.04053	0.010395	-0.0016761	-0.0029943	0.007686				0.06	0.09464	H	0.115933					0.03	0.18073	0.14989	0.1232	0.086033	0.06793	0.04329	0	0
0.04	0.069906	0.040426	0.010761	-0.0016832	-0.0030474	0.007515				0.08	0.0941							0.04	0.18103	0.15002	0.12076	0.084985	0.065432	0.042521	0	0
0.05	0.069771	0.040558	0.010932	-0.0015344	-0.0029345	0.0073573				0.1	0.09492							0.05	0.18105	0.15002	0.12047	0.084135	0.063752	0.041062	0	0
0.06	0.070068	0.040489	0.010244	-0.0017327	-0.0030209	0.0078898				0.12	0.09492							0.06	0.18198	0.14979	0.11932	0.083505	0.061859	0.040654	0	0
0.07	0.069946	0.0406	0.010604	-0.0015769	-0.0029013	0.0076071				0.14	0.09464							0.07	0.18221	0.14985	0.11982	0.083739	0.061587	0.039004	0	0
0.08	0.070041	0.040628	0.010454	-0.0016194	-0.0029877	0.0076925				0.16	0.09464							0.08	0.18257	0.1501	0.12014	0.083427	0.062205	0.038222	0	0
0.09	0.070014	0.04053	0.010395	-0.0016761	-0.0029943	0.007686				0.18	0.09519							0.09	0.18305	0.15053	0.11994	0.08364	0.06174	0.039169	0	0
0.1	0.069906	0.040426	0.010761	-0.0016832	-0.0030474	0.007515				0.2	0.09519							0.1	0.1826	0.15106	0.12075	0.084716	0.061633	0.039721	0	0
0.11	0.070068	0.040489	0.010244	-0.0017327	-0.0030209	0.0078898				0.22	0.09519							0.11	0.18252	0.1517	0.12112	0.085637	0.061182	0.039767	0	0
0.12	0.069946	0.0406	0.010604	-0.0015769	-0.0029013	0.0076071				0.24	0.09492							0.12	0.18281	0.15216	0.12108	0.08655	0.061022	0.040621	0	0
0.13	0.070041	0.040628	0.010454	-0.0016194	-0.0029877	0.0076925				0.26	0.09519							0.13	0.18298	0.1528	0.12145	0.087726	0.062085	0.0431	0	0
0.14	0.070014	0.04053	0.010395	-0.0016761	-0.0029943	0.007686				0.28	0.09656							0.14	0.18298	0.15319	0.12246	0.088575	0.063035	0.045085	0	0
0.15	0.069906	0.040426	0.010761	-0.0016832	-0.0030474	0.007515				0.3	0.09601							0.15	0.1837	0.15363	0.12321	0.088951	0.063865	0.045164	0	0
0.16	0.069771	0.040558	0.010932	-0.0015344	-0.0029345	0.0073573				0.32	0.09574							0.16	0.18417	0.15376	0.12483	0.089709	0.064682	0.045493	0	0
0.17	0.070068	0.040489	0.010244	-0.0017327	-0.0030209	0.0078898				0.34	0.09464							0.17	0.18512	0.15426	0.1257	0.090247	0.065133	0.046459	0	0
0.18	0.069946	0.0406	0.010604	-0.0015769	-0.0029013	0.0076071				0.36	0.09492							0.18	0.18681	0.15494	0.1259	0.090764	0.06504	0.04734	0	0
0.19	0.070041	0.040628	0.010454	-0.0016194	-0.0029877	0.0076925				0.38	0.09437							0.19	0.18854	0.15546	0.12677	0.091118	0.065034	0.048221	0	0
0.2	0.070014	0.04053	0.010395	-0.0016761	-0.0029943	0.007686				0.4	0.09519							0.2	0.19022	0.15581	0.12739	0.091274	0.065094	0.049477	0	0
0.21	0.069906	0.040426	0.010761	-0.0016832	-0.0030474	0.007515				0.42	0.09547							0.21	0.19097	0.15631	0.12794	0.091613	0.065286	0.051508	0	0
0.22	0.069771	0.040558	0.010932	-0.0015344	-0.0029345	0.0073573				0.44	0.09492							0.22	0.1914	0.15678	0.1278	0.091783	0.065917	0.055663	0	0
0.23	0.070068	0.040489	0.010244	-0.0017327	-0.0030209	0.0078898				0.46	0.09437							0.23	0.19121	0.15747	0.12829	0.092024	0.067279	0.057918	0	0
0.24	0.069946	0.0406	0.010604	-0.0015769	-0.0029013	0.0076071				0.48	0.09629							0.24	0.19166	0.15802	0.12873	0.092378	0.068315	0.057582	0	0
0.25	0.070041	0.040628	0.010454	-0.0016194	-0.0029877	0.0076925				0.5	0.09519							0.25	0.19152	0.15792	0.12926	0.092499	0.068826	0.054769	0	0
0.26	0.070014	0.04053	0.010395	-0.0016761	-0.0029943	0.007686				0.52	0.09547							0.26	0.19126	0.15796	0.12993	0.092364	0.069318	0.05369	0	0
0.27	0.069906	0.040426	0.010761	-0.0016832	-0.0030474	0.007515				0.54	0.09547							0.27	0.19116	0.15856	0.12991	0.092456	0.069484	0.056682	0	0
0.28	0.069771	0.040558	0.010932	-0.0015344	-0.0029345	0.0073573				0.56	0.09327							0.28	0.191	0.15984	0.13023	0.092909	0.069783	0.060159	0	0
0.29	0.069872	0.040565	0.010617	-0.0016477	-0.002888	0.0075808				0.58	0.09574							0.29	0.19143	0.16077	0.12983	0.093405	0.069862	0.060495	0	0
0.3	0.069771	0.040607	0.010912	-0.0016548	-0.0029212	0.0074296				0.6	0.09464							0.3	0.19128	0.161	0.13046	0.094007	0.069617	0.059232	0	0
0.31	0.070034	0.040586	0.010152	-0.0015769	-0.0029677	0.0079292				0.62	0.09875							0.31	0.19116	0.16062	0.13028	0.094566	0.069205	0.060402	0	0
0.32	0.069771	0.040614	0.010827	-0.0017044	-0.0028814	0.0073967				0.64	0.09547							0.32	0.19105	0.16015	0.13023	0.094899	0.068886	0.061711	0	0
0.33	0.069886	0.040635	0.010539	-0.001839	-0.0028615	0.0076794				0.66	0.09793							0.33	0.19091	0.15981	0.12923	0.094998	0.068534	0.063341	0	0
0.34	0.07	0.040621	0.010578	-0.001584	-0.0028482	0.007686				0.68	0.0993							0.34	0.19014	0.15944	0.12883	0.095027	0.069723	0.063229	0	0
0.35	0.069967	0.040607	0.010742	-0.0015982	-0.002888	0.0073573				0.7	0.10231							0.35	0.18988	0.15933	0.1287	0.094489	0.071138	0.060711	0	0
0.36	0.070108	0.040565	0.010552	-0.001669	-0.0029279	0.0075939				0.72	0.13135							0.36	0.18923	0.15947	0.12877	0.093462	0.070553	0.056603	0	0
0.37	0.069987	0.040614	0.01101	-0.0016336	-0.0028282	0.0073901				0.74	0.14423							0.37	0.18882	0.15954	0.12868	0.092775	0.069995	0.054354	0	0
0.38	0.070277	0.0406	0.010539	-0.0015911	-0.0028747	0.00787				0.76	0.15437							0.38	0.18847	0.15907	0.12853	0.092371	0.070148	0.053013	0	0
0.39	0.070324	0.040649	0.010676	-0.0017044	-0.0030209	0.0077254				0.78	0.16286							0.39	0.18827	0.15849	0.1279	0.091783	0.068321	0.051317	0	0
0.4	0.070135	0.040677	0.011023	-0.0016336	-0.0029345	0.0074624				0.8	0.16861							0.4	0.18803	0.1579	0.12682	0.091181	0.065751	0.049286	0	0
0.41	0.070358	0.040683	0.010709	-0.001499	-0.0029345	0.0076728				0.82	0.17491							0.41	0.18759	0.1579	0.12677	0.090537	0.06427	0.047136	0	0
0.42	0.070371	0.040816	0.010879	-0.0015769	-0.002888	0.0074033				0.84	0.17628							0.42	0.1875	0.15782	0.12653	0.089737	0.064556	0.045959	0	0
0.43	0.070493	0.040864	0.010807	-0.0016761	-0.0029013	0.0076005				0.86	0.17546							0.43	0.18757	0.15723	0.12618	0.089616	0.065054	0.045203	0	0
0.44	0.070709	0.040816	0.010781	-0.0015557	-0.0029279	0.0077386				0.88	0.17519							0.44	0.18773	0.15653	0.12579	0.089716	0.064569	0.044618	0	0
0.45	0.07083	0.040851	0.010709	-0.0017115	-0.0029544	0.0077977				0.9	0.17738							0.45	0.18821	0.15585	0.12512	0.089836	0.063261	0.046308	0	0
0.46	0.07052	0.040934	0.011043	-0.0016973	-0.0029079	0.0074822				0.92	0.18176							0.46	0.18834	0.15575	0.12493	0.09007	0.06257	0.046985	0	0
0.47	0.070668	0.040934	0.010755	-0.0015982	-0.0029478	0.0078832				0.94	0.18505							0.47	0.18817	0.15608	0.12523	0.089893	0.06243	0.048122	0	0
0.48	0.07029	0.041094	0.011298	-0.0015415	-0.0028349	0.0073638				0.96	0.18669							0.48	0.18813	0.15634	0.12484	0.089192	0.062995	0.053	0	0
0.49	0.070439	0.041108	0.011128	-0.0016548	-0.0028747	0.0075939				0.98	0.18752							0.49	0.18799	0.1568	0.12493	0.08859	0.063925	0.056195	0	0
0.5	0.070506	0.041296	0.010932	-0.001584	-0.0029079	0.0077846				1	0.19108							0.5	0.18753	0.15703	0.12545	0.088568	0.06441	0.054979	0	0
0.51	0.070425	0.041414	0.011429	-0.0014636	-0.0028615	0.0074033				1.02	0.19574							0.51	0.1871	0.15706	0.1257	0.088795	0.065419	0.053697	0	0
0.52	0.070904	0.041693	0.011541	-0.0016902	-0.0029611	0.0075545				1.04	0.19711							0.52	0.18693	0.15707	0.12595	0.089446	0.066874	0.053204	0	0
0.53	0.071154	0.041832	0.011312	-0.0016477	-0.0029943	0.00787				1.06	0.19628							0.53	0.18705	0.1571	0.12668	0.090502	0.066854	0.051646	0	0
0.54	0.071397	0.042027	0.011541	-0.0015627	-0.002815	0.0076925				1.08	0.19464							0.54	0.1878	0.15722	0.12733	0.091436	0.066794	0.05091	0	0
0.55	0.0717	0.042417	0.011639	-0.0015982	-0.0027552	0.0076071				1.1	0.19437							0.55	0.18821	0.15767	0.12879	0.09286	0.067969	0.051179	0	0
0.56	0.072233	0.042688	0.011966	-0.0017044	-0.0029611	0.0074756				1.12	0.19601							0.56	0.1889	0.15794	0.12932	0.094184	0.069457	0.053079	0	0
0.57	0.072948	0.043071	0.012006	-0.0015415	-0.0029013	0.0077583				1.14	0.19601							0.57	0.18904	0.15848	0.1303	0.095636	0.07216	0.05511	0	0
0.58	0.073238	0.04353	0.012641	-0.0016194	-0.0028548	0.0074164				1.16	0.19793							0.58	0.18941	0.15881	0.13078	0.096925	0.073336	0.058542	0	0
0.59	0.074182	0.044024	0.012569	-0.0017398	-0.0029877	0.0079752				1.18	0.19711							0.59	0.19018	0.15913	0.13056	0.098228	0.075408	0.061967	0	0
0.6	0.074938	0.044783	0.01327	-0.0013786	-0.0029212	0.0076465				1.2	0.19574							0.6	0.19053	0.15946	0.13014	0.099233	0.076059	0.063933	0	0
0.61	0.075754	0.04575	0.013977	-0.0015061	-0.0028947	0.0074953				1.22	0.19765							0.61	0.19095	0.16019	0.12998	0.099927	0.076491	0.065938	0	0
0.62	0.077076	0.046822	0.014521	-0.0016194	-0.002888	0.0077057				1.24	0.20094							0.62	0.19099	0.16087	0.12999	0.10074	0.077932	0.065754	0	0
0.63	0.078796	0.048096	0.015385	-0.0015132	-0.0028947	0.0077386				1.26	0.20176							0.63	0.19085	0.1615	0.13013	0.10066	0.08027	0.067693	0	0
0.64	0.08034	0.049725	0.016531	-0.0014565	-0.0029279	0.0076465				1.28	0.20258							0.64	0.19099	0.16178	0.1304	0.099877	0.081771	0.072039	0	0
0.65	0.08231	0.051715	0.018319	-0.0015911	-0.0029212	0.0075413				1.3	0.20313							0.65	0.19109	0.16218	0.13086	0.10034	0.083212	0.077055	0	0
0.66	0.084765	0.054263	0.02071	-0.0014848	-0.0029412	0.0075874				1.32	0.20258							0.66	0.19132	0.16245	0.13055	0.10048	0.082853	0.077331	0	0
0.67	0.087463	0.056949	0.024102	-0.0014069	-0.0027419	0.007423				1.34	0.20176							0.67	0.19174	0.16272	0.13035	0.10083	0.081565	0.074681	0	0
0.68	0.091139	0.060353	0.02737	-0.00070566	-0.0029146	0.0078174				1.36	0.1982							0.68	0.19213	0.16281	0.12974	0.099835	0.08011	0.074418	0	0
0.69	0.09468	0.064104	0.032564	0.013439	-0.0028947	0.0079095				1.38	0.20258							0.69	0.19306	0.16284	0.12955	0.10064	0.08118	0.074096	0	0
0.7	0.098241	0.068628	0.040036	0.06614	-0.0028216	0.0073112				1.4	0.19984							0.7	0.19356	0.16281	0.12971	0.10064	0.084294	0.072499	0	0
0.71	0.10236	0.073438	0.046101	0.10525	-0.0028747	0.0076991				1.42	0.19765							0.71	0.19368	0.16304	0.13041	0.099927	0.083624	0.06931	0	0
0.72	0.10625	0.078143	0.052001	0.10639	-0.0014599	0.0074822				1.44	0.19957							0.72	0.19334	0.16378	0.13163	0.10074	0.082116	0.06624	0	0
0.73	0.11003	0.081651	0.0554	0.089609	0.043408	0.0073836				1.46	0.19902							0.73	0.19277	0.16409	0.13194	0.10139	0.080867	0.06367	0	0
0.74	0.11453	0.084582	0.058347	0.067373	0.11264	0.0075479				1.48	0.19902							0.74	0.19226	0.16435	0.13261	0.10081	0.078795	0.060514	0	0
0.75	0.11869	0.08763	0.059893	0.047408	0.086838	0.0080738				1.5	0.19738							0.75	0.19196	0.16457	0.13367	0.10093	0.077912	0.05847	0	0
0.76	0.12279	0.091869	0.063456	0.028554	0.11987	0.0074362				1.52	0.19765							0.76	0.19211	0.16475	0.13399	0.10161	0.077846	0.057306	0	0
0.77	0.12659	0.095934	0.065794	0.024999	0.092397	0.0048395				1.54	0.19765							0.77	0.19219	0.16475	0.13425	0.10239	0.076863	0.056215	0	0
0.78	0.13033	0.10022	0.069723	0.037032	0.096156	0.0077057				1.56	0.19656							0.78	0.19253	0.16474	0.13434	0.10251	0.076623	0.057175	0	0
0.79	0.13428	0.10434	0.074281	0.050354	0.09591	0.0077911				1.58	0.19656							0.79	0.19318	0.1649	0.13367	0.10328	0.077308	0.058365	0	0
0.8	0.13764	0.1078	0.078682	0.05636	0.093526	0.0098093				1.6	0.19738							0.8	0.193	0.16506	0.1344	0.10491	0.07831	0.057825	0	0
0.81	0.14045	0.1113	0.082579	0.0575	0.077533	0.0083696				1.62	0.19847							0.81	0.19265	0.16608	0.13479	0.10481	0.078071	0.05939	0	0
0.82	0.14336	0.11481	0.086613	0.061013	0.062915	0.031201				1.64	0.19984							0.82	0.19183	0.168	0.13636	0.10366	0.078045	0.06081	0	0
0.83	0.14616	0.1182	0.090542	0.066247	0.050063	0.037216				1.66	0.19984							0.83	0.1917	0.17085	0.13812	0.10309	0.078111	0.060192	0	0
0.84	0.14844	0.12133	0.092598	0.065914	0.05535	0.046939				1.68	0.20286							0.84	0.19198	0.17255	0.13944	0.10365	0.077507	0.059653	0	0
0.85	0.15018	0.12394	0.093378	0.063357	0.066754	0.041693				1.7	0.20286							0.85	0.1925	0.17219	0.14072	0.10437	0.076697	0.058858	0	0
0.86	0.15188	0.12541	0.094432	0.062026	0.073548	0.045677				1.72	0.20615							0.86	0.19288	0.17069	0.1394	0.10311	0.076623	0.05918	0	0
0.87	0.15386	0.12721	0.095925	0.068442	0.081678	0.055097				1.74	0.20669							0.87	0.19395	0.17049	0.13811	0.10216	0.07754	0.059778	0	0
0.88	0.15482	0.12864	0.09768	0.076239	0.084786	0.058443				1.76	0.20615							0.88	0.19579	0.17138	0.13835	0.1026	0.078603	0.060587	0	0
0.89	0.15727	0.12982	0.099494	0.075779	0.084872	0.074175				1.78	0.20752							0.89	0.1963	0.17228	0.1393	0.10311	0.079944	0.060665	0	0
0.9	0.15988	0.13047	0.10113	0.072776	0.082534	0.097553				1.8	0.20697							0.9	0.1971	0.17312	0.1398	0.10337	0.081153	0.06175	0	0
0.91	0.16218	0.13128	0.10185	0.071346	0.074086	0.098519				1.82	0.20642							0.91	0.19706	0.17276	0.14063	0.10411	0.084075	0.064183	0	0
0.92	0.16368	0.13222	0.10283	0.069823	0.067704	0.093194				1.84	0.20478							0.92	0.19758	0.17251	0.14084	0.10547	0.087542	0.065589	0	0
0.93	0.16372	0.13259	0.10287	0.06301	0.069597	0.089821				1.86	0.20204							0.93	0.19935	0.17265	0.14078	0.10591	0.088804	0.065156	0	0
0.94	0.16401	0.1331	0.10278	0.062047	0.079293	0.084884				1.88	0.1993							0.94	0.20072	0.17212	0.14081	0.10527	0.088359	0.064373	0	0
0.95	0.16475	0.13403	0.10259	0.07444	0.080143	0.075201				1.9	0.19765							0.95	0.20156	0.17168	0.1409	0.10546	0.08909	0.063341	0	0
0.96	0.16565	0.13517	0.10314	0.07626	0.076623	0.069922				1.92	0.19738							0.96	0.20183	0.17194	0.14192	0.10707	0.089501	0.062381	0	0
0.97	0.16636	0.13604	0.1037	0.074497	0.070925	0.067673				1.94	0.19656							0.97	0.20116	0.17255	0.14287	0.1083	0.088804	0.062914	0	0
0.98	0.16634	0.13714	0.1061	0.07483	0.068713	0.067621				1.96	0.19738							0.98	0.20011	0.17287	0.14257	0.10753	0.088439	0.064347	0	0
0.99	0.16702	0.1382	0.10807	0.076763	0.06348	0.071171				1.98	0.20039							0.99	0.19986	0.17234	0.1409	0.10646	0.086851	0.067792	0	0
1	0.16779	0.13915	0.11056	0.079568	0.06154	0.066286				2	0.20176							1	0.19921	0.17143	0.14018	0.1061	0.085144	0.067338	0	0
1.01	0.16849	0.13977	0.11283	0.082223	0.062072	0.060869				2.02	0.20286							1.01	0.19806	0.17106	0.14031	0.10648	0.083305	0.064649	0	0
1.02	0.16951	0.14038	0.1155	0.084008	0.063267	0.06081				2.04	0.20615							1.02	0.19642	0.17021	0.14033	0.10765	0.081458	0.061632	0	0
1.03	0.17092	0.1413	0.11636	0.08381	0.066203	0.05369				2.06	0.20779							1.03	0.19631	0.16938	0.13954	0.10886	0.080642	0.059456	0	0
1.04	0.17226	0.14279	0.11629	0.083845	0.066694	0.04922				2.08	0.20971							1.04	0.19661	0.16956	0.1407	0.10736	0.079327	0.057885	0	0
1.05	0.17397	0.14467	0.116	0.084192	0.065705	0.047452				2.1	0.21108							1.05	0.19508	0.1692	0.14302	0.10671	0.07762	0.056938	0	0
1.06	0.17532	0.14627	0.11532	0.084093	0.063493	0.0445				2.12	0.21272							1.06	0.19424	0.16896	0.14484	0.10763	0.076212	0.056991	0	0
1.07	0.17649	0.14628	0.11428	0.08291	0.059767	0.041759				2.14	0.21135							1.07	0.19517	0.16933	0.14634	0.1077	0.075275	0.056544	0	0
1.08	0.17694	0.14562	0.11354	0.081593	0.056353	0.041463				2.16	0.20971							1.08	0.19581	0.17019	0.14608	0.10733	0.073834	0.054953	0	0
1.09	0.17666	0.14467	0.1128	0.079908	0.056791	0.04427				2.18	0.20916							1.09	0.19365	0.169	0.14708	0.10505	0.072884	0.053697	0	0
1.1	0.17659	0.14397	0.11173	0.078399	0.057097	0.047997				2.2	0.20478							1.1	0.19138	0.16882	0.15095	0.10333	0.072127	0.053165	0	0
1.11	0.17554	0.14387	0.11234	0.077571	0.055051	0.051475				2.22	0.20258							1.11	0.19174	0.1687	0.1517	0.10122	0.071397	0.054197	0	0
1.12	0.17461	0.14372	0.11321	0.07711	0.054068	0.054295				2.24	0.20094							1.12	0.19193	0.16886	0.14926	0.099502	0.072014	0.055413	0	0
1.13	0.17466	0.14387	0.1141	0.076912	0.056765	0.056938				2.26	0.20258							1.13	0.19179	0.16843	0.14779	0.099375	0.071888	0.055958	0	0
1.14	0.17507	0.14406	0.11488	0.077039	0.057701	0.057996				2.28	0.20368							1.14	0.1923	0.16799	0.14645	0.10056	0.071662	0.05517	0	0
1.15	0.17556	0.14439	0.11509	0.077287	0.057024	0.054282				2.3	0.20231							1.15	0.19267	0.16765	0.14541	0.10207	0.072074	0.054433	0	0
1.16	0.17579	0.14522	0.11591	0.077988	0.055795	0.052494				2.32	0.20313							1.16	0.19238	0.16742	0.14498	0.10401	0.07234	0.054302	0	0
1.17	0.17591	0.14593	0.1169	0.07881	0.054985	0.052409				2.34	0.20587							1.17	0.19135	0.16776	0.14436	0.10458	0.071749	0.054755	0	0
1.18	0.17681	0.14669	0.11728	0.079787	0.054726	0.052573				2.36	0.20779							1.18	0.19076	0.16838	0.14327	0.1042	0.071622	0.05561	0	0
1.19	0.17771	0.14754	0.11831	0.080864	0.058299	0.052474				2.38	0.2108							1.19	0.1914	0.1681	0.1431	0.10415	0.073017	0.056662	0	0
1.2	0.17884	0.14791	0.11904	0.081303	0.061706	0.052994				2.4	0.21163							1.2	0.1923	0.16721	0.14429	0.10342	0.076663	0.05872	0	0
1.21	0.17949	0.14808	0.11948	0.081791	0.062796	0.054939				2.42	0.21135							1.21	0.19316	0.16698	0.14576	0.10268	0.081512	0.061448	0	0
1.22	0.17973	0.14836	0.12073	0.082761	0.064934	0.052349				2.44	0.21272							1.22	0.19476	0.16746	0.14606	0.10331	0.085961	0.063893	0	0
1.23	0.18042	0.14919	0.12099	0.083597	0.068587	0.051048				2.46	0.21135							1.23	0.197	0.16709	0.14574	0.10498	0.0881	0.065958	0	0
1.24	0.18079	0.15011	0.12177	0.084504	0.068049	0.052047				2.48	0.21053							1.24	0.19862	0.16646	0.14484	0.10626	0.088844	0.06768	0	0
1.25	0.18105	0.15093	0.12258	0.085842	0.068235	0.05041				2.5	0.20834							1.25	0.20021	0.16718	0.14488	0.10671	0.088897	0.069895	0	0
1.26	0.18126	0.15151	0.12304	0.087867	0.068773	0.048905				2.52	0.2108							1.26	0.20092	0.16845	0.14531	0.10801	0.089269	0.071585	0	0
1.27	0.18094	0.15196	0.12359	0.089822	0.068766	0.049463				2.54	0.20697							1.27	0.20087	0.16956	0.14519	0.11081	0.08901	0.072472	0	0
1.28	0.1808	0.15218	0.12401	0.09041	0.06971	0.050837				2.56	0.20587							1.28	0.20045	0.1714	0.14499	0.11372	0.088405	0.072893	0	0
1.29	0.18085	0.15284	0.12459	0.089928	0.071709	0.055669				2.58	0.2056							1.29	0.20017	0.17504	0.14409	0.11348	0.088877	0.072696	0	0
1.3	0.18096	0.1537	0.12492	0.089574	0.074319	0.060251				2.6	0.20587							1.3	0.19971	0.17724	0.14417	0.11263	0.090697	0.073196	0	0
1.31	0.18152	0.15409	0.12457	0.090148	0.082169	0.063203				2.62	0.2056							1.31	0.20011	0.17642	0.14467	0.11286	0.092404	0.07403	0	0
1.32	0.18202	0.15374	0.1245	0.091047	0.081532	0.062394				2.64	0.20395							1.32	0.20192	0.17583	0.14509	0.11382	0.092291	0.07499	0	0
1.33	0.1825	0.15347	0.12401	0.091705	0.07843	0.059055				2.66	0.2056							1.33	0.20317	0.17539	0.14575	0.11345	0.090258	0.075056	0	0
1.34	0.18268	0.15365	0.12359	0.092874	0.079884	0.056478				2.68	0.20642							1.34	0.20363	0.17486	0.14557	0.11237	0.089461	0.075161	0	0
1.35	0.18228	0.15374	0.12361	0.091868	0.082999	0.055991				2.7	0.20971							1.35	0.20323	0.17488	0.14583	0.11184	0.089581	0.074103	0	0
1.36	0.18219	0.15338	0.12276	0.086855	0.0828	0.054986				2.72	0.21354							1.36	0.20255	0.17435	0.14599	0.11082	0.08897	0.072814	0	0
1.37	0.1825	0.15338	0.12232	0.084907	0.080143	0.052717				2.74	0.21738							1.37	0.20123	0.17376	0.14608	0.10929	0.08814	0.071828	0	0
1.38	0.18252	0.15332	0.12312	0.088498	0.076975	0.050022				2.76	0.2171							1.38	0.20054	0.17336	0.14497	0.10856	0.087369	0.071131	0	0
1.39	0.18277	0.15276	0.12378	0.09065	0.077387	0.051219				2.78	0.2182							1.39	0.19934	0.17251	0.14291	0.11009	0.086433	0.06933	0	0
1.4	0.1826	0.15234	0.12529	0.090523	0.078848	0.053283				2.8	0.21793							1.4	0.19854	0.17147	0.14123	0.10978	0.086141	0.067483	0	0
1.41	0.18301	0.15214	0.12691	0.089468	0.077925	0.05375				2.82	0.21573							1.41	0.19913	0.16983	0.13924	0.1077	0.08622	0.067608	0	0
1.42	0.18272	0.15186	0.12716	0.089411	0.076245	0.052593				2.84	0.21299							1.42	0.19936	0.16836	0.13792	0.10624	0.084978	0.065984	0	0
1.43	0.1822	0.15144	0.12523	0.090105	0.073256	0.051061				2.86	0.2119							1.43	0.1991	0.16838	0.1384	0.10567	0.08361	0.063104	0	0
1.44	0.18155	0.15077	0.126	0.09036	0.071616	0.049398				2.88	0.20998							1.44	0.1987	0.16879	0.1386	0.10521	0.081844	0.061237	0	0
1.45	0.1812	0.14999	0.12735	0.089992	0.071078	0.047682				2.9	0.20971							1.45	0.19678	0.1683	0.13998	0.10471	0.079957	0.059522	0	0
1.46	0.18107	0.14982	0.12572	0.08786	0.069756	0.045848				2.92	0.20806							1.46	0.19578	0.16752	0.14044	0.10406	0.07831	0.059515	0	0
1.47	0.18073	0.14989	0.1232	0.086033	0.06793	0.04329				2.94	0.20669							1.47	0.19476	0.1668	0.14078	0.10343	0.077547	0.057148	0	0
1.48	0.18103	0.15002	0.12076	0.084985	0.065432	0.042521				2.96	0.20642							1.48	0.19426	0.16643	0.14057	0.10333	0.076723	0.054979	0	0
1.49	0.18105	0.15002	0.12047	0.084135	0.063752	0.041062				2.98	0.20779							1.49	0.19417	0.1661	0.14039	0.10321	0.075833	0.052928	0	0
1.5	0.18198	0.14979	0.11932	0.083505	0.061859	0.040654				3	0.20615							1.5	0.19334	0.16556	0.14013	0.10343	0.075375	0.051488	0	0
1.51	0.18221	0.14985	0.11982	0.083739	0.061587	0.039004				3.02	0.20724							1.51	0.19241	0.16515	0.13993	0.1039	0.075362	0.051659	0	0
1.52	0.18257	0.1501	0.12014	0.083427	0.062205	0.038222				3.04	0.20779							1.52	0.19177	0.16488	0.1404	0.10364	0.075753	0.052034	0	0
1.53	0.18305	0.15053	0.11994	0.08364	0.06174	0.039169				3.06	0.21053							1.53	0.19186	0.16507	0.14102	0.1033	0.076902	0.053086	0	0
1.54	0.1826	0.15106	0.12075	0.084716	0.061633	0.039721				3.08	0.21272							1.54	0.1921	0.16541	0.14203	0.10347	0.078437	0.054933	0	0
1.55	0.18252	0.1517	0.12112	0.085637	0.061182	0.039767				3.1	0.21519							1.55	0.19309	0.16625	0.14242	0.10363	0.079639	0.056478	0	0
1.56	0.18281	0.15216	0.12108	0.08655	0.061022	0.040621				3.12	0.21382							1.56	0.19433	0.16758	0.14361	0.10448	0.080495	0.057733	0	0
1.57	0.18298	0.1528	0.12145	0.087726	0.062085	0.0431				3.14	0.2171							1.57	0.1956	0.1694	0.14532	0.10564	0.081266	0.060429	0	0
1.58	0.18298	0.15319	0.12246	0.088575	0.063035	0.045085				3.16	0.21765							1.58	0.1964	0.1712	0.14597	0.10681	0.083218	0.063026	0	0
1.59	0.1837	0.15363	0.12321	0.088951	0.063865	0.045164				3.18	0.21683							1.59	0.19656	0.1726	0.14607	0.10857	0.086805	0.063762	0	0
1.6	0.18417	0.15376	0.12483	0.089709	0.064682	0.045493				3.2	0.21272							1.6	0.19668	0.17443	0.14657	0.1107	0.090019	0.064104	0	0
1.61	0.18512	0.15426	0.1257	0.090247	0.065133	0.046459				3.22	0.2119							1.61	0.19853	0.17587	0.14645	0.111	0.091746	0.066096	0	0
1.62	0.18681	0.15494	0.1259	0.090764	0.06504	0.04734				3.24	0.21135							1.62	0.19838	0.17549	0.146	0.11034	0.091746	0.068344	0	0
1.63	0.18854	0.15546	0.12677	0.091118	0.065034	0.048221				3.26	0.20834							1.63	0.19741	0.1758	0.14579	0.10995	0.090836	0.070323	0	0
1.64	0.19022	0.15581	0.12739	0.091274	0.065094	0.049477				3.28	0.20971							1.64	0.19624	0.17672	0.14649	0.11064	0.089614	0.071611	0	0
1.65	0.19097	0.15631	0.12794	0.091613	0.065286	0.051508				3.3	0.20943							1.65	0.19755	0.17661	0.14685	0.11174	0.088784	0.072578	0	0
1.66	0.1914	0.15678	0.1278	0.091783	0.065917	0.055663				3.32	0.21026							1.66	0.19946	0.17576	0.14695	0.11175	0.088884	0.072952	0	0
1.67	0.19121	0.15747	0.12829	0.092024	0.067279	0.057918				3.34	0.20834							1.67	0.19927	0.17648	0.1479	0.11172	0.088771	0.072696	0	0
1.68	0.19166	0.15802	0.12873	0.092378	0.068315	0.057582				3.36	0.20916							1.68	0.19874	0.17757	0.14883	0.11204	0.087954	0.071585	0	0
1.69	0.19152	0.15792	0.12926	0.092499	0.068826	0.054769				3.38	0.20998							1.69	0.19845	0.1777	0.14969	0.11262	0.087535	0.071631	0	0
1.7	0.19126	0.15796	0.12993	0.092364	0.069318	0.05369				3.4	0.21108							1.7	0.20014	0.17708	0.1497	0.11262	0.086307	0.070586	0	0
1.71	0.19116	0.15856	0.12991	0.092456	0.069484	0.056682				3.42	0.2119							1.71	0.20197	0.17601	0.1492	0.11249	0.08537	0.068055	0	0
1.72	0.191	0.15984	0.13023	0.092909	0.069783	0.060159				3.44	0.21272							1.72	0.2016	0.17419	0.14814	0.1133	0.085769	0.067509	0	0
1.73	0.19143	0.16077	0.12983	0.093405	0.069862	0.060495				3.46	0.21382							1.73	0.20068	0.173	0.14538	0.11456	0.086825	0.068443	0	0
1.74	0.19128	0.161	0.13046	0.094007	0.069617	0.059232				3.48	0.21409							1.74	0.20013	0.17317	0.14402	0.11555	0.087389	0.067535	0	0
1.75	0.19116	0.16062	0.13028	0.094566	0.069205	0.060402				3.5	0.21519							1.75	0.19993	0.17357	0.1427	0.11392	0.087104	0.065833	0	0
1.76	0.19105	0.16015	0.13023	0.094899	0.068886	0.061711				3.52	0.21573							1.76	0.19933	0.17245	0.14297	0.11193	0.08729	0.063427	0	0
1.77	0.19091	0.15981	0.12923	0.094998	0.068534	0.063341				3.54	0.21519							1.77	0.19872	0.1702	0.14314	0.1099	0.087529	0.061724	0	0
1.78	0.19014	0.15944	0.12883	0.095027	0.069723	0.063229				3.56	0.21354							1.78	0.19709	0.16941	0.14331	0.10916	0.086068	0.059574	0	0
1.79	0.18988	0.15933	0.1287	0.094489	0.071138	0.060711				3.58	0.21546							1.79	0.19575	0.17014	0.14291	0.10863	0.084294	0.05895	0	0
1.8	0.18923	0.15947	0.12877	0.093462	0.070553	0.056603				3.6	0.21409							1.8	0.19457	0.17061	0.14401	0.10816	0.083132	0.059377	0	0
1.81	0.18882	0.15954	0.12868	0.092775	0.069995	0.054354				3.62	0.20943							1.81	0.19381	0.17099	0.14551	0.10743	0.082003	0.06012	0	0
1.82	0.18847	0.15907	0.12853	0.092371	0.070148	0.053013				3.64	0.2108							1.82	0.19343	0.17201	0.14583	0.1061	0.081113	0.06031	0	0
1.83	0.18827	0.15849	0.1279	0.091783	0.068321	0.051317				3.66	0.20998							1.83	0.19358	0.17344	0.14568	0.10451	0.080077	0.059173	0	0
1.84	0.18803	0.1579	0.12682	0.091181	0.065751	0.049286				3.68	0.20998							1.84	0.19475	0.17379	0.14513	0.10294	0.078676	0.057799	0	0
1.85	0.18759	0.1579	0.12677	0.090537	0.06427	0.047136				3.7	0.20971							1.85	0.19683	0.17313	0.14509	0.1019	0.077427	0.058417	0	0
1.86	0.1875	0.15782	0.12653	0.089737	0.064556	0.045959				3.72	0.21299							1.86	0.19881	0.17277	0.1466	0.10224	0.076975	0.060356	0	0
1.87	0.18757	0.15723	0.12618	0.089616	0.065054	0.045203				3.74	0.21354							1.87	0.19987	0.17223	0.14825	0.10418	0.076929	0.061316	0	0
1.88	0.18773	0.15653	0.12579	0.089716	0.064569	0.044618				3.76	0.21491							1.88	0.20098	0.17184	0.14812	0.10636	0.076471	0.063775	0	0
1.89	0.18821	0.15585	0.12512	0.089836	0.063261	0.046308				3.78	0.21738							1.89	0.20119	0.17255	0.14851	0.10703	0.076697	0.065464	0	0
1.9	0.18834	0.15575	0.12493	0.09007	0.06257	0.046985				3.8	0.21902							1.9	0.20123	0.17344	0.14887	0.10575	0.07766	0.064472	0	0
1.91	0.18817	0.15608	0.12523	0.089893	0.06243	0.048122				3.82	0.22094							1.91	0.20117	0.17427	0.14865	0.10448	0.078549	0.063479	0	0
1.92	0.18813	0.15634	0.12484	0.089192	0.062995	0.053				3.84	0.22176							1.92	0.20102	0.17553	0.14805	0.10458	0.079194	0.063808	0	0
1.93	0.18799	0.1568	0.12493	0.08859	0.063925	0.056195				3.86	0.22176							1.93	0.20148	0.1766	0.14706	0.10541	0.080143	0.064662	0	0
1.94	0.18753	0.15703	0.12545	0.088568	0.06441	0.054979				3.88	0.22067							1.94	0.20186	0.17662	0.14576	0.10503	0.081512	0.065773	0	0
1.95	0.1871	0.15706	0.1257	0.088795	0.065419	0.053697				3.9	0.22012							1.95	0.20248	0.17575	0.14497	0.10508	0.082979	0.066884	0	0
1.96	0.18693	0.15707	0.12595	0.089446	0.066874	0.053204				3.92	0.21875							1.96	0.2027	0.17493	0.14435	0.1056	0.084188	0.067706	0	0
1.97	0.18705	0.1571	0.12668	0.090502	0.066854	0.051646				3.94	0.21464							1.97	0.2019	0.1724	0.14394	0.10718	0.085423	0.067075	0	0
1.98	0.1878	0.15722	0.12733	0.091436	0.066794	0.05091				3.96	0.21683							1.98	0.20154	0.17186	0.14562	0.10943	0.087867	0.065557	0	0
1.99	0.18821	0.15767	0.12879	0.09286	0.067969	0.051179				3.98	0.21573							1.99	0.20196	0.172	0.14546	0.10991	0.089627	0.065649	0	0
2	0.1889	0.15794	0.12932	0.094184	0.069457	0.053079				4	0.21491							2	0.20196	0.17225	0.14525	0.10938	0.091201	0.064597	0	0
2.01	0.18904	0.15848	0.1303	0.095636	0.07216	0.05511				4.02	0.21436							2.01	0.20213	0.1728	0.14464	0.10961	0.091294	0.064005	0	0
2.02	0.18941	0.15881	0.13078	0.096925	0.073336	0.058542				4.04	0.21601							2.02	0.20299	0.17412	0.14424	0.11062	0.089946	0.064465	0	0
2.03	0.19018	0.15913	0.13056	0.098228	0.075408	0.061967				4.06	0.21628							2.03	0.20305	0.17567	0.14453	0.1112	0.089109	0.065458	0	0
2.04	0.19053	0.15946	0.13014	0.099233	0.076059	0.063933				4.08	0.21409							2.04	0.20284	0.17632	0.14437	0.11112	0.089036	0.067266	0	0
2.05	0.19095	0.16019	0.12998	0.099927	0.076491	0.065938				4.1	0.21656							2.05	0.20236	0.17516	0.14525	0.11111	0.089156	0.067864	0	0
2.06	0.19099	0.16087	0.12999	0.10074	0.077932	0.065754				4.12	0.21436							2.06	0.20231	0.17357	0.14705	0.11176	0.089315	0.068081	0	0
2.07	0.19085	0.1615	0.13013	0.10066	0.08027	0.067693				4.14	0.21409							2.07	0.20205	0.17379	0.14907	0.11198	0.090006	0.068469	0	0
2.08	0.19099	0.16178	0.1304	0.099877	0.081771	0.072039				4.16	0.21299							2.08	0.20187	0.17473	0.14842	0.11207	0.090232	0.069304	0	0
2.09	0.19109	0.16218	0.13086	0.10034	0.083212	0.077055				4.18	0.21382							2.09	0.20122	0.17522	0.14747	0.11262	0.089382	0.068771	0	0
2.1	0.19132	0.16245	0.13055	0.10048	0.082853	0.077331				4.2	0.21519							2.1	0.20052	0.17508	0.14719	0.11281	0.08717	0.066345	0	0
2.11	0.19174	0.16272	0.13035	0.10083	0.081565	0.074681				4.22	0.21464							2.11	0.20017	0.17532	0.14682	0.11263	0.085264	0.064091	0	0
2.12	0.19213	0.16281	0.12974	0.099835	0.08011	0.074418				4.24	0.21382							2.12	0.19988	0.17587	0.14708	0.11237	0.084799	0.063091	0	0
2.13	0.19306	0.16284	0.12955	0.10064	0.08118	0.074096				4.26	0.21464							2.13	0.1995	0.17608	0.14689	0.11219	0.084693	0.062953	0	0
2.14	0.19356	0.16281	0.12971	0.10064	0.084294	0.072499				4.28	0.21628							2.14	0.19888	0.17596	0.14685	0.11222	0.085184	0.062874	0	0
2.15	0.19368	0.16304	0.13041	0.099927	0.083624	0.06931				4.3	0.21683							2.15	0.19909	0.17647	0.14585	0.11263	0.085729	0.062802	0	0
2.16	0.19334	0.16378	0.13163	0.10074	0.082116	0.06624				4.32	0.21765							2.16	0.19922	0.17722	0.14545	0.11269	0.086267	0.062927	0	0
2.17	0.19277	0.16409	0.13194	0.10139	0.080867	0.06367				4.34	0.21573							2.17	0.19947	0.17774	0.14522	0.11229	0.086692	0.063249	0	0
2.18	0.19226	0.16435	0.13261	0.10081	0.078795	0.060514				4.36	0.21683							2.18	0.1999	0.17777	0.14495	0.11183	0.086665	0.062993	0	0
2.19	0.19196	0.16457	0.13367	0.10093	0.077912	0.05847				4.38	0.21601							2.19	0.20035	0.17764	0.14613	0.11233	0.086174	0.062191	0	0
2.2	0.19211	0.16475	0.13399	0.10161	0.077846	0.057306				4.4	0.21601							2.2	0.20126	0.17754	0.14776	0.11298	0.085908	0.063367	0	0
2.21	0.19219	0.16475	0.13425	0.10239	0.076863	0.056215				4.42	0.21573							2.21	0.20303	0.17789	0.14797	0.11314	0.08553	0.065787	0	0
2.22	0.19253	0.16474	0.13434	0.10251	0.076623	0.057175				4.44	0.21546							2.22	0.20459	0.17773	0.14849	0.11238	0.085623	0.066641	0	0
2.23	0.19318	0.1649	0.13367	0.10328	0.077308	0.058365				4.46	0.21491							2.23	0.20495	0.17743	0.1483	0.11169	0.08533	0.066148	0	0
2.24	0.193	0.16506	0.1344	0.10491	0.07831	0.057825				4.48	0.21573							2.24	0.20514	0.17796	0.14729	0.11199	0.085271	0.066299	0	0
2.25	0.19265	0.16608	0.13479	0.10481	0.078071	0.05939				4.5	0.21847							2.25	0.20553	0.17806	0.14644	0.11148	0.08555	0.066036	0	0
2.26	0.19183	0.168	0.13636	0.10366	0.078045	0.06081				4.52	0.2193							2.26	0.20658	0.17712	0.14573	0.11	0.08549	0.065432	0	0
2.27	0.1917	0.17085	0.13812	0.10309	0.078111	0.060192				4.54	0.21957							2.27	0.20647	0.17617	0.14544	0.10835	0.085636	0.064807	0	0
2.28	0.19198	0.17255	0.13944	0.10365	0.077507	0.059653				4.56	0.21875							2.28	0.20525	0.17595	0.14558	0.10738	0.086061	0.064012	0	0
2.29	0.1925	0.17219	0.14072	0.10437	0.076697	0.058858				4.58	0.2193							2.29	0.2042	0.17577	0.14619	0.1071	0.08729	0.063801	0	0
2.3	0.19288	0.17069	0.1394	0.10311	0.076623	0.05918				4.6	0.21683							2.3	0.20365	0.17602	0.14652	0.10707	0.088193	0.063696	0	0
2.31	0.19395	0.17049	0.13811	0.10216	0.07754	0.059778				4.62	0.21656							2.31	0.20311	0.17672	0.14636	0.10753	0.087927	0.062841	0	0
2.32	0.19579	0.17138	0.13835	0.1026	0.078603	0.060587				4.64	0.21902							2.32	0.20338	0.17693	0.1456	0.10812	0.08721	0.06269	0	0
2.33	0.1963	0.17228	0.1393	0.10311	0.079944	0.060665				4.66	0.21656							2.33	0.2035	0.17649	0.14677	0.10803	0.086891	0.061776	0	0
2.34	0.1971	0.17312	0.1398	0.10337	0.081153	0.06175				4.68	0.21491							2.34	0.20363	0.17634	0.14836	0.10818	0.086612	0.06106	0	0
2.35	0.19706	0.17276	0.14063	0.10411	0.084075	0.064183				4.7	0.21847							2.35	0.20419	0.17594	0.14927	0.10824	0.086406	0.06129	0	0
2.36	0.19758	0.17251	0.14084	0.10547	0.087542	0.065589				4.72	0.21957							2.36	0.20414	0.17605	0.14878	0.10838	0.085782	0.060639	0	0
2.37	0.19935	0.17265	0.14078	0.10591	0.088804	0.065156				4.74	0.2182							2.37	0.20427	0.1764	0.14745	0.1089	0.085603	0.060527	0	0
2.38	0.20072	0.17212	0.14081	0.10527	0.088359	0.064373				4.76	0.2182							2.38	0.20424	0.1764	0.14625	0.11029	0.08553	0.060488	0	0
2.39	0.20156	0.17168	0.1409	0.10546	0.08909	0.063341				4.78	0.21656							2.39	0.20375	0.17667	0.14566	0.11229	0.085457	0.060547	0	0
2.4	0.20183	0.17194	0.14192	0.10707	0.089501	0.062381				4.8	0.21628							2.4	0.20433	0.17694	0.14523	0.11332	0.084779	0.061967	0	0
2.41	0.20116	0.17255	0.14287	0.1083	0.088804	0.062914				4.82	0.21847							2.41	0.20458	0.17688	0.14527	0.11244	0.084009	0.06342	0	0
2.42	0.20011	0.17287	0.14257	0.10753	0.088439	0.064347				4.84	0.21628							2.42	0.20454	0.17727	0.14473	0.11236	0.083351	0.065142	0	0
2.43	0.19986	0.17234	0.1409	0.10646	0.086851	0.067792				4.86	0.2182							2.43	0.20466	0.17772	0.14428	0.11275	0.083371	0.067332	0	0
2.44	0.19921	0.17143	0.14018	0.1061	0.085144	0.067338				4.88	0.22039							2.44	0.20518	0.17795	0.14391	0.11195	0.083597	0.069659	0	0
2.45	0.19806	0.17106	0.14031	0.10648	0.083305	0.064649				4.9	0.21573							2.45	0.20574	0.17814	0.14387	0.10941	0.085118	0.071361	0	0
2.46	0.19642	0.17021	0.14033	0.10765	0.081458	0.061632				4.92	0.21765							2.46	0.20587	0.17819	0.14484	0.10778	0.088346	0.071815	0	0
2.47	0.19631	0.16938	0.13954	0.10886	0.080642	0.059456				4.94	0.21683							2.47	0.2055	0.178	0.14594	0.10673	0.089574	0.072854	0	0
2.48	0.19661	0.16956	0.1407	0.10736	0.079327	0.057885				4.96	0.21793							2.48	0.20402	0.1771	0.14656	0.10694	0.089163	0.073715	0	0
2.49	0.19508	0.1692	0.14302	0.10671	0.07762	0.056938				4.98	0.21847							2.49	0.20238	0.1761	0.14704	0.10777	0.089229	0.073998	0	0
2.5	0.19424	0.16896	0.14484	0.10763	0.076212	0.056991				5	0.2182							2.5	0.20216	0.17583	0.14695	0.10874	0.089422	0.074004	0	0
2.51	0.19517	0.16933	0.14634	0.1077	0.075275	0.056544				5.02	0.2182							2.51	0.2023	0.17528	0.14659	0.10859	0.089641	0.07315	0	0
2.52	0.19581	0.17019	0.14608	0.10733	0.073834	0.054953				5.04	0.21656							2.52	0.20259	0.17501	0.14568	0.10855	0.089588	0.072301	0	0
2.53	0.19365	0.169	0.14708	0.10505	0.072884	0.053697				5.06	0.21628							2.53	0.20313	0.17495	0.14532	0.10838	0.088731	0.071789	0	0
2.54	0.19138	0.16882	0.15095	0.10333	0.072127	0.053165				5.08	0.21847							2.54	0.20334	0.17441	0.14509	0.10842	0.08806	0.071736	0	0
2.55	0.19174	0.1687	0.1517	0.10122	0.071397	0.054197				5.1	0.21628							2.55	0.20249	0.17394	0.14525	0.10831	0.088412	0.072841	0	0
2.56	0.19193	0.16886	0.14926	0.099502	0.072014	0.055413				5.12	0.2182							2.56	0.2022	0.17358	0.14534	0.10755	0.088857	0.073011	0	0
2.57	0.19179	0.16843	0.14779	0.099375	0.071888	0.055958				5.14	0.22039							2.57	0.20259	0.17313	0.14551	0.10674	0.088671	0.071769	0	0
2.58	0.1923	0.16799	0.14645	0.10056	0.071662	0.05517				5.16	0.21573							2.58	0.20274	0.1731	0.14541	0.1067	0.088585	0.070776	0	0
2.59	0.19267	0.16765	0.14541	0.10207	0.072074	0.054433				5.18	0.21765							2.59	0.203	0.17357	0.14513	0.10755	0.087682	0.070211	0	0
2.6	0.19238	0.16742	0.14498	0.10401	0.07234	0.054302				5.2	0.21683							2.6	0.20391	0.17386	0.14465	0.10799	0.087183	0.069751	0	0
2.61	0.19135	0.16776	0.14436	0.10458	0.071749	0.054755				5.22	0.21793							2.61	0.20391	0.17383	0.14445	0.10808	0.086971	0.070204	0	0
2.62	0.19076	0.16838	0.14327	0.1042	0.071622	0.05561				5.24	0.21847							2.62	0.20311	0.17364	0.1446	0.10789	0.086619	0.0705	0	0
2.63	0.1914	0.1681	0.1431	0.10415	0.073017	0.056662				5.26	0.21957							2.63	0.2024	0.17337	0.14367	0.10799	0.086692	0.070763	0	0
2.64	0.1923	0.16721	0.14429	0.10342	0.076663	0.05872				5.28	0.21738							2.64	0.20147	0.1726	0.1423	0.10823	0.086772	0.070178	0	0
2.65	0.19316	0.16698	0.14576	0.10268	0.081512	0.061448				5.3	0.21957							2.65	0.20062	0.17202	0.14185	0.10912	0.086652	0.069652	0	0
2.66	0.19476	0.16746	0.14606	0.10331	0.085961	0.063893				5.32	0.21793							2.66	0.20017	0.17171	0.14238	0.11084	0.086652	0.070737	0	0
2.67	0.197	0.16709	0.14574	0.10498	0.0881	0.065958				5.34	-0.0543							2.67	0.20002	0.17209	0.14335	0.1125	0.086918	0.070507	0	0
2.68	0.19862	0.16646	0.14484	0.10626	0.088844	0.06768				5.36	-0.0543							2.68	0.20039	0.17301	0.14394	0.1128	0.08725	0.069895	0	0
2.69	0.20021	0.16718	0.14488	0.10671	0.088897	0.069895												2.69	0.20067	0.17435	0.14505	0.1122	0.087084	0.06954	0	0
2.7	0.20092	0.16845	0.14531	0.10801	0.089269	0.071585												2.7	0.20081	0.17544	0.14522	0.11138	0.086413	0.069849	0	0
2.71	0.20087	0.16956	0.14519	0.11081	0.08901	0.072472												2.71	0.20071	0.17534	0.14506	0.11025	0.086088	0.070106	0	0
2.72	0.20045	0.1714	0.14499	0.11372	0.088405	0.072893												2.72	0.20076	0.17464	0.14478	0.10916	0.087323	0.06977	0	0
2.73	0.20017	0.17504	0.14409	0.11348	0.088877	0.072696												2.73	0.20041	0.17441	0.14413	0.10871	0.088731	0.069646	0	0
2.74	0.19971	0.17724	0.14417	0.11263	0.090697	0.073196												2.74	0.20009	0.17398	0.14384	0.10864	0.090006	0.069724	0	0
2.75	0.20011	0.17642	0.14467	0.11286	0.092404	0.07403												2.75	0.19937	0.17377	0.14351	0.10936	0.090551	0.06933	0	0
2.76	0.20192	0.17583	0.14509	0.11382	0.092291	0.07499												2.76	0.19928	0.17344	0.1439	0.11	0.09067	0.068988	0	0
2.77	0.20317	0.17539	0.14575	0.11345	0.090258	0.075056												2.77	0.1999	0.17334	0.14378	0.11034	0.090856	0.069369	0	0
2.78	0.20363	0.17486	0.14557	0.11237	0.089461	0.075161												2.78	0.2004	0.17317	0.1438	0.11046	0.091261	0.069685	0	0
2.79	0.20323	0.17488	0.14583	0.11184	0.089581	0.074103												2.79	0.20069	0.17287	0.14394	0.111	0.091434	0.070132	0	0
2.8	0.20255	0.17435	0.14599	0.11082	0.08897	0.072814												2.8	0.20035	0.17252	0.1439	0.11129	0.091567	0.07054	0	0
2.81	0.20123	0.17376	0.14608	0.10929	0.08814	0.071828												2.81	0.20044	0.17246	0.14304	0.11221	0.091959	0.071914	0	0
2.82	0.20054	0.17336	0.14497	0.10856	0.087369	0.071131												2.82	0.20009	0.17232	0.14245	0.11325	0.092364	0.073038	0	0
2.83	0.19934	0.17251	0.14291	0.11009	0.086433	0.06933												2.83	0.20071	0.17182	0.14205	0.11325	0.09241	0.073222	0	0
2.84	0.19854	0.17147	0.14123	0.10978	0.086141	0.067483												2.84	0.20143	0.17144	0.1422	0.1122	0.092098	0.073202	0	0
2.85	0.19913	0.16983	0.13924	0.1077	0.08622	0.067608												2.85	0.20105	0.17147	0.14202	0.11213	0.091301	0.072755	0	0
2.86	0.19936	0.16836	0.13792	0.10624	0.084978	0.065984												2.86	0.20109	0.17139	0.14154	0.11199	0.090796	0.07244	0	0
2.87	0.1991	0.16838	0.1384	0.10567	0.08361	0.063104												2.87	0.2018	0.17121	0.14133	0.11118	0.091387	0.071631	0	0
2.88	0.1987	0.16879	0.1386	0.10521	0.081844	0.061237												2.88	0.20245	0.17111	0.14149	0.1096	0.090365	0.070914	0	0
2.89	0.19678	0.1683	0.13998	0.10471	0.079957	0.059522												2.89	0.20241	0.17115	0.14155	0.1088	0.087389	0.069751	0	0
2.9	0.19578	0.16752	0.14044	0.10406	0.07831	0.059515												2.9	0.20247	0.17116	0.14165	0.10828	0.085868	0.069093	0	0
2.91	0.19476	0.1668	0.14078	0.10343	0.077547	0.057148												2.91	0.20281	0.17098	0.14149	0.10818	0.085795	0.068436	0	0
2.92	0.19426	0.16643	0.14057	0.10333	0.076723	0.054979												2.92	0.20262	0.17055	0.14139	0.10837	0.087044	0.067772	0	0
2.93	0.19417	0.1661	0.14039	0.10321	0.075833	0.052928												2.93	0.20202	0.17045	0.14099	0.10908	0.087589	0.067332	0	0
2.94	0.19334	0.16556	0.14013	0.10343	0.075375	0.051488												2.94	0.20071	0.17028	0.14195	0.10903	0.087496	0.066398	0	0
2.95	0.19241	0.16515	0.13993	0.1039	0.075362	0.051659												2.95	0.19985	0.17056	0.14236	0.10859	0.087223	0.065077	0	0
2.96	0.19177	0.16488	0.1404	0.10364	0.075753	0.052034												2.96	0.19984	0.17063	0.14218	0.1084	0.087502	0.064459	0	0
2.97	0.19186	0.16507	0.14102	0.1033	0.076902	0.053086												2.97	0.2	0.17077	0.14221	0.1083	0.08808	0.063933	0	0
2.98	0.1921	0.16541	0.14203	0.10347	0.078437	0.054933												2.98	0.20003	0.17122	0.14226	0.10857	0.089734	0.064156	0	0
2.99	0.19309	0.16625	0.14242	0.10363	0.079639	0.056478												2.99	0.20038	0.17152	0.14271	0.10911	0.09059	0.064334	0	0
3	0.19433	0.16758	0.14361	0.10448	0.080495	0.057733												3	0.20144	0.17193	0.14369	0.10932	0.089408	0.064689	0	0
3.01	0.1956	0.1694	0.14532	0.10564	0.081266	0.060429												3.01	0.20184	0.17228	0.14426	0.10843	0.087987	0.065326	0	0
3.02	0.1964	0.1712	0.14597	0.10681	0.083218	0.063026												3.02	0.20183	0.17212	0.14387	0.10745	0.087535	0.066891	0	0
3.03	0.19656	0.1726	0.14607	0.10857	0.086805	0.063762												3.03	0.20096	0.172	0.14363	0.10745	0.087376	0.067029	0	0
3.04	0.19668	0.17443	0.14657	0.1107	0.090019	0.064104												3.04	0.20029	0.17204	0.14336	0.10753	0.088923	0.067049	0	0
3.05	0.19853	0.17587	0.14645	0.111	0.091746	0.066096												3.05	0.20038	0.172	0.14322	0.10825	0.089601	0.067917	0	0
3.06	0.19838	0.17549	0.146	0.11034	0.091746	0.068344												3.06	0.20068	0.17208	0.14325	0.10898	0.088571	0.06912	0	0
3.07	0.19741	0.1758	0.14579	0.10995	0.090836	0.070323												3.07	0.20139	0.17282	0.1431	0.10981	0.088386	0.071545	0	0
3.08	0.19624	0.17672	0.14649	0.11064	0.089614	0.071611												3.08	0.20205	0.17419	0.14316	0.11094	0.088219	0.072597	0	0
3.09	0.19755	0.17661	0.14685	0.11174	0.088784	0.072578												3.09	0.20265	0.17644	0.14394	0.11198	0.087901	0.071559	0	0
3.1	0.19946	0.17576	0.14695	0.11175	0.088884	0.072952												3.1	0.20348	0.17796	0.14513	0.11335	0.087755	0.070724	0	0
3.11	0.19927	0.17648	0.1479	0.11172	0.088771	0.072696												3.11	0.20462	0.17805	0.14637	0.11568	0.088811	0.071394	0	0
3.12	0.19874	0.17757	0.14883	0.11204	0.087954	0.071585												3.12	0.20474	0.17874	0.14791	0.11794	0.091387	0.07102	0	0
3.13	0.19845	0.1777	0.14969	0.11262	0.087535	0.071631												3.13	0.20468	0.17993	0.14898	0.11948	0.093333	0.07077	0	0
3.14	0.20014	0.17708	0.1497	0.11262	0.086307	0.070586												3.14	0.20543	0.18084	0.14893	0.11973	0.093413	0.070868	0	0
3.15	0.20197	0.17601	0.1492	0.11249	0.08537	0.068055												3.15	0.20572	0.18105	0.14979	0.11936	0.093254	0.070066	0	0
3.16	0.2016	0.17419	0.14814	0.1133	0.085769	0.067509												3.16	0.20582	0.18167	0.15152	0.1189	0.092968	0.068784	0	0
3.17	0.20068	0.173	0.14538	0.11456	0.086825	0.068443												3.17	0.20565	0.18356	0.15486	0.11875	0.093347	0.067483	0	0
3.18	0.20013	0.17317	0.14402	0.11555	0.087389	0.067535												3.18	0.20546	0.18432	0.15632	0.11808	0.093798	0.066464	0	0
3.19	0.19993	0.17357	0.1427	0.11392	0.087104	0.065833												3.19	0.20574	0.1843	0.15633	0.11778	0.093506	0.065938	0	0
3.2	0.19933	0.17245	0.14297	0.11193	0.08729	0.063427												3.2	0.20556	0.18275	0.15659	0.11803	0.092835	0.065234	0	0
3.21	0.19872	0.1702	0.14314	0.1099	0.087529	0.061724												3.21	0.20522	0.18183	0.15716	0.11804	0.092271	0.06434	0	0
3.22	0.19709	0.16941	0.14331	0.10916	0.086068	0.059574												3.22	0.2054	0.18197	0.15637	0.11818	0.091474	0.064597	0	0
3.23	0.19575	0.17014	0.14291	0.10863	0.084294	0.05895												3.23	0.20581	0.18134	0.15621	0.11856	0.090929	0.064492	0	0
3.24	0.19457	0.17061	0.14401	0.10816	0.083132	0.059377												3.24	0.20729	0.18071	0.15562	0.11856	0.090411	0.065412	0	0
3.25	0.19381	0.17099	0.14551	0.10743	0.082003	0.06012												3.25	0.2072	0.18029	0.15602	0.11854	0.089455	0.065951	0	0
3.26	0.19343	0.17201	0.14583	0.1061	0.081113	0.06031												3.26	0.20698	0.1802	0.15652	0.11833	0.08895	0.067075	0	0
3.27	0.19358	0.17344	0.14568	0.10451	0.080077	0.059173												3.27	0.20771	0.18079	0.1574	0.11842	0.089076	0.067844	0	0
3.28	0.19475	0.17379	0.14513	0.10294	0.078676	0.057799												3.28	0.2079	0.18222	0.15775	0.11866	0.089554	0.068324	0	0
3.29	0.19683	0.17313	0.14509	0.1019	0.077427	0.058417												3.29	0.20829	0.18381	0.1567	0.11827	0.08986	0.068725	0	0
3.3	0.19881	0.17277	0.1466	0.10224	0.076975	0.060356												3.3	0.20901	0.1847	0.15524	0.11798	0.090345	0.069738	0	0
3.31	0.19987	0.17223	0.14825	0.10418	0.076929	0.061316												3.31	0.2099	0.18492	0.1564	0.1182	0.092596	0.069113	0	0
3.32	0.20098	0.17184	0.14812	0.10636	0.076471	0.063775												3.32	0.21017	0.18544	0.15647	0.11912	0.094701	0.069803	0	0
3.33	0.20119	0.17255	0.14851	0.10703	0.076697	0.065464												3.33	0.20943	0.18547	0.15663	0.11967	0.095598	0.070079	0	0
3.34	0.20123	0.17344	0.14887	0.10575	0.07766	0.064472												3.34	0.2088	0.18575	0.15678	0.11953	0.095445	0.070421	0	0
3.35	0.20117	0.17427	0.14865	0.10448	0.078549	0.063479												3.35	0.20916	0.18634	0.15615	0.11924	0.094821	0.071762	0	0
3.36	0.20102	0.17553	0.14805	0.10458	0.079194	0.063808												3.36	0.20743	0.18662	0.15549	0.11869	0.09411	0.071388	0	0
3.37	0.20148	0.1766	0.14706	0.10541	0.080143	0.064662												3.37	0.20796	0.18563	0.15469	0.11756	0.093307	0.07054	0	0
3.38	0.20186	0.17662	0.14576	0.10503	0.081512	0.065773												3.38	0.20814	0.18412	0.15466	0.11686	0.092809	0.069705	0	0
3.39	0.20248	0.17575	0.14497	0.10508	0.082979	0.066884												3.39	0.20609	0.18377	0.15407	0.11672	0.092868	0.069422	0	0
3.4	0.2027	0.17493	0.14435	0.1056	0.084188	0.067706												3.4	0.20512	0.18435	0.15384	0.1164	0.092729	0.069481	0	0
3.41	0.2019	0.1724	0.14394	0.10718	0.085423	0.067075												3.41	0.20521	0.18397	0.15443	0.11598	0.091587	0.06889	0	0
3.42	0.20154	0.17186	0.14562	0.10943	0.087867	0.065557												3.42	0.20537	0.18303	0.1545	0.11521	0.090219	0.06906	0	0
3.43	0.20196	0.172	0.14546	0.10991	0.089627	0.065649												3.43	0.20464	0.18252	0.15427	0.11457	0.089707	0.069133	0	0
3.44	0.20196	0.17225	0.14525	0.10938	0.091201	0.064597												3.44	0.20258	0.18266	0.15354	0.11486	0.089807	0.069527	0	0
3.45	0.20213	0.1728	0.14464	0.10961	0.091294	0.064005												3.45	0.19991	0.18274	0.15278	0.11437	0.090497	0.069863	0	0
3.46	0.20299	0.17412	0.14424	0.11062	0.089946	0.064465												3.46	0.19953	0.18182	0.15213	0.114	0.091321	0.070158	0	0
3.47	0.20305	0.17567	0.14453	0.1112	0.089109	0.065458												3.47	0.20052	0.18136	0.15191	0.11432	0.091786	0.069902	0	0
3.48	0.20284	0.17632	0.14437	0.11112	0.089036	0.067266												3.48	0.1995	0.18083	0.15168	0.11456	0.091773	0.070303	0	0
3.49	0.20236	0.17516	0.14525	0.11111	0.089156	0.067864												3.49	0.19853	0.17993	0.15156	0.115	0.091168	0.070638	0	0
3.5	0.20231	0.17357	0.14705	0.11176	0.089315	0.068081												3.5	0.19853	0.17933	0.15169	0.11571	0.09069	0.070441	0	0
3.51	0.20205	0.17379	0.14907	0.11198	0.090006	0.068469												3.51	0.19824	0.17896	0.15171	0.11656	0.090816	0.07027	0	0
3.52	0.20187	0.17473	0.14842	0.11207	0.090232	0.069304												3.52	0.19685	0.17869	0.1516	0.11823	0.091055	0.070086	0	0
3.53	0.20122	0.17522	0.14747	0.11262	0.089382	0.068771												3.53	0.19621	0.17789	0.1517	0.11916	0.091314	0.0696	0	0
3.54	0.20052	0.17508	0.14719	0.11281	0.08717	0.066345												3.54	0.19634	0.17747	0.15131	0.11873	0.091886	0.069034	0	0
3.55	0.20017	0.17532	0.14682	0.11263	0.085264	0.064091												3.55	0.19687	0.17773	0.15137	0.11834	0.09328	0.067857	0	0
3.56	0.19988	0.17587	0.14708	0.11237	0.084799	0.063091												3.56	0.19816	0.17748	0.1515	0.11864	0.093738	0.067226	0	0
3.57	0.1995	0.17608	0.14689	0.11219	0.084693	0.062953												3.57	0.19831	0.17729	0.15209	0.1194	0.093818	0.067332	0	0
3.58	0.19888	0.17596	0.14685	0.11222	0.085184	0.062874												3.58	0.19892	0.17802	0.15275	0.1197	0.093293	0.067364	0	0
3.59	0.19909	0.17647	0.14585	0.11263	0.085729	0.062802												3.59	0.19907	0.18014	0.15315	0.11961	0.093526	0.067213	0	0
3.6	0.19922	0.17722	0.14545	0.11269	0.086267	0.062927												3.6	0.19882	0.18139	0.15358	0.11992	0.094721	0.068166	0	0
3.61	0.19947	0.17774	0.14522	0.11229	0.086692	0.063249												3.61	0.19874	0.18086	0.15414	0.11934	0.094662	0.068673	0	0
3.62	0.1999	0.17777	0.14495	0.11183	0.086665	0.062993												3.62	0.19912	0.18065	0.15387	0.11806	0.093486	0.068765	0	0
3.63	0.20035	0.17764	0.14613	0.11233	0.086174	0.062191												3.63	0.19871	0.18099	0.15438	0.11769	0.092908	0.068607	0	0
3.64	0.20126	0.17754	0.14776	0.11298	0.085908	0.063367												3.64	0.19834	0.18134	0.15433	0.11803	0.092716	0.068692	0	0
3.65	0.20303	0.17789	0.14797	0.11314	0.08553	0.065787												3.65	0.19805	0.18091	0.15431	0.11786	0.092191	0.067239	0	0
3.66	0.20459	0.17773	0.14849	0.11238	0.085623	0.066641												3.66	0.19911	0.1808	0.15399	0.11735	0.091653	0.066983	0	0
3.67	0.20495	0.17743	0.1483	0.11169	0.08533	0.066148												3.67	0.19885	0.1819	0.15417	0.11692	0.091633	0.066746	0	0
3.68	0.20514	0.17796	0.14729	0.11199	0.085271	0.066299												3.68	0.198	0.18272	0.15438	0.11674	0.091401	0.066819	0	0
3.69	0.20553	0.17806	0.14644	0.11148	0.08555	0.066036												3.69	0.19812	0.18279	0.15387	0.11665	0.090664	0.067358	0	0
3.7	0.20658	0.17712	0.14573	0.11	0.08549	0.065432												3.7	0.19921	0.18337	0.15349	0.11599	0.090292	0.067075	0	0
3.71	0.20647	0.17617	0.14544	0.10835	0.085636	0.064807												3.71	0.2018	0.18359	0.15259	0.11551	0.091407	0.066996	0	0
3.72	0.20525	0.17595	0.14558	0.10738	0.086061	0.064012												3.72	0.20452	0.18371	0.15219	0.1154	0.092842	0.066977	0	0
3.73	0.2042	0.17577	0.14619	0.1071	0.08729	0.063801												3.73	0.20537	0.18296	0.15181	0.1157	0.093513	0.067174	0	0
3.74	0.20365	0.17602	0.14652	0.10707	0.088193	0.063696												3.74	0.20505	0.18189	0.1519	0.11605	0.093712	0.066983	0	0
3.75	0.20311	0.17672	0.14636	0.10753	0.087927	0.062841												3.75	0.20581	0.18194	0.15187	0.11636	0.093127	0.066806	0	0
3.76	0.20338	0.17693	0.1456	0.10812	0.08721	0.06269												3.76	0.20636	0.18194	0.15262	0.11616	0.092643	0.066753	0	0
3.77	0.2035	0.17649	0.14677	0.10803	0.086891	0.061776												3.77	0.20669	0.18183	0.15317	0.1165	0.091733	0.066595	0	0
3.78	0.20363	0.17634	0.14836	0.10818	0.086612	0.06106												3.78	0.20715	0.18144	0.15268	0.11771	0.091321	0.067424	0	0
3.79	0.20419	0.17594	0.14927	0.10824	0.086406	0.06129												3.79	0.20734	0.18098	0.15234	0.11918	0.091739	0.067779	0	0
3.8	0.20414	0.17605	0.14878	0.10838	0.085782	0.060639												3.8	0.20763	0.18112	0.15218	0.1194	0.092463	0.0677	0	0
3.81	0.20427	0.1764	0.14745	0.1089	0.085603	0.060527												3.81	0.20667	0.18128	0.15197	0.11849	0.092742	0.066727	0	0
3.82	0.20424	0.1764	0.14625	0.11029	0.08553	0.060488												3.82	0.20537	0.18139	0.15178	0.11713	0.092483	0.066122	0	0
3.83	0.20375	0.17667	0.14566	0.11229	0.085457	0.060547												3.83	0.20482	0.18121	0.15149	0.11667	0.091082	0.065905	0	0
3.84	0.20433	0.17694	0.14523	0.11332	0.084779	0.061967												3.84	0.20415	0.18119	0.15127	0.1167	0.089588	0.066161	0	0
3.85	0.20458	0.17688	0.14527	0.11244	0.084009	0.06342												3.85	0.20332	0.18115	0.15124	0.11619	0.089588	0.06699	0	0
3.86	0.20454	0.17727	0.14473	0.11236	0.083351	0.065142												3.86	0.20296	0.18111	0.15122	0.11545	0.090385	0.067121	0	0
3.87	0.20466	0.17772	0.14428	0.11275	0.083371	0.067332												3.87	0.20361	0.1813	0.15031	0.115	0.090657	0.068199	0	0
3.88	0.20518	0.17795	0.14391	0.11195	0.083597	0.069659												3.88	0.20453	0.18142	0.14973	0.11389	0.090066	0.069277	0	0
3.89	0.20574	0.17814	0.14387	0.10941	0.085118	0.071361												3.89	0.20544	0.18142	0.14959	0.11248	0.090557	0.070336	0	0
3.9	0.20587	0.17819	0.14484	0.10778	0.088346	0.071815												3.9	0.20553	0.18194	0.14993	0.11226	0.09146	0.070178	0	0
3.91	0.2055	0.178	0.14594	0.10673	0.089574	0.072854												3.91	0.20553	0.18205	0.14995	0.11298	0.092198	0.069626	0	0
3.92	0.20402	0.1771	0.14656	0.10694	0.089163	0.073715												3.92	0.20474	0.18107	0.14934	0.11343	0.092211	0.069008	0	0
3.93	0.20238	0.1761	0.14704	0.10777	0.089229	0.073998												3.93	0.20344	0.18026	0.14869	0.11429	0.091514	0.068022	0	0
3.94	0.20216	0.17583	0.14695	0.10874	0.089422	0.074004												3.94	0.20284	0.17982	0.14755	0.11485	0.091487	0.068114	0	0
3.95	0.2023	0.17528	0.14659	0.10859	0.089641	0.07315												3.95	0.20303	0.18004	0.14634	0.1149	0.092118	0.068337	0	0
3.96	0.20259	0.17501	0.14568	0.10855	0.089588	0.072301												3.96	0.20515	0.17967	0.14611	0.11459	0.092609	0.068475	0	0
3.97	0.20313	0.17495	0.14532	0.10838	0.088731	0.071789												3.97	0.20783	0.17889	0.14675	0.11429	0.092809	0.068462	0	0
3.98	0.20334	0.17441	0.14509	0.10842	0.08806	0.071736												3.98	0.20829	0.17876	0.14747	0.11424	0.092669	0.068719	0	0
3.99	0.20249	0.17394	0.14525	0.10831	0.088412	0.072841												3.99	0.20721	0.1796	0.1486	0.11434	0.092105	0.068015	0	0
4	0.2022	0.17358	0.14534	0.10755	0.088857	0.073011												4	0.20589	0.18022	0.14861	0.11463	0.091686	0.069041	0	0
4.01	0.20259	0.17313	0.14551	0.10674	0.088671	0.071769												4.01	0.20508	0.17983	0.14883	0.11572	0.091839	0.068942	0	0
4.02	0.20274	0.1731	0.14541	0.1067	0.088585	0.070776												4.02	0.20595	0.17885	0.14784	0.11682	0.092231	0.069606	0	0
4.03	0.203	0.17357	0.14513	0.10755	0.087682	0.070211												4.03	0.2056	0.17798	0.14788	0.1165	0.092643	0.069692	0	0
4.04	0.20391	0.17386	0.14465	0.10799	0.087183	0.069751												4.04	0.20634	0.17709	0.14773	0.11633	0.093533	0.070112	0	0
4.05	0.20391	0.17383	0.14445	0.10808	0.086971	0.070204												4.05	0.20806	0.17585	0.14826	0.11637	0.094389	0.069836	0	0
4.06	0.20311	0.17364	0.1446	0.10789	0.086619	0.0705												4.06	0.20868	0.17522	0.14805	0.11633	0.0952	0.070993	0	0
4.07	0.2024	0.17337	0.14367	0.10799	0.086692	0.070763												4.07	0.20653	0.17557	0.14862	0.11537	0.095518	0.071105	0	0
4.08	0.20147	0.1726	0.1423	0.10823	0.086772	0.070178												4.08	0.20526	0.17584	0.14855	0.11447	0.095087	0.071427	0	0
4.09	0.20062	0.17202	0.14185	0.10912	0.086652	0.069652												4.09	0.20586	0.17635	0.14861	0.11413	0.094887	0.071894	0	0
4.1	0.20017	0.17171	0.14238	0.11084	0.086652	0.070737												4.1	0.20705	0.17664	0.14967	0.1139	0.095545	0.071532	0	0
4.11	0.20002	0.17209	0.14335	0.1125	0.086918	0.070507												4.11	0.20649	0.17691	0.14993	0.11409	0.095718	0.071269	0	0
4.12	0.20039	0.17301	0.14394	0.1128	0.08725	0.069895												4.12	0.2062	0.17647	0.15059	0.11425	0.095585	0.070553	0	0
4.13	0.20067	0.17435	0.14505	0.1122	0.087084	0.06954												4.13	0.207	0.17612	0.15	0.11533	0.094682	0.069849	0	0
4.14	0.20081	0.17544	0.14522	0.11138	0.086413	0.069849												4.14	0.20606	0.17581	0.14917	0.11638	0.09431	0.069113	0	0
4.15	0.20071	0.17534	0.14506	0.11025	0.086088	0.070106												4.15	0.20524	0.17549	0.14889	0.117	0.093533	0.068942	0	0
4.16	0.20076	0.17464	0.14478	0.10916	0.087323	0.06977												4.16	0.20585	0.17558	0.14841	0.11774	0.092842	0.069481	0	0
4.17	0.20041	0.17441	0.14413	0.10871	0.088731	0.069646												4.17	0.20549	0.17613	0.14906	0.11839	0.092198	0.069093	0	0
4.18	0.20009	0.17398	0.14384	0.10864	0.090006	0.069724												4.18	0.20574	0.17671	0.14934	0.11842	0.091467	0.068962	0	0
4.19	0.19937	0.17377	0.14351	0.10936	0.090551	0.06933												4.19	0.20608	0.17735	0.15015	0.11835	0.091122	0.068443	0	0
4.2	0.19928	0.17344	0.1439	0.11	0.09067	0.068988												4.2	0.20651	0.17745	0.15067	0.11813	0.091049	0.067746	0	0
4.21	0.1999	0.17334	0.14378	0.11034	0.090856	0.069369												4.21	0.20736	0.17763	0.15096	0.11773	0.090942	0.06768	0	0
4.22	0.2004	0.17317	0.1438	0.11046	0.091261	0.069685												4.22	0.20765	0.17782	0.1512	0.11706	0.090305	0.067982	0	0
4.23	0.20069	0.17287	0.14394	0.111	0.091434	0.070132												4.23	0.20727	0.17759	0.1511	0.11665	0.08972	0.068048	0	0
4.24	0.20035	0.17252	0.1439	0.11129	0.091567	0.07054												4.24	0.20671	0.17711	0.14991	0.1174	0.089568	0.068009	0	0
4.25	0.20044	0.17246	0.14304	0.11221	0.091959	0.071914												4.25	0.206	0.17688	0.14868	0.1185	0.089847	0.068594	0	0
4.26	0.20009	0.17232	0.14245	0.11325	0.092364	0.073038												4.26	0.20608	0.17722	0.14804	0.11873	0.08984	0.069107	0	0
4.27	0.20071	0.17182	0.14205	0.11325	0.09241	0.073222												4.27	0.20659	0.17782	0.14819	0.11816	0.089886	0.069475	0	0
4.28	0.20143	0.17144	0.1422	0.1122	0.092098	0.073202												4.28	0.20744	0.17888	0.14856	0.11763	0.090192	0.069501	0	0
4.29	0.20105	0.17147	0.14202	0.11213	0.091301	0.072755												4.29	0.20835	0.17998	0.14926	0.11718	0.090265	0.069284	0	0
4.3	0.20109	0.17139	0.14154	0.11199	0.090796	0.07244												4.3	0.20864	0.18132	0.14981	0.11708	0.090424	0.069626	0	0
4.31	0.2018	0.17121	0.14133	0.11118	0.091387	0.071631												4.31	0.20771	0.18193	0.15053	0.1165	0.090438	0.069659	0	0
4.32	0.20245	0.17111	0.14149	0.1096	0.090365	0.070914												4.32	0.20715	0.18189	0.15113	0.11573	0.089727	0.069409	0	0
4.33	0.20241	0.17115	0.14155	0.1088	0.087389	0.069751												4.33	0.20781	0.18158	0.15171	0.11476	0.089156	0.068508	0	0
4.34	0.20247	0.17116	0.14165	0.10828	0.085868	0.069093												4.34	0.20872	0.18122	0.15156	0.11446	0.088704	0.067378	0	0
4.35	0.20281	0.17098	0.14149	0.10818	0.085795	0.068436												4.35	0.20834	0.1813	0.15244	0.11444	0.088432	0.065793	0	0
4.36	0.20262	0.17055	0.14139	0.10837	0.087044	0.067772												4.36	0.20831	0.18069	0.15192	0.11469	0.088711	0.066635	0	0
4.37	0.20202	0.17045	0.14099	0.10908	0.087589	0.067332												4.37	0.20885	0.17967	0.15168	0.11519	0.08909	0.067187	0	0
4.38	0.20071	0.17028	0.14195	0.10903	0.087496	0.066398												4.38	0.20928	0.17916	0.15139	0.11575	0.089355	0.067246	0	0
4.39	0.19985	0.17056	0.14236	0.10859	0.087223	0.065077												4.39	0.20935	0.17876	0.15087	0.11556	0.089608	0.067864	0	0
4.4	0.19984	0.17063	0.14218	0.1084	0.087502	0.064459												4.4	0.20948	0.17819	0.15106	0.11518	0.089289	0.067739	0	0
4.41	0.2	0.17077	0.14221	0.1083	0.08808	0.063933												4.41	0.2095	0.17834	0.15131	0.11468	0.088492	0.06764	0	0
4.42	0.20003	0.17122	0.14226	0.10857	0.089734	0.064156												4.42	0.20842	0.17896	0.15136	0.11432	0.088545	0.068081	0	0
4.43	0.20038	0.17152	0.14271	0.10911	0.09059	0.064334												4.43	0.20745	0.17908	0.15067	0.11374	0.089036	0.068502	0	0
4.44	0.20144	0.17193	0.14369	0.10932	0.089408	0.064689												4.44	0.20704	0.1787	0.14991	0.11332	0.089727	0.068489	0	0
4.45	0.20184	0.17228	0.14426	0.10843	0.087987	0.065326												4.45	0.20645	0.17759	0.15033	0.11307	0.090165	0.06789	0	0
4.46	0.20183	0.17212	0.14387	0.10745	0.087535	0.066891												4.46	0.2065	0.17671	0.14983	0.11284	0.090165	0.068002	0	0
4.47	0.20096	0.172	0.14363	0.10745	0.087376	0.067029												4.47	0.20682	0.17736	0.14982	0.11266	0.090199	0.068193	0	0
4.48	0.20029	0.17204	0.14336	0.10753	0.088923	0.067049												4.48	0.20753	0.1783	0.14981	0.11231	0.090232	0.06862	0	0
4.49	0.20038	0.172	0.14322	0.10825	0.089601	0.067917												4.49	0.20842	0.17864	0.14976	0.11218	0.090471	0.069304	0	0
4.5	0.20068	0.17208	0.14325	0.10898	0.088571	0.06912												4.5	0.20927	0.17945	0.15039	0.11255	0.090743	0.069343	0	0
4.51	0.20139	0.17282	0.1431	0.10981	0.088386	0.071545												4.51	0.21024	0.18033	0.15119	0.11243	0.091089	0.068988	0	0
4.52	0.20205	0.17419	0.14316	0.11094	0.088219	0.072597												4.52	0.21138	0.18112	0.15064	0.11245	0.090803	0.068692	0	0
4.53	0.20265	0.17644	0.14394	0.11198	0.087901	0.071559												4.53	0.2122	0.18261	0.15033	0.11205	0.090132	0.068679	0	0
4.54	0.20348	0.17796	0.14513	0.11335	0.087755	0.070724												4.54	0.21294	0.18273	0.14968	0.11111	0.089309	0.069527	0	0
4.55	0.20462	0.17805	0.14637	0.11568	0.088811	0.071394												4.55	0.2128	0.18146	0.14893	0.11067	0.088877	0.069212	0	0
4.56	0.20474	0.17874	0.14791	0.11794	0.091387	0.07102												4.56	0.21202	0.18007	0.14813	0.1101	0.088997	0.068436	0	0
4.57	0.20468	0.17993	0.14898	0.11948	0.093333	0.07077												4.57	0.21092	0.17926	0.1471	0.10957	0.088791	0.06837	0	0
4.58	0.20543	0.18084	0.14893	0.11973	0.093413	0.070868												4.58	0.21035	0.17919	0.14801	0.10937	0.087854	0.068574	0	0
4.59	0.20572	0.18105	0.14979	0.11936	0.093254	0.070066												4.59	0.21001	0.17926	0.14898	0.10965	0.08725	0.068942	0	0
4.6	0.20582	0.18167	0.15152	0.1189	0.092968	0.068784												4.6	0.20943	0.17888	0.14906	0.10981	0.087276	0.069172	0	0
4.61	0.20565	0.18356	0.15486	0.11875	0.093347	0.067483												4.61	0.20885	0.17829	0.14847	0.10987	0.087589	0.069573	0	0
4.62	0.20546	0.18432	0.15632	0.11808	0.093798	0.066464												4.62	0.20797	0.17798	0.14905	0.10967	0.087801	0.068791	0	0
4.63	0.20574	0.1843	0.15633	0.11778	0.093506	0.065938												4.63	0.20833	0.17828	0.14904	0.10964	0.087575	0.067765	0	0
4.64	0.20556	0.18275	0.15659	0.11803	0.092835	0.065234												4.64	0.20926	0.1786	0.14835	0.10961	0.087542	0.06741	0	0
4.65	0.20522	0.18183	0.15716	0.11804	0.092271	0.06434												4.65	0.2094	0.17932	0.14752	0.10975	0.088126	0.066727	0	0
4.66	0.2054	0.18197	0.15637	0.11818	0.091474	0.064597												4.66	0.20879	0.18007	0.14668	0.10963	0.08907	0.067568	0	0
4.67	0.20581	0.18134	0.15621	0.11856	0.090929	0.064492												4.67	0.20785	0.17912	0.14655	0.11039	0.089402	0.069041	0	0
4.68	0.20729	0.18071	0.15562	0.11856	0.090411	0.065412												4.68	0.20647	0.17699	0.14668	0.1117	0.089614	0.069323	0	0
4.69	0.2072	0.18029	0.15602	0.11854	0.089455	0.065951												4.69	0.20524	0.17572	0.14668	0.11226	0.089216	0.068015	0	0
4.7	0.20698	0.1802	0.15652	0.11833	0.08895	0.067075												4.7	0.20556	0.17628	0.14578	0.11234	0.089043	0.068291	0	0
4.71	0.20771	0.18079	0.1574	0.11842	0.089076	0.067844												4.71	0.20557	0.17713	0.14558	0.11261	0.08893	0.06812	0	0
4.72	0.2079	0.18222	0.15775	0.11866	0.089554	0.068324												4.72	0.2044	0.17673	0.14624	0.1131	0.088983	0.068114	0	0
4.73	0.20829	0.18381	0.1567	0.11827	0.08986	0.068725												4.73	0.20395	0.1764	0.1465	0.11328	0.089023	0.066983	0	0
4.74	0.20901	0.1847	0.15524	0.11798	0.090345	0.069738												4.74	0.20458	0.17584	0.14585	0.11328	0.089627	0.066135	0	0
4.75	0.2099	0.18492	0.1564	0.1182	0.092596	0.069113												4.75	0.20517	0.175	0.14534	0.11345	0.089886	0.065747	0	0
4.76	0.21017	0.18544	0.15647	0.11912	0.094701	0.069803												4.76	0.20482	0.17453	0.14556	0.11434	0.089601	0.065635	0	0
4.77	0.20943	0.18547	0.15663	0.11967	0.095598	0.070079												4.77	0.20379	0.17443	0.14616	0.11587	0.089355	0.065195	0	0
4.78	0.2088	0.18575	0.15678	0.11953	0.095445	0.070421												4.78	0.20247	0.17499	0.14674	0.11641	0.089216	0.064853	0	0
4.79	0.20916	0.18634	0.15615	0.11924	0.094821	0.071762												4.79	0.2017	0.17521	0.14687	0.11648	0.089309	0.064932	0	0
4.8	0.20743	0.18662	0.15549	0.11869	0.09411	0.071388												4.8	0.20145	0.17489	0.14741	0.11652	0.089774	0.065004	0	0
4.81	0.20796	0.18563	0.15469	0.11756	0.093307	0.07054												4.81	0.20176	0.17459	0.14741	0.11614	0.090033	0.065372	0	0
4.82	0.20814	0.18412	0.15466	0.11686	0.092809	0.069705												4.82	0.20137	0.17463	0.14784	0.11563	0.090318	0.065668	0	0
4.83	0.20609	0.18377	0.15407	0.11672	0.092868	0.069422												4.83	0.20091	0.17525	0.14928	0.11536	0.090325	0.065865	0	0
4.84	0.20512	0.18435	0.15384	0.1164	0.092729	0.069481												4.84	0.20134	0.1749	0.15158	0.11504	0.090484	0.066378	0	0
4.85	0.20521	0.18397	0.15443	0.11598	0.091587	0.06889												4.85	0.20158	0.17447	0.15374	0.11478	0.090312	0.066681	0	0
4.86	0.20537	0.18303	0.1545	0.11521	0.090219	0.06906												4.86	0.20194	0.17427	0.15532	0.115	0.090929	0.06718	0	0
4.87	0.20464	0.18252	0.15427	0.11457	0.089707	0.069133												4.87	0.20293	0.17369	0.15568	0.11584	0.091401	0.067627	0	0
4.88	0.20258	0.18266	0.15354	0.11486	0.089807	0.069527												4.88	0.20313	0.17348	0.15564	0.11686	0.091281	0.067594	0	0
4.89	0.19991	0.18274	0.15278	0.11437	0.090497	0.069863												4.89	0.20193	0.17331	0.15514	0.11728	0.091328	0.067397	0	0
4.9	0.19953	0.18182	0.15213	0.114	0.091321	0.070158												4.9	0.20066	0.17346	0.15411	0.11708	0.09146	0.067667	0	0
4.91	0.20052	0.18136	0.15191	0.11432	0.091786	0.069902												4.91	0.20069	0.17423	0.15355	0.11747	0.091593	0.067673	0	0
4.92	0.1995	0.18083	0.15168	0.11456	0.091773	0.070303												4.92	0.20106	0.17528	0.15347	0.11825	0.092071	0.067805	0	0
4.93	0.19853	0.17993	0.15156	0.115	0.091168	0.070638												4.93	0.20183	0.17518	0.15321	0.11844	0.09239	0.068331	0	0
4.94	0.19853	0.17933	0.15169	0.11571	0.09069	0.070441												4.94	0.20258	0.17486	0.15323	0.11841	0.092277	0.068212	0	0
4.95	0.19824	0.17896	0.15171	0.11656	0.090816	0.07027												4.95	0.20321	0.17431	0.15259	0.11855	0.092344	0.068765	0	0
4.96	0.19685	0.17869	0.1516	0.11823	0.091055	0.070086												4.96	0.20294	0.17346	0.15224	0.11831	0.092523	0.068738	0	0
4.97	0.19621	0.17789	0.1517	0.11916	0.091314	0.0696												4.97	0.2024	0.17287	0.15099	0.11779	0.092417	0.069001	0	0
4.98	0.19634	0.17747	0.15131	0.11873	0.091886	0.069034												4.98	0.20189	0.17269	0.14975	0.11758	0.09247	0.069041	0	0
4.99	0.19687	0.17773	0.15137	0.11834	0.09328	0.067857												4.99	0.20168	0.17337	0.14906	0.11738	0.092775	0.069047	0	0
5	0.19816	0.17748	0.1515	0.11864	0.093738	0.067226												5	0.20177	0.17409	0.1479	0.11765	0.092849	0.069442	0	0
5.01	0.19831	0.17729	0.15209	0.1194	0.093818	0.067332												5.01	0.20101	0.17451	0.14768	0.11854	0.093194	0.069698	0	0
5.02	0.19892	0.17802	0.15275	0.1197	0.093293	0.067364												5.02	0.20022	0.17446	0.14834	0.11852	0.093798	0.070349	0	0
5.03	0.19907	0.18014	0.15315	0.11961	0.093526	0.067213												5.03	0.20039	0.17495	0.14858	0.11822	0.09334	0.07125	0	0
5.04	0.19882	0.18139	0.15358	0.11992	0.094721	0.068166												5.04	0.2008	0.17645	0.14989	0.11774	0.09322	0.071388	0	0
5.05	0.19874	0.18086	0.15414	0.11934	0.094662	0.068673												5.05	0.20129	0.17709	0.15086	0.11753	0.092417	0.071598	0	0
5.06	0.19912	0.18065	0.15387	0.11806	0.093486	0.068765												5.06	0.20091	0.17773	0.15112	0.11709	0.091786	0.071749	0	0
5.07	0.19871	0.18099	0.15438	0.11769	0.092908	0.068607												5.07	0.20052	0.17847	0.15171	0.11636	0.091593	0.071184	0	0
5.08	0.19834	0.18134	0.15433	0.11803	0.092716	0.068692												5.08	0.20102	0.17844	0.15247	0.11552	0.09158	0.070619	0	0
5.09	0.19805	0.18091	0.15431	0.11786	0.092191	0.067239												5.09	0.20243	0.17938	0.15372	0.11528	0.092251	0.069685	0	0
5.1	0.19911	0.1808	0.15399	0.11735	0.091653	0.066983												5.1	0.20352	0.18055	0.1541	0.11542	0.092935	0.070001	0	0
5.11	0.19885	0.1819	0.15417	0.11692	0.091633	0.066746												5.11	0.20428	0.18064	0.15346	0.1159	0.093041	0.070868	0	0
5.12	0.198	0.18272	0.15438	0.11674	0.091401	0.066819												5.12	0.20452	0.17975	0.15356	0.11604	0.093333	0.070665	0	0
5.13	0.19812	0.18279	0.15387	0.11665	0.090664	0.067358												5.13	0.20493	0.17803	0.15375	0.11689	0.093672	0.070835	0	0
5.14	0.19921	0.18337	0.15349	0.11599	0.090292	0.067075												5.14	0.20464	0.17689	0.15477	0.11832	0.093997	0.070494	0	0
5.15	0.2018	0.18359	0.15259	0.11551	0.091407	0.066996												5.15	0.20337	0.17635	0.15577	0.11867	0.09429	0.069751	0	0
5.16	0.20452	0.18371	0.15219	0.1154	0.092842	0.066977												5.16	0.20271	0.17566	0.15595	0.11873	0.093818	0.069757	0	0
5.17	0.20537	0.18296	0.15181	0.1157	0.093513	0.067174												5.17	0.20235	0.17509	0.15592	0.119	0.093101	0.068942	0	0
5.18	0.20505	0.18189	0.1519	0.11605	0.093712	0.066983												5.18	0.2024	0.1755	0.15505	0.11894	0.092842	0.068738	0	0
5.19	0.20581	0.18194	0.15187	0.11636	0.093127	0.066806												5.19	0.20257	0.17673	0.15433	0.11878	0.093015	0.069396	0	0
5.2	0.20636	0.18194	0.15262	0.11616	0.092643	0.066753												5.2	0.20292	0.17855	0.15491	0.11853	0.093526	0.070001	0	0
5.21	0.20669	0.18183	0.15317	0.1165	0.091733	0.066595												5.21	0.20309	0.17877	0.15625	0.11857	0.09417	0.071092	0	0
5.22	0.20715	0.18144	0.15268	0.11771	0.091321	0.067424												5.22	0.20226	0.17851	0.15715	0.11881	0.094489	0.071756	0	0
5.23	0.20734	0.18098	0.15234	0.11918	0.091739	0.067779												5.23	0.20152	0.17828	0.15829	0.11957	0.094496	0.072045	0	0
5.24	0.20763	0.18112	0.15218	0.1194	0.092463	0.0677												5.24	0.201	0.17736	0.15908	0.11994	0.095352	0.071342	0	0
5.25	0.20667	0.18128	0.15197	0.11849	0.092742	0.066727												5.25	0.20146	0.17753	0.15737	0.12005	0.09589	0.07196	0	0
5.26	0.20537	0.18139	0.15178	0.11713	0.092483	0.066122												5.26	0.20102	0.1794	0.15656	0.12046	0.095963	0.071795	0	0
5.27	0.20482	0.18121	0.15149	0.11667	0.091082	0.065905												5.27	0.20056	0.18139	0.15549	0.12102	0.095598	0.072039	0	0
5.28	0.20415	0.18119	0.15127	0.1167	0.089588	0.066161												5.28	0.20006	0.18235	0.15469	0.12061	0.09502	0.072315	0	0
5.29	0.20332	0.18115	0.15124	0.11619	0.089588	0.06699												5.29	0.20046	0.18326	0.15468	0.12017	0.09421	0.072203	0	0
5.3	0.20296	0.18111	0.15122	0.11545	0.090385	0.067121												5.3	0.2017	0.18351	0.15623	0.11958	0.09409	0.071749	0	0
5.31	0.20361	0.1813	0.15031	0.115	0.090657	0.068199												5.31	0.20355	0.18325	0.15651	0.11949	0.093792	0.07192	0	0
5.32	0.20453	0.18142	0.14973	0.11389	0.090066	0.069277												5.32	0.20473	0.18363	0.15632	0.11995	0.093871	0.071486	0	0
5.33	0.20544	0.18142	0.14959	0.11248	0.090557	0.070336												5.33	0.20549	0.18381	0.15619	0.11981	0.093898	0.071217	0	0
5.34	0.20553	0.18194	0.14993	0.11226	0.09146	0.070178												5.34	0.20564	0.18323	0.15551	0.11938	0.094057	0.071414	0	0
5.35	0.20553	0.18205	0.14995	0.11298	0.092198	0.069626												5.35	0.205	0.18176	0.15592	0.11951	0.09421	0.070724	0	0
5.36	0.20474	0.18107	0.14934	0.11343	0.092211	0.069008												5.36	0.20481	0.18005	0.15644	0.11968	0.094403	0.071236	0	0
5.37	0.20344	0.18026	0.14869	0.11429	0.091514	0.068022												5.37	0.20454	0.17998	0.15621	0.12013	0.094748	0.071565	0	0
5.38	0.20284	0.17982	0.14755	0.11485	0.091487	0.068114												5.38	0.20398	0.18052	0.15627	0.12026	0.095273	0.071651	0	0
5.39	0.20303	0.18004	0.14634	0.1149	0.092118	0.068337												5.39	0.20405	0.1805	0.15684	0.11997	0.095478	0.071572	0	0
5.4	0.20515	0.17967	0.14611	0.11459	0.092609	0.068475												5.4	0.20555	0.18052	0.15729	0.11985	0.095452	0.072689	0	0
5.41	0.20783	0.17889	0.14675	0.11429	0.092809	0.068462												5.41	0.20536	0.1812	0.15758	0.11987	0.095173	0.072584	0	0
5.42	0.20829	0.17876	0.14747	0.11424	0.092669	0.068719												5.42	0.20496	0.18146	0.15655	0.12036	0.09506	0.072479	0	0
5.43	0.20721	0.1796	0.1486	0.11434	0.092105	0.068015												5.43	0.20515	0.18083	0.15539	0.1207	0.095047	0.072078	0	0
5.44	0.20589	0.18022	0.14861	0.11463	0.091686	0.069041												5.44	0.20496	0.18071	0.15529	0.12093	0.095067	0.071743	0	0
5.45	0.20508	0.17983	0.14883	0.11572	0.091839	0.068942												5.45	0.20481	0.18099	0.15617	0.12114	0.0952	0.071256	0	0
5.46	0.20595	0.17885	0.14784	0.11682	0.092231	0.069606												5.46	0.20506	0.18138	0.15646	0.12121	0.095445	0.072348	0	0
5.47	0.2056	0.17798	0.14788	0.1165	0.092643	0.069692												5.47	0.20537	0.18242	0.15685	0.12094	0.095432	0.072637	0	0
5.48	0.20634	0.17709	0.14773	0.11633	0.093533	0.070112												5.48	0.20499	0.18322	0.15684	0.12099	0.095293	0.071933	0	0
5.49	0.20806	0.17585	0.14826	0.11637	0.094389	0.069836												5.49	0.20466	0.18285	0.15668	0.12082	0.095538	0.072012	0	0
5.5	0.20868	0.17522	0.14805	0.11633	0.0952	0.070993												5.5	0.2053	0.18256	0.15646	0.12061	0.095791	0.072755	0	0
5.51	0.20653	0.17557	0.14862	0.11537	0.095518	0.071105												5.51	0.20717	0.1821	0.1568	0.12065	0.095744	0.073209	0	0
5.52	0.20526	0.17584	0.14855	0.11447	0.095087	0.071427												5.52	0.20849	0.18151	0.15752	0.12084	0.095565	0.073182	0	0
5.53	0.20586	0.17635	0.14861	0.11413	0.094887	0.071894												5.53	0.20836	0.1813	0.15713	0.12052	0.095518	0.072946	0	0
5.54	0.20705	0.17664	0.14967	0.1139	0.095545	0.071532												5.54	0.2078	0.182	0.1555	0.12046	0.095459	0.073721	0	0
5.55	0.20649	0.17691	0.14993	0.11409	0.095718	0.071269												5.55	0.2067	0.18171	0.15465	0.12033	0.095366	0.07338	0	0
5.56	0.2062	0.17647	0.15059	0.11425	0.095585	0.070553												5.56	0.20613	0.18103	0.15388	0.12038	0.095213	0.07382	0	0
5.57	0.207	0.17612	0.15	0.11533	0.094682	0.069849												5.57	0.20591	0.18102	0.15392	0.12081	0.09518	0.074221	0	0
5.58	0.20606	0.17581	0.14917	0.11638	0.09431	0.069113												5.58	0.20574	0.18134	0.15458	0.12121	0.095651	0.074175	0	0
5.59	0.20524	0.17549	0.14889	0.117	0.093533	0.068942												5.59	0.2062	0.18158	0.1534	0.12121	0.096269	0.075306	0	0
5.6	0.20585	0.17558	0.14841	0.11774	0.092842	0.069481												5.6	0.2056	0.18126	0.15354	0.12098	0.096355	0.074852	0	0
5.61	0.20549	0.17613	0.14906	0.11839	0.092198	0.069093												5.61	0.2056	0.18091	0.15467	0.12086	0.096375	0.074477	0	0
5.62	0.20574	0.17671	0.14934	0.11842	0.091467	0.068962												5.62	0.20618	0.1802	0.1559	0.12121	0.096488	0.074182	0	0
5.63	0.20608	0.17735	0.15015	0.11835	0.091122	0.068443												5.63	0.20624	0.17919	0.15725	0.12145	0.096521	0.074129	0	0
5.64	0.20651	0.17745	0.15067	0.11813	0.091049	0.067746												5.64	0.20526	0.1792	0.15818	0.12129	0.096468	0.073662	0	0
5.65	0.20736	0.17763	0.15096	0.11773	0.090942	0.06768												5.65	0.20489	0.17959	0.15781	0.121	0.096515	0.073984	0	0
5.66	0.20765	0.17782	0.1512	0.11706	0.090305	0.067982												5.66	0.20697	0.17972	0.15777	0.12115	0.096475	0.073866	0	0
5.67	0.20727	0.17759	0.1511	0.11665	0.08972	0.068048												5.67	0.20736	0.17932	0.1579	0.1207	0.096329	0.073932	0	0
5.68	0.20671	0.17711	0.14991	0.1174	0.089568	0.068009												5.68	0.20595	0.17781	0.15731	0.1203	0.095631	0.073833	0	0
5.69	0.206	0.17688	0.14868	0.1185	0.089847	0.068594												5.69	0.20426	0.17698	0.15813	0.12024	0.095405	0.07311	0	0
5.7	0.20608	0.17722	0.14804	0.11873	0.08984	0.069107												5.7	0.2043	0.17821	0.15872	0.12099	0.095173	0.072847	0	0
5.71	0.20659	0.17782	0.14819	0.11816	0.089886	0.069475												5.71	0.20546	0.17959	0.15959	0.12121	0.0951	0.072426	0	0
5.72	0.20744	0.17888	0.14856	0.11763	0.090192	0.069501												5.72	0.20624	0.18009	0.15868	0.12128	0.094701	0.073097	0	0
5.73	0.20835	0.17998	0.14926	0.11718	0.090265	0.069284												5.73	0.20713	0.17986	0.15764	0.12123	0.094243	0.073781	0	0
5.74	0.20864	0.18132	0.14981	0.11708	0.090424	0.069626												5.74	0.20803	0.17955	0.15774	0.12155	0.094203	0.073892	0	0
5.75	0.20771	0.18193	0.15053	0.1165	0.090438	0.069659												5.75	0.20914	0.17974	0.15808	0.12188	0.093871	0.074221	0	0
5.76	0.20715	0.18189	0.15113	0.11573	0.089727	0.069409												5.76	0.20852	0.18038	0.15864	0.12214	0.093566	0.074129	0	0
5.77	0.20781	0.18158	0.15171	0.11476	0.089156	0.068508												5.77	0.20772	0.18042	0.15877	0.12189	0.093911	0.074313	0	0
5.78	0.20872	0.18122	0.15156	0.11446	0.088704	0.067378												5.78	0.20697	0.18104	0.15932	0.12136	0.094515	0.073505	0	0
5.79	0.20834	0.1813	0.15244	0.11444	0.088432	0.065793												5.79	0.20649	0.18258	0.15942	0.12104	0.095259	0.073288	0	0
5.8	0.20831	0.18069	0.15192	0.11469	0.088711	0.066635												5.8	0.20653	0.18288	0.15986	0.12085	0.095897	0.072998	0	0
5.81	0.20885	0.17967	0.15168	0.11519	0.08909	0.067187												5.81	0.20755	0.18276	0.15924	0.12112	0.096747	0.074076	0	0
5.82	0.20928	0.17916	0.15139	0.11575	0.089355	0.067246												5.82	0.208	0.1832	0.15919	0.12121	0.097139	0.074353	0	0
5.83	0.20935	0.17876	0.15087	0.11556	0.089608	0.067864												5.83	0.20861	0.18398	0.15866	0.12124	0.097199	0.074984	0	0
5.84	0.20948	0.17819	0.15106	0.11518	0.089289	0.067739												5.84	0.21091	0.18457	0.15814	0.12148	0.096694	0.075674	0	0
5.85	0.2095	0.17834	0.15131	0.11468	0.088492	0.06764												5.85	0.21325	0.18479	0.15825	0.12111	0.096634	0.075898	0	0
5.86	0.20842	0.17896	0.15136	0.11432	0.088545	0.068081												5.86	0.21365	0.18463	0.15801	0.1209	0.096408	0.075437	0	0
5.87	0.20745	0.17908	0.15067	0.11374	0.089036	0.068502												5.87	0.21285	0.18443	0.15757	0.12097	0.096402	0.075529	0	0
5.88	0.20704	0.1787	0.14991	0.11332	0.089727	0.068489												5.88	0.21202	0.1843	0.15759	0.12122	0.096521	0.075398	0	0
5.89	0.20645	0.17759	0.15033	0.11307	0.090165	0.06789												5.89	0.21218	0.18512	0.15686	0.1213	0.096774	0.076121	0	0
5.9	0.2065	0.17671	0.14983	0.11284	0.090165	0.068002												5.9	0.21229	0.18617	0.15728	0.12133	0.097265	0.075773	0	0
5.91	0.20682	0.17736	0.14982	0.11266	0.090199	0.068193												5.91	0.21237	0.18595	0.15725	0.12104	0.097577	0.075865	0	0
5.92	0.20753	0.1783	0.14981	0.11231	0.090232	0.06862												5.92	0.2115	0.18547	0.15711	0.12101	0.097551	0.075398	0	0
5.93	0.20842	0.17864	0.14976	0.11218	0.090471	0.069304												5.93	0.21006	0.18512	0.1576	0.12126	0.097663	0.075411	0	0
5.94	0.20927	0.17945	0.15039	0.11255	0.090743	0.069343												5.94	0.20922	0.18442	0.15811	0.12164	0.097564	0.075398	0	0
5.95	0.21024	0.18033	0.15119	0.11243	0.091089	0.068988												5.95	0.20991	0.18359	0.15813	0.12208	0.096827	0.075181	0	0
5.96	0.21138	0.18112	0.15064	0.11245	0.090803	0.068692												5.96	0.21048	0.18292	0.15819	0.12261	0.096189	0.07499	0	0
5.97	0.2122	0.18261	0.15033	0.11205	0.090132	0.068679												5.97	0.21011	0.18335	0.15921	0.12258	0.095997	0.074793	0	0
5.98	0.21294	0.18273	0.14968	0.11111	0.089309	0.069527												5.98	0.20993	0.18478	0.15985	0.12266	0.095817	0.074438	0	0
5.99	0.2128	0.18146	0.14893	0.11067	0.088877	0.069212												5.99	0.20995	0.18572	0.16052	0.12243	0.096342	0.074372	0	0
6	0.21202	0.18007	0.14813	0.1101	0.088997	0.068436												6	0.21031	0.1864	0.16061	0.12196	0.09672	0.07476	0	0
6.01	0.21092	0.17926	0.1471	0.10957	0.088791	0.06837												6.01	0.21104	0.18659	0.16052	0.1216	0.096926	0.075102	0	0
6.02	0.21035	0.17919	0.14801	0.10937	0.087854	0.068574												6.02	0.20987	0.18664	0.15981	0.12135	0.09672	0.074938	0	0
6.03	0.21001	0.17926	0.14898	0.10965	0.08725	0.068942												6.03	0.209	0.18689	0.15868	0.12129	0.095977	0.074964	0	0
6.04	0.20943	0.17888	0.14906	0.10981	0.087276	0.069172												6.04	0.20988	0.18673	0.15838	0.12121	0.095658	0.074425	0	0
6.05	0.20885	0.17829	0.14847	0.10987	0.087589	0.069573												6.05	0.2116	0.18575	0.15869	0.12126	0.095412	0.073965	0	0
6.06	0.20797	0.17798	0.14905	0.10967	0.087801	0.068791												6.06	0.21177	0.18513	0.15939	0.12145	0.095399	0.073577	0	0
6.07	0.20833	0.17828	0.14904	0.10964	0.087575	0.067765												6.07	0.21055	0.18495	0.15974	0.1216	0.095744	0.073781	0	0
6.08	0.20926	0.1786	0.14835	0.10961	0.087542	0.06741												6.08	0.20927	0.18506	0.15967	0.12152	0.09595	0.073537	0	0
6.09	0.2094	0.17932	0.14752	0.10975	0.088126	0.066727												6.09	0.20884	0.18541	0.15944	0.12165	0.09591	0.073597	0	0
6.1	0.20879	0.18007	0.14668	0.10963	0.08907	0.067568												6.1	0.2097	0.1859	0.15968	0.12157	0.096129	0.074044	0	0
6.11	0.20785	0.17912	0.14655	0.11039	0.089402	0.069041												6.11	0.21051	0.18582	0.15957	0.12111	0.096036	0.074977	0	0
6.12	0.20647	0.17699	0.14668	0.1117	0.089614	0.069323												6.12	0.21067	0.18516	0.15966	0.12072	0.095977	0.075135	0	0
6.13	0.20524	0.17572	0.14668	0.11226	0.089216	0.068015												6.13	0.21104	0.18533	0.15997	0.12067	0.09605	0.075523	0	0
6.14	0.20556	0.17628	0.14578	0.11234	0.089043	0.068291												6.14	0.21094	0.18596	0.16048	0.12081	0.096342	0.075746	0	0
6.15	0.20557	0.17713	0.14558	0.11261	0.08893	0.06812												6.15	0.21021	0.187	0.16051	0.12087	0.096554	0.076213	0	0
6.16	0.2044	0.17673	0.14624	0.1131	0.088983	0.068114												6.16	0.20985	0.18824	0.15981	0.12103	0.096501	0.076824	0	0
6.17	0.20395	0.1764	0.1465	0.11328	0.089023	0.066983												6.17	0.20993	0.18874	0.1597	0.12129	0.09672	0.077081	0	0
6.18	0.20458	0.17584	0.14585	0.11328	0.089627	0.066135												6.18	0.20971	0.18811	0.15994	0.12155	0.09686	0.076226	0	0
6.19	0.20517	0.175	0.14534	0.11345	0.089886	0.065747												6.19	0.20962	0.18771	0.15962	0.12232	0.096754	0.075858	0	0
6.2	0.20482	0.17453	0.14556	0.11434	0.089601	0.065635												6.2	0.20939	0.1879	0.15979	0.12247	0.0968	0.075339	0	0
6.21	0.20379	0.17443	0.14616	0.11587	0.089355	0.065195												6.21	0.20962	0.1884	0.1595	0.1223	0.096461	0.07522	0	0
6.22	0.20247	0.17499	0.14674	0.11641	0.089216	0.064853												6.22	0.21009	0.18873	0.15985	0.12206	0.096216	0.074675	0	0
6.23	0.2017	0.17521	0.14687	0.11648	0.089309	0.064932												6.23	0.21038	0.18893	0.15947	0.12226	0.096182	0.074885	0	0
6.24	0.20145	0.17489	0.14741	0.11652	0.089774	0.065004												6.24	0.21096	0.18886	0.15963	0.12215	0.095857	0.074583	0	0
6.25	0.20176	0.17459	0.14741	0.11614	0.090033	0.065372												6.25	0.21136	0.18898	0.15922	0.12184	0.095419	0.074635	0	0
6.26	0.20137	0.17463	0.14784	0.11563	0.090318	0.065668												6.26	0.21099	0.18882	0.15884	0.12148	0.095346	0.075148	0	0
6.27	0.20091	0.17525	0.14928	0.11536	0.090325	0.065865												6.27	0.21121	0.1883	0.15913	0.12105	0.095273	0.075201	0	0
6.28	0.20134	0.1749	0.15158	0.11504	0.090484	0.066378												6.28	0.2114	0.18774	0.15917	0.12095	0.095472	0.075299	0	0
6.29	0.20158	0.17447	0.15374	0.11478	0.090312	0.066681												6.29	0.2109	0.18733	0.1598	0.12088	0.096016	0.075102	0	0
6.3	0.20194	0.17427	0.15532	0.115	0.090929	0.06718												6.3	0.21121	0.18749	0.15944	0.12088	0.096063	0.07528	0	0
6.31	0.20293	0.17369	0.15568	0.11584	0.091401	0.067627												6.31	0.21045	0.18776	0.15922	0.12117	0.095811	0.074622	0	0
6.32	0.20313	0.17348	0.15564	0.11686	0.091281	0.067594												6.32	0.20965	0.18737	0.15879	0.12143	0.095704	0.074813	0	0
6.33	0.20193	0.17331	0.15514	0.11728	0.091328	0.067397												6.33	0.20839	0.18707	0.15904	0.12177	0.095605	0.074694	0	0
6.34	0.20066	0.17346	0.15411	0.11708	0.09146	0.067667												6.34	0.20764	0.18669	0.15968	0.1216	0.095777	0.074793	0	0
6.35	0.20069	0.17423	0.15355	0.11747	0.091593	0.067673												6.35	0.20796	0.18623	0.15945	0.12146	0.095804	0.07528	0	0
6.36	0.20106	0.17528	0.15347	0.11825	0.092071	0.067805												6.36	0.20809	0.18585	0.1595	0.1212	0.096488	0.075319	0	0
6.37	0.20183	0.17518	0.15321	0.11844	0.09239	0.068331												6.37	0.20834	0.1853	0.15853	0.12121	0.096886	0.075602	0	0
6.38	0.20258	0.17486	0.15323	0.11841	0.092277	0.068212												6.38	0.20887	0.18517	0.1582	0.12105	0.096827	0.075194	0	0
6.39	0.20321	0.17431	0.15259	0.11855	0.092344	0.068765												6.39	0.20934	0.18492	0.15758	0.12089	0.096521	0.07545	0	0
6.4	0.20294	0.17346	0.15224	0.11831	0.092523	0.068738												6.4	0.2097	0.18433	0.15745	0.12098	0.096182	0.075477	0	0
6.41	0.2024	0.17287	0.15099	0.11779	0.092417	0.069001												6.41	0.21097	0.18435	0.15784	0.12131	0.096003	0.075523	0	0
6.42	0.20189	0.17269	0.14975	0.11758	0.09247	0.069041												6.42	0.21074	0.18421	0.15835	0.12123	0.095877	0.074596	0	0
6.43	0.20168	0.17337	0.14906	0.11738	0.092775	0.069047												6.43	0.2103	0.18412	0.15737	0.12133	0.095432	0.074602	0	0
6.44	0.20177	0.17409	0.1479	0.11765	0.092849	0.069442												6.44	0.20943	0.18396	0.15753	0.12135	0.095459	0.074274	0	0
6.45	0.20101	0.17451	0.14768	0.11854	0.093194	0.069698												6.45	0.20771	0.184	0.15779	0.12106	0.095319	0.074155	0	0
6.46	0.20022	0.17446	0.14834	0.11852	0.093798	0.070349												6.46	0.20649	0.18506	0.15739	0.12103	0.095107	0.074201	0	0
6.47	0.20039	0.17495	0.14858	0.11822	0.09334	0.07125												6.47	0.20598	0.18571	0.15803	0.12075	0.095193	0.073445	0	0
6.48	0.2008	0.17645	0.14989	0.11774	0.09322	0.071388												6.48	0.20629	0.18579	0.15795	0.12045	0.095087	0.073353	0	0
6.49	0.20129	0.17709	0.15086	0.11753	0.092417	0.071598												6.49	0.20655	0.18644	0.15842	0.12036	0.095186	0.073347	0	0
6.5	0.20091	0.17773	0.15112	0.11709	0.091786	0.071749												6.5	0.20674	0.18621	0.15923	0.12035	0.095173	0.073136	0	0
6.51	0.20052	0.17847	0.15171	0.11636	0.091593	0.071184												6.51	0.20688	0.1858	0.15887	0.12029	0.095034	0.073314	0	0
6.52	0.20102	0.17844	0.15247	0.11552	0.09158	0.070619												6.52	0.20766	0.18623	0.15879	0.12006	0.094947	0.073222	0	0
6.53	0.20243	0.17938	0.15372	0.11528	0.092251	0.069685												6.53	0.20952	0.18657	0.15866	0.11966	0.094967	0.074024	0	0
6.54	0.20352	0.18055	0.1541	0.11542	0.092935	0.070001												6.54	0.21175	0.18767	0.15845	0.12	0.09498	0.074215	0	0
6.55	0.20428	0.18064	0.15346	0.1159	0.093041	0.070868												6.55	0.21378	0.18918	0.15776	0.12002	0.09496	0.074076	0	0
6.56	0.20452	0.17975	0.15356	0.11604	0.093333	0.070665												6.56	0.21457	0.18948	0.15705	0.11992	0.095326	0.073906	0	0
6.57	0.20493	0.17803	0.15375	0.11689	0.093672	0.070835												6.57	0.2149	0.18861	0.15692	0.11981	0.095738	0.073971	0	0
6.58	0.20464	0.17689	0.15477	0.11832	0.093997	0.070494												6.58	0.21585	0.18751	0.1571	0.11992	0.095864	0.074063	0	0
6.59	0.20337	0.17635	0.15577	0.11867	0.09429	0.069751												6.59	0.21605	0.18668	0.15765	0.11983	0.096209	0.073544	0	0
6.6	0.20271	0.17566	0.15595	0.11873	0.093818	0.069757												6.6	0.21601	0.18646	0.15674	0.12023	0.095764	0.074247	0	0
6.61	0.20235	0.17509	0.15592	0.119	0.093101	0.068942												6.61	0.21531	0.18641	0.15649	0.12092	0.095352	0.074622	0	0
6.62	0.2024	0.1755	0.15505	0.11894	0.092842	0.068738												6.62	0.21436	0.1862	0.15663	0.12163	0.095226	0.074425	0	0
6.63	0.20257	0.17673	0.15433	0.11878	0.093015	0.069396												6.63	0.21364	0.18616	0.1567	0.12228	0.095625	0.073774	0	0
6.64	0.20292	0.17855	0.15491	0.11853	0.093526	0.070001												6.64	0.21351	0.1862	0.15655	0.12257	0.096355	0.073761	0	0
6.65	0.20309	0.17877	0.15625	0.11857	0.09417	0.071092												6.65	0.21337	0.18609	0.15663	0.12225	0.096979	0.073419	0	0
6.66	0.20226	0.17851	0.15715	0.11881	0.094489	0.071756												6.66	0.2123	0.18633	0.15669	0.12194	0.097312	0.073531	0	0
6.67	0.20152	0.17828	0.15829	0.11957	0.094496	0.072045												6.67	0.21116	0.1862	0.15707	0.12201	0.097491	0.07386	0	0
6.68	0.201	0.17736	0.15908	0.11994	0.095352	0.071342												6.68	0.21102	0.18588	0.15698	0.1221	0.097278	0.074293	0	0
6.69	0.20146	0.17753	0.15737	0.12005	0.09589	0.07196												6.69	0.21114	0.18568	0.15741	0.12187	0.097046	0.073649	0	0
6.7	0.20102	0.1794	0.15656	0.12046	0.095963	0.071795												6.7	0.2125	0.18612	0.15714	0.12169	0.096979	0.074011	0	0
6.71	0.20056	0.18139	0.15549	0.12102	0.095598	0.072039												6.71	0.21266	0.18638	0.15792	0.1214	0.097026	0.073899	0	0
6.72	0.20006	0.18235	0.15469	0.12061	0.09502	0.072315												6.72	0.21262	0.1854	0.15895	0.12123	0.097298	0.074333	0	0
6.73	0.20046	0.18326	0.15468	0.12017	0.09421	0.072203												6.73	0.2122	0.18478	0.15889	0.12173	0.097411	0.074675	0	0
6.74	0.2017	0.18351	0.15623	0.11958	0.09409	0.071749												6.74	0.21105	0.18475	0.15921	0.12225	0.097783	0.074445	0	0
6.75	0.20355	0.18325	0.15651	0.11949	0.093792	0.07192												6.75	0.20936	0.18455	0.15967	0.12251	0.097936	0.074037	0	0
6.76	0.20473	0.18363	0.15632	0.11995	0.093871	0.071486												6.76	0.20841	0.18432	0.15928	0.12262	0.098042	0.073866	0	0
6.77	0.20549	0.18381	0.15619	0.11981	0.093898	0.071217												6.77	0.20825	0.18401	0.1588	0.12246	0.097723	0.073623	0	0
6.78	0.20564	0.18323	0.15551	0.11938	0.094057	0.071414												6.78	0.20901	0.18401	0.15874	0.12237	0.097531	0.074004	0	0
6.79	0.205	0.18176	0.15592	0.11951	0.09421	0.070724												6.79	0.21073	0.18411	0.15769	0.1226	0.097139	0.074497	0	0
6.8	0.20481	0.18005	0.15644	0.11968	0.094403	0.071236												6.8	0.21266	0.18394	0.15725	0.12276	0.097159	0.074556	0	0
6.81	0.20454	0.17998	0.15621	0.12013	0.094748	0.071565												6.81	0.21378	0.18412	0.15698	0.12311	0.097106	0.074865	0	0
6.82	0.20398	0.18052	0.15627	0.12026	0.095273	0.071651												6.82	0.21404	0.18423	0.15696	0.12325	0.097252	0.075102	0	0
6.83	0.20405	0.1805	0.15684	0.11997	0.095478	0.071572												6.83	0.21352	0.18442	0.1571	0.12306	0.097199	0.074662	0	0
6.84	0.20555	0.18052	0.15729	0.11985	0.095452	0.072689												6.84	0.21363	0.18492	0.15707	0.12267	0.09694	0.074208	0	0
6.85	0.20536	0.1812	0.15758	0.11987	0.095173	0.072584												6.85	0.2139	0.18549	0.15746	0.12211	0.097033	0.073689	0	0
6.86	0.20496	0.18146	0.15655	0.12036	0.09506	0.072479												6.86	0.21373	0.18575	0.1584	0.12138	0.097119	0.073662	0	0
6.87	0.20515	0.18083	0.15539	0.1207	0.095047	0.072078												6.87	0.21305	0.18619	0.15922	0.12094	0.09696	0.073051	0	0
6.88	0.20496	0.18071	0.15529	0.12093	0.095067	0.071743												6.88	0.21259	0.18616	0.1594	0.12083	0.096833	0.072624	0	0
6.89	0.20481	0.18099	0.15617	0.12114	0.0952	0.071256												6.89	0.21214	0.18654	0.15904	0.12079	0.096428	0.07265	0	0
6.9	0.20506	0.18138	0.15646	0.12121	0.095445	0.072348												6.9	0.21171	0.1865	0.15856	0.12077	0.096063	0.072591	0	0
6.91	0.20537	0.18242	0.15685	0.12094	0.095432	0.072637												6.91	0.21196	0.18554	0.15834	0.12108	0.095837	0.072361	0	0
6.92	0.20499	0.18322	0.15684	0.12099	0.095293	0.071933												6.92	0.21233	0.18577	0.15779	0.12189	0.095638	0.072571	0	0
6.93	0.20466	0.18285	0.15668	0.12082	0.095538	0.072012												6.93	0.21167	0.18642	0.15782	0.12242	0.095638	0.072394	0	0
6.94	0.2053	0.18256	0.15646	0.12061	0.095791	0.072755												6.94	0.21075	0.18627	0.15777	0.1221	0.096109	0.072387	0	0
6.95	0.20717	0.1821	0.1568	0.12065	0.095744	0.073209												6.95	0.21101	0.18606	0.15742	0.12146	0.096382	0.072637	0	0
6.96	0.20849	0.18151	0.15752	0.12084	0.095565	0.073182												6.96	0.21204	0.18515	0.15722	0.121	0.096647	0.072564	0	0
6.97	0.20836	0.1813	0.15713	0.12052	0.095518	0.072946												6.97	0.21199	0.1846	0.15676	0.12084	0.096747	0.073018	0	0
6.98	0.2078	0.182	0.1555	0.12046	0.095459	0.073721												6.98	0.21113	0.18573	0.15753	0.12087	0.096847	0.072893	0	0
6.99	0.2067	0.18171	0.15465	0.12033	0.095366	0.07338												6.99	0.21138	0.1871	0.15818	0.12095	0.096926	0.073505	0	0
7	0.20613	0.18103	0.15388	0.12038	0.095213	0.07382												7	0.21133	0.18758	0.15836	0.12093	0.096873	0.074109	0	0
7.01	0.20591	0.18102	0.15392	0.12081	0.09518	0.074221												7.01	0.21129	0.18744	0.15816	0.12101	0.096886	0.074852	0	0
7.02	0.20574	0.18134	0.15458	0.12121	0.095651	0.074175												7.02	0.21236	0.18738	0.15842	0.12103	0.096906	0.07455	0	0
7.03	0.2062	0.18158	0.1534	0.12121	0.096269	0.075306												7.03	0.21289	0.18753	0.15894	0.12134	0.096833	0.074431	0	0
7.04	0.2056	0.18126	0.15354	0.12098	0.096355	0.074852												7.04	0.21233	0.18717	0.15931	0.12128	0.096827	0.07405	0	0
7.05	0.2056	0.18091	0.15467	0.12086	0.096375	0.074477												7.05	0.21249	0.18685	0.1589	0.12123	0.096388	0.074169	0	0
7.06	0.20618	0.1802	0.1559	0.12121	0.096488	0.074182												7.06	0.21129	0.18679	0.15919	0.12121	0.09601	0.074109	0	0
7.07	0.20624	0.17919	0.15725	0.12145	0.096521	0.074129												7.07	0.21014	0.18707	0.1597	0.12082	0.095844	0.074162	0	0
7.08	0.20526	0.1792	0.15818	0.12129	0.096468	0.073662												7.08	0.21101	0.1876	0.15963	0.1209	0.095658	0.074714	0	0
7.09	0.20489	0.17959	0.15781	0.121	0.096515	0.073984												7.09	0.21173	0.18762	0.16004	0.12067	0.095757	0.073768	0	0
7.1	0.20697	0.17972	0.15777	0.12115	0.096475	0.073866												7.1	0.21232	0.18757	0.15957	0.12093	0.095631	0.073459	0	0
7.11	0.20736	0.17932	0.1579	0.1207	0.096329	0.073932												7.11	0.21263	0.18722	0.15919	0.12111	0.095571	0.073735	0	0
7.12	0.20595	0.17781	0.15731	0.1203	0.095631	0.073833												7.12	0.21161	0.1874	0.15953	0.12152	0.095299	0.073163	0	0
7.13	0.20426	0.17698	0.15813	0.12024	0.095405	0.07311												7.13	0.21181	0.18791	0.15956	0.12181	0.095625	0.073307	0	0
7.14	0.2043	0.17821	0.15872	0.12099	0.095173	0.072847												7.14	0.2132	0.18807	0.15982	0.12207	0.095943	0.073419	0	0
7.15	0.20546	0.17959	0.15959	0.12121	0.0951	0.072426												7.15	0.21326	0.18827	0.16007	0.12212	0.096322	0.074017	0	0
7.16	0.20624	0.18009	0.15868	0.12128	0.094701	0.073097												7.16	0.21287	0.18886	0.1604	0.12217	0.096249	0.073925	0	0
7.17	0.20713	0.17986	0.15764	0.12123	0.094243	0.073781												7.17	0.21461	0.18893	0.16001	0.12234	0.096335	0.074477	0	0
7.18	0.20803	0.17955	0.15774	0.12155	0.094203	0.073892												7.18	0.21578	0.18816	0.15989	0.12221	0.096455	0.074326	0	0
7.19	0.20914	0.17974	0.15808	0.12188	0.093871	0.074221												7.19	0.21602	0.18689	0.16019	0.12191	0.096833	0.074188	0	0
7.2	0.20852	0.18038	0.15864	0.12214	0.093566	0.074129												7.2	0.21649	0.18663	0.16001	0.12132	0.096886	0.0743	0	0
7.21	0.20772	0.18042	0.15877	0.12189	0.093911	0.074313												7.21	0.21585	0.18734	0.15968	0.12094	0.09674	0.073873	0	0
7.22	0.20697	0.18104	0.15932	0.12136	0.094515	0.073505												7.22	0.21504	0.18817	0.15955	0.12089	0.096714	0.07332	0	0
7.23	0.20649	0.18258	0.15942	0.12104	0.095259	0.073288												7.23	0.21527	0.18845	0.15925	0.12131	0.096747	0.073768	0	0
7.24	0.20653	0.18288	0.15986	0.12085	0.095897	0.072998												7.24	0.21552	0.18813	0.15904	0.12162	0.096634	0.074182	0	0
7.25	0.20755	0.18276	0.15924	0.12112	0.096747	0.074076												7.25	0.21592	0.18778	0.15861	0.1215	0.096342	0.074379	0	0
7.26	0.208	0.1832	0.15919	0.12121	0.097139	0.074353												7.26	0.21552	0.18762	0.15833	0.12145	0.096169	0.074412	0	0
7.27	0.20861	0.18398	0.15866	0.12124	0.097199	0.074984												7.27	0.21564	0.18719	0.15784	0.12109	0.096116	0.074984	0	0
7.28	0.21091	0.18457	0.15814	0.12148	0.096694	0.075674												7.28	0.21545	0.18671	0.15803	0.12068	0.096382	0.074701	0	0
7.29	0.21325	0.18479	0.15825	0.12111	0.096634	0.075898												7.29	0.21389	0.18591	0.1579	0.12038	0.096767	0.074537	0	0
7.3	0.21365	0.18463	0.15801	0.1209	0.096408	0.075437												7.3	0.21324	0.18561	0.15744	0.12008	0.097066	0.074385	0	0
7.31	0.21285	0.18443	0.15757	0.12097	0.096402	0.075529												7.31	0.21343	0.18543	0.15667	0.12002	0.097039	0.074175	0	0
7.32	0.21202	0.1843	0.15759	0.12122	0.096521	0.075398												7.32	0.21262	0.18499	0.15625	0.12007	0.096906	0.074215	0	0
7.33	0.21218	0.18512	0.15686	0.1213	0.096774	0.076121												7.33	0.21235	0.18455	0.15578	0.11999	0.096966	0.07453	0	0
7.34	0.21229	0.18617	0.15728	0.12133	0.097265	0.075773												7.34	0.21225	0.18412	0.15534	0.1195	0.096747	0.074353	0	0
7.35	0.21237	0.18595	0.15725	0.12104	0.097577	0.075865												7.35	0.21204	0.18414	0.15462	0.1197	0.096163	0.074491	0	0
7.36	0.2115	0.18547	0.15711	0.12101	0.097551	0.075398												7.36	0.21158	0.18396	0.15526	0.11982	0.096136	0.074405	0	0
7.37	0.21006	0.18512	0.1576	0.12126	0.097663	0.075411												7.37	0.21162	0.18333	0.15603	0.1199	0.095791	0.074142	0	0
7.38	0.20922	0.18442	0.15811	0.12164	0.097564	0.075398												7.38	0.21167	0.1829	0.1556	0.1203	0.095704	0.074359	0	0
7.39	0.20991	0.18359	0.15813	0.12208	0.096827	0.075181												7.39	0.21142	0.18229	0.15536	0.12054	0.095811	0.074261	0	0
7.4	0.21048	0.18292	0.15819	0.12261	0.096189	0.07499												7.4	0.21116	0.18192	0.15577	0.12067	0.096076	0.074648	0	0
7.41	0.21011	0.18335	0.15921	0.12258	0.095997	0.074793												7.41	0.21057	0.18218	0.15686	0.1208	0.09597	0.074458	0	0
7.42	0.20993	0.18478	0.15985	0.12266	0.095817	0.074438												7.42	0.21011	0.18274	0.15754	0.1206	0.096402	0.074833	0	0
7.43	0.20995	0.18572	0.16052	0.12243	0.096342	0.074372												7.43	0.20983	0.18334	0.15723	0.12086	0.096561	0.074957	0	0
7.44	0.21031	0.1864	0.16061	0.12196	0.09672	0.07476												7.44	0.2099	0.1833	0.157	0.12099	0.096621	0.074813	0	0
7.45	0.21104	0.18659	0.16052	0.1216	0.096926	0.075102												7.45	0.20993	0.18285	0.15695	0.12133	0.096953	0.074879	0	0
7.46	0.20987	0.18664	0.15981	0.12135	0.09672	0.074938												7.46	0.20939	0.18243	0.15769	0.12128	0.097292	0.074589	0	0
7.47	0.209	0.18689	0.15868	0.12129	0.095977	0.074964												7.47	0.20934	0.18269	0.15743	0.12141	0.097039	0.074477	0	0
7.48	0.20988	0.18673	0.15838	0.12121	0.095658	0.074425												7.48	0.21001	0.18274	0.15687	0.12189	0.096966	0.075095	0	0
7.49	0.2116	0.18575	0.15869	0.12126	0.095412	0.073965												7.49	0.20973	0.18237	0.15686	0.12206	0.097026	0.074313	0	0
7.5	0.21177	0.18513	0.15939	0.12145	0.095399	0.073577												7.5	0.21003	0.18258	0.1564	0.12157	0.097052	0.073991	0	0
7.51	0.21055	0.18495	0.15974	0.1216	0.095744	0.073781												7.51	0.20954	0.18308	0.15711	0.12126	0.097086	0.073511	0	0
7.52	0.20927	0.18506	0.15967	0.12152	0.09595	0.073537												7.52	0.20886	0.18332	0.1577	0.1209	0.097019	0.072959	0	0
7.53	0.20884	0.18541	0.15944	0.12165	0.09591	0.073597												7.53	0.20908	0.18302	0.15695	0.12024	0.096787	0.073281	0	0
7.54	0.2097	0.1859	0.15968	0.12157	0.096129	0.074044												7.54	0.2093	0.1829	0.15645	0.11978	0.096847	0.073182	0	0
7.55	0.21051	0.18582	0.15957	0.12111	0.096036	0.074977												7.55	0.20988	0.18232	0.15591	0.11987	0.096561	0.07311	0	0
7.56	0.21067	0.18516	0.15966	0.12072	0.095977	0.075135												7.56	0.21072	0.18147	0.15562	0.12021	0.096136	0.072913	0	0
7.57	0.21104	0.18533	0.15997	0.12067	0.09605	0.075523												7.57	0.21084	0.18164	0.1553	0.12015	0.095439	0.072762	0	0
7.58	0.21094	0.18596	0.16048	0.12081	0.096342	0.075746												7.58	0.21155	0.18173	0.15505	0.1197	0.095259	0.072795	0	0
7.59	0.21021	0.187	0.16051	0.12087	0.096554	0.076213												7.59	0.21169	0.18216	0.15449	0.11926	0.095366	0.072926	0	0
7.6	0.20985	0.18824	0.15981	0.12103	0.096501	0.076824												7.6	0.21113	0.18274	0.15371	0.11931	0.095625	0.072689	0	0
7.61	0.20993	0.18874	0.1597	0.12129	0.09672	0.077081												7.61	0.20984	0.18105	0.15274	0.11936	0.095844	0.07288	0	0
7.62	0.20971	0.18811	0.15994	0.12155	0.09686	0.076226												7.62	0.20796	0.17898	0.15164	0.1193	0.095884	0.073268	0	0
7.63	0.20962	0.18771	0.15962	0.12232	0.096754	0.075858												7.63	0.20649	0.17848	0.15217	0.11923	0.096275	0.073268	0	0
7.64	0.20939	0.1879	0.15979	0.12247	0.0968	0.075339												7.64	0.20632	0.17933	0.15352	0.11898	0.09674	0.073189	0	0
7.65	0.20962	0.1884	0.1595	0.1223	0.096461	0.07522												7.65	0.20862	0.17915	0.1541	0.11916	0.096933	0.073459	0	0
7.66	0.21009	0.18873	0.15985	0.12206	0.096216	0.074675												7.66	0.21035	0.17791	0.15501	0.11988	0.0968	0.073248	0	0
7.67	0.21038	0.18893	0.15947	0.12226	0.096182	0.074885												7.67	0.20993	0.17742	0.15631	0.12001	0.096813	0.073097	0	0
7.68	0.21096	0.18886	0.15963	0.12215	0.095857	0.074583												7.68	0.20962	0.17887	0.15655	0.11994	0.096402	0.073011	0	0
7.69	0.21136	0.18898	0.15922	0.12184	0.095419	0.074635												7.69	0.2098	0.18046	0.15638	0.12019	0.09587	0.073518	0	0
7.7	0.21099	0.18882	0.15884	0.12148	0.095346	0.075148												7.7	0.20911	0.18121	0.15693	0.11971	0.095452	0.073853	0	0
7.71	0.21121	0.1883	0.15913	0.12105	0.095273	0.075201												7.71	0.20818	0.18156	0.1567	0.1189	0.095146	0.073925	0	0
7.72	0.2114	0.18774	0.15917	0.12095	0.095472	0.075299												7.72	0.20754	0.18176	0.15613	0.11767	0.094941	0.073899	0	0
7.73	0.2109	0.18733	0.1598	0.12088	0.096016	0.075102												7.73	0.20726	0.18148	0.15464	0.11737	0.094741	0.074004	0	0
7.74	0.21121	0.18749	0.15944	0.12088	0.096063	0.07528												7.74	0.20695	0.18174	0.15425	0.11716	0.095306	0.073768	0	0
7.75	0.21045	0.18776	0.15922	0.12117	0.095811	0.074622												7.75	0.20749	0.18181	0.15324	0.11682	0.095957	0.074353	0	0
7.76	0.20965	0.18737	0.15879	0.12143	0.095704	0.074813												7.76	0.20699	0.18163	0.15232	0.1171	0.096475	0.073531	0	0
7.77	0.20839	0.18707	0.15904	0.12177	0.095605	0.074694												7.77	0.20682	0.18133	0.15179	0.1173	0.097033	0.073669	0	0
7.78	0.20764	0.18669	0.15968	0.1216	0.095777	0.074793												7.78	0.20641	0.18179	0.15162	0.11765	0.09696	0.073675	0	0
7.79	0.20796	0.18623	0.15945	0.12146	0.095804	0.07528												7.79	0.20576	0.18291	0.15156	0.11781	0.096441	0.073044	0	0
7.8	0.20809	0.18585	0.1595	0.1212	0.096488	0.075319												7.8	0.20527	0.18238	0.15126	0.11769	0.095943	0.073242	0	0
7.81	0.20834	0.1853	0.15853	0.12121	0.096886	0.075602												7.81	0.20518	0.1805	0.15061	0.11768	0.095259	0.073465	0	0
7.82	0.20887	0.18517	0.1582	0.12105	0.096827	0.075194												7.82	0.20372	0.17877	0.1509	0.11793	0.095113	0.072768	0	0
7.83	0.20934	0.18492	0.15758	0.12089	0.096521	0.07545												7.83	0.20309	0.17825	0.15178	0.11783	0.095067	0.072597	0	0
7.84	0.2097	0.18433	0.15745	0.12098	0.096182	0.075477												7.84	0.20357	0.17823	0.15236	0.11805	0.095034	0.072288	0	0
7.85	0.21097	0.18435	0.15784	0.12131	0.096003	0.075523												7.85	0.20367	0.17806	0.15256	0.11899	0.095127	0.072117	0	0
7.86	0.21074	0.18421	0.15835	0.12123	0.095877	0.074596												7.86	0.20278	0.17809	0.1529	0.11976	0.095213	0.07215	0	0
7.87	0.2103	0.18412	0.15737	0.12133	0.095432	0.074602												7.87	0.2027	0.17894	0.1528	0.12037	0.095053	0.072288	0	0
7.88	0.20943	0.18396	0.15753	0.12135	0.095459	0.074274												7.88	0.20282	0.18013	0.15232	0.12084	0.095034	0.07215	0	0
7.89	0.20771	0.184	0.15779	0.12106	0.095319	0.074155												7.89	0.20313	0.17994	0.1511	0.12136	0.094954	0.071927	0	0
7.9	0.20649	0.18506	0.15739	0.12103	0.095107	0.074201												7.9	0.20412	0.17818	0.15064	0.1214	0.09506	0.071059	0	0
7.91	0.20598	0.18571	0.15803	0.12075	0.095193	0.073445												7.91	0.20616	0.17737	0.14953	0.12134	0.094682	0.071749	0	0
7.92	0.20629	0.18579	0.15795	0.12045	0.095087	0.073353												7.92	0.2068	0.17734	0.14969	0.12128	0.094389	0.071493	0	0
7.93	0.20655	0.18644	0.15842	0.12036	0.095186	0.073347												7.93	0.20702	0.17802	0.1493	0.12104	0.094469	0.071887	0	0
7.94	0.20674	0.18621	0.15923	0.12035	0.095173	0.073136												7.94	0.20696	0.1785	0.14974	0.12114	0.094535	0.071046	0	0
7.95	0.20688	0.1858	0.15887	0.12029	0.095034	0.073314												7.95	0.20803	0.17839	0.14971	0.12158	0.094535	0.070651	0	0
7.96	0.20766	0.18623	0.15879	0.12006	0.094947	0.073222												7.96	0.20897	0.17851	0.14947	0.12145	0.094031	0.070881	0	0
7.97	0.20952	0.18657	0.15866	0.11966	0.094967	0.074024												7.97	0.20837	0.17943	0.15049	0.1205	0.093559	0.070132	0	0
7.98	0.21175	0.18767	0.15845	0.12	0.09498	0.074215												7.98	0.2081	0.18025	0.15083	0.11997	0.093373	0.070757	0	0
7.99	0.21378	0.18918	0.15776	0.12002	0.09496	0.074076												7.99	0.20714	0.17997	0.1523	0.11999	0.093473	0.070855	0	0
8	0.21457	0.18948	0.15705	0.11992	0.095326	0.073906												8	0.20626	0.17931	0.15378	0.12025	0.09344	0.071059	0	0
8.01	0.2149	0.18861	0.15692	0.11981	0.095738	0.073971
8.02	0.21585	0.18751	0.1571	0.11992	0.095864	0.074063
8.03	0.21605	0.18668	0.15765	0.11983	0.096209	0.073544
8.04	0.21601	0.18646	0.15674	0.12023	0.095764	0.074247
8.05	0.21531	0.18641	0.15649	0.12092	0.095352	0.074622
8.06	0.21436	0.1862	0.15663	0.12163	0.095226	0.074425
8.07	0.21364	0.18616	0.1567	0.12228	0.095625	0.073774
8.08	0.21351	0.1862	0.15655	0.12257	0.096355	0.073761
8.09	0.21337	0.18609	0.15663	0.12225	0.096979	0.073419
8.1	0.2123	0.18633	0.15669	0.12194	0.097312	0.073531
8.11	0.21116	0.1862	0.15707	0.12201	0.097491	0.07386
8.12	0.21102	0.18588	0.15698	0.1221	0.097278	0.074293
8.13	0.21114	0.18568	0.15741	0.12187	0.097046	0.073649
8.14	0.2125	0.18612	0.15714	0.12169	0.096979	0.074011
8.15	0.21266	0.18638	0.15792	0.1214	0.097026	0.073899
8.16	0.21262	0.1854	0.15895	0.12123	0.097298	0.074333
8.17	0.2122	0.18478	0.15889	0.12173	0.097411	0.074675
8.18	0.21105	0.18475	0.15921	0.12225	0.097783	0.074445
8.19	0.20936	0.18455	0.15967	0.12251	0.097936	0.074037
8.2	0.20841	0.18432	0.15928	0.12262	0.098042	0.073866
8.21	0.20825	0.18401	0.1588	0.12246	0.097723	0.073623
8.22	0.20901	0.18401	0.15874	0.12237	0.097531	0.074004
8.23	0.21073	0.18411	0.15769	0.1226	0.097139	0.074497
8.24	0.21266	0.18394	0.15725	0.12276	0.097159	0.074556
8.25	0.21378	0.18412	0.15698	0.12311	0.097106	0.074865
8.26	0.21404	0.18423	0.15696	0.12325	0.097252	0.075102
8.27	0.21352	0.18442	0.1571	0.12306	0.097199	0.074662
8.28	0.21363	0.18492	0.15707	0.12267	0.09694	0.074208
8.29	0.2139	0.18549	0.15746	0.12211	0.097033	0.073689
8.3	0.21373	0.18575	0.1584	0.12138	0.097119	0.073662
8.31	0.21305	0.18619	0.15922	0.12094	0.09696	0.073051
8.32	0.21259	0.18616	0.1594	0.12083	0.096833	0.072624
8.33	0.21214	0.18654	0.15904	0.12079	0.096428	0.07265
8.34	0.21171	0.1865	0.15856	0.12077	0.096063	0.072591
8.35	0.21196	0.18554	0.15834	0.12108	0.095837	0.072361
8.36	0.21233	0.18577	0.15779	0.12189	0.095638	0.072571
8.37	0.21167	0.18642	0.15782	0.12242	0.095638	0.072394
8.38	0.21075	0.18627	0.15777	0.1221	0.096109	0.072387
8.39	0.21101	0.18606	0.15742	0.12146	0.096382	0.072637
8.4	0.21204	0.18515	0.15722	0.121	0.096647	0.072564
8.41	0.21199	0.1846	0.15676	0.12084	0.096747	0.073018
8.42	0.21113	0.18573	0.15753	0.12087	0.096847	0.072893
8.43	0.21138	0.1871	0.15818	0.12095	0.096926	0.073505
8.44	0.21133	0.18758	0.15836	0.12093	0.096873	0.074109
8.45	0.21129	0.18744	0.15816	0.12101	0.096886	0.074852
8.46	0.21236	0.18738	0.15842	0.12103	0.096906	0.07455
8.47	0.21289	0.18753	0.15894	0.12134	0.096833	0.074431
8.48	0.21233	0.18717	0.15931	0.12128	0.096827	0.07405
8.49	0.21249	0.18685	0.1589	0.12123	0.096388	0.074169
8.5	0.21129	0.18679	0.15919	0.12121	0.09601	0.074109
8.51	0.21014	0.18707	0.1597	0.12082	0.095844	0.074162
8.52	0.21101	0.1876	0.15963	0.1209	0.095658	0.074714
8.53	0.21173	0.18762	0.16004	0.12067	0.095757	0.073768
8.54	0.21232	0.18757	0.15957	0.12093	0.095631	0.073459
8.55	0.21263	0.18722	0.15919	0.12111	0.095571	0.073735
8.56	0.21161	0.1874	0.15953	0.12152	0.095299	0.073163
8.57	0.21181	0.18791	0.15956	0.12181	0.095625	0.073307
8.58	0.2132	0.18807	0.15982	0.12207	0.095943	0.073419
8.59	0.21326	0.18827	0.16007	0.12212	0.096322	0.074017
8.6	0.21287	0.18886	0.1604	0.12217	0.096249	0.073925
8.61	0.21461	0.18893	0.16001	0.12234	0.096335	0.074477
8.62	0.21578	0.18816	0.15989	0.12221	0.096455	0.074326
8.63	0.21602	0.18689	0.16019	0.12191	0.096833	0.074188
8.64	0.21649	0.18663	0.16001	0.12132	0.096886	0.0743
8.65	0.21585	0.18734	0.15968	0.12094	0.09674	0.073873
8.66	0.21504	0.18817	0.15955	0.12089	0.096714	0.07332
8.67	0.21527	0.18845	0.15925	0.12131	0.096747	0.073768
8.68	0.21552	0.18813	0.15904	0.12162	0.096634	0.074182
8.69	0.21592	0.18778	0.15861	0.1215	0.096342	0.074379
8.7	0.21552	0.18762	0.15833	0.12145	0.096169	0.074412
8.71	0.21564	0.18719	0.15784	0.12109	0.096116	0.074984
8.72	0.21545	0.18671	0.15803	0.12068	0.096382	0.074701
8.73	0.21389	0.18591	0.1579	0.12038	0.096767	0.074537
8.74	0.21324	0.18561	0.15744	0.12008	0.097066	0.074385
8.75	0.21343	0.18543	0.15667	0.12002	0.097039	0.074175
8.76	0.21262	0.18499	0.15625	0.12007	0.096906	0.074215
8.77	0.21235	0.18455	0.15578	0.11999	0.096966	0.07453
8.78	0.21225	0.18412	0.15534	0.1195	0.096747	0.074353
8.79	0.21204	0.18414	0.15462	0.1197	0.096163	0.074491
8.8	0.21158	0.18396	0.15526	0.11982	0.096136	0.074405
8.81	0.21162	0.18333	0.15603	0.1199	0.095791	0.074142
8.82	0.21167	0.1829	0.1556	0.1203	0.095704	0.074359
8.83	0.21142	0.18229	0.15536	0.12054	0.095811	0.074261
8.84	0.21116	0.18192	0.15577	0.12067	0.096076	0.074648
8.85	0.21057	0.18218	0.15686	0.1208	0.09597	0.074458
8.86	0.21011	0.18274	0.15754	0.1206	0.096402	0.074833
8.87	0.20983	0.18334	0.15723	0.12086	0.096561	0.074957
8.88	0.2099	0.1833	0.157	0.12099	0.096621	0.074813
8.89	0.20993	0.18285	0.15695	0.12133	0.096953	0.074879
8.9	0.20939	0.18243	0.15769	0.12128	0.097292	0.074589
8.91	0.20934	0.18269	0.15743	0.12141	0.097039	0.074477
8.92	0.21001	0.18274	0.15687	0.12189	0.096966	0.075095
8.93	0.20973	0.18237	0.15686	0.12206	0.097026	0.074313
8.94	0.21003	0.18258	0.1564	0.12157	0.097052	0.073991
8.95	0.20954	0.18308	0.15711	0.12126	0.097086	0.073511
8.96	0.20886	0.18332	0.1577	0.1209	0.097019	0.072959
8.97	0.20908	0.18302	0.15695	0.12024	0.096787	0.073281
8.98	0.2093	0.1829	0.15645	0.11978	0.096847	0.073182
8.99	0.20988	0.18232	0.15591	0.11987	0.096561	0.07311
9	0.21072	0.18147	0.15562	0.12021	0.096136	0.072913
9.01	0.21084	0.18164	0.1553	0.12015	0.095439	0.072762
9.02	0.21155	0.18173	0.15505	0.1197	0.095259	0.072795
9.03	0.21169	0.18216	0.15449	0.11926	0.095366	0.072926
9.04	0.21113	0.18274	0.15371	0.11931	0.095625	0.072689
9.05	0.20984	0.18105	0.15274	0.11936	0.095844	0.07288
9.06	0.20796	0.17898	0.15164	0.1193	0.095884	0.073268
9.07	0.20649	0.17848	0.15217	0.11923	0.096275	0.073268
9.08	0.20632	0.17933	0.15352	0.11898	0.09674	0.073189
9.09	0.20862	0.17915	0.1541	0.11916	0.096933	0.073459
9.1	0.21035	0.17791	0.15501	0.11988	0.0968	0.073248
9.11	0.20993	0.17742	0.15631	0.12001	0.096813	0.073097
9.12	0.20962	0.17887	0.15655	0.11994	0.096402	0.073011
9.13	0.2098	0.18046	0.15638	0.12019	0.09587	0.073518
9.14	0.20911	0.18121	0.15693	0.11971	0.095452	0.073853
9.15	0.20818	0.18156	0.1567	0.1189	0.095146	0.073925
9.16	0.20754	0.18176	0.15613	0.11767	0.094941	0.073899
9.17	0.20726	0.18148	0.15464	0.11737	0.094741	0.074004
9.18	0.20695	0.18174	0.15425	0.11716	0.095306	0.073768
9.19	0.20749	0.18181	0.15324	0.11682	0.095957	0.074353
9.2	0.20699	0.18163	0.15232	0.1171	0.096475	0.073531
9.21	0.20682	0.18133	0.15179	0.1173	0.097033	0.073669
9.22	0.20641	0.18179	0.15162	0.11765	0.09696	0.073675
9.23	0.20576	0.18291	0.15156	0.11781	0.096441	0.073044
9.24	0.20527	0.18238	0.15126	0.11769	0.095943	0.073242
9.25	0.20518	0.1805	0.15061	0.11768	0.095259	0.073465
9.26	0.20372	0.17877	0.1509	0.11793	0.095113	0.072768
9.27	0.20309	0.17825	0.15178	0.11783	0.095067	0.072597
9.28	0.20357	0.17823	0.15236	0.11805	0.095034	0.072288
9.29	0.20367	0.17806	0.15256	0.11899	0.095127	0.072117
9.3	0.20278	0.17809	0.1529	0.11976	0.095213	0.07215
9.31	0.2027	0.17894	0.1528	0.12037	0.095053	0.072288
9.32	0.20282	0.18013	0.15232	0.12084	0.095034	0.07215
9.33	0.20313	0.17994	0.1511	0.12136	0.094954	0.071927
9.34	0.20412	0.17818	0.15064	0.1214	0.09506	0.071059
9.35	0.20616	0.17737	0.14953	0.12134	0.094682	0.071749
9.36	0.2068	0.17734	0.14969	0.12128	0.094389	0.071493
9.37	0.20702	0.17802	0.1493	0.12104	0.094469	0.071887
9.38	0.20696	0.1785	0.14974	0.12114	0.094535	0.071046
9.39	0.20803	0.17839	0.14971	0.12158	0.094535	0.070651
9.4	0.20897	0.17851	0.14947	0.12145	0.094031	0.070881
9.41	0.20837	0.17943	0.15049	0.1205	0.093559	0.070132
9.42	0.2081	0.18025	0.15083	0.11997	0.093373	0.070757
9.43	0.20714	0.17997	0.1523	0.11999	0.093473	0.070855
9.44	0.20626	0.17931	0.15378	0.12025	0.09344	0.071059
9.45	0.20611	0.17983	0.15404	0.12082	0.0933	0.071559
9.46	0.20675	0.18044	0.15467	0.12094	0.093566	0.071578
9.47	0.20783	0.18057	0.15462	0.12099	0.094031	0.071519
9.48	0.20806	0.18005	0.15479	0.12083	0.09498	0.071269
9.49	0.20906	0.17993	0.15479	0.12078	0.095591	0.072348
9.5	0.21022	0.18053	0.15483	0.12065	0.095664	0.072959
9.51	0.21052	0.18142	0.1542	0.12044	0.095425	0.073288
9.52	0.20934	0.18177	0.15376	0.12047	0.095658	0.073307
9.53	0.20822	0.18162	0.15357	0.11996	0.09593	0.073984
9.54	0.20718	0.18114	0.15336	0.11895	0.095791	0.074385
9.55	0.20578	0.18016	0.15312	0.11807	0.096096	0.074313
9.56	0.20513	0.17917	0.1527	0.11724	0.096222	0.073925
9.57	0.2059	0.17851	0.15244	0.11769	0.096342	0.073472
9.58	0.20652	0.17797	0.15282	0.119	0.096734	0.073215
9.59	0.20655	0.17769	0.15246	0.12013	0.096634	0.073721
9.6	0.20553	0.17786	0.15249	0.12119	0.096302	0.07332
9.61	0.20464	0.17801	0.15215	0.12144	0.096129	0.073623
9.62	0.20414	0.17824	0.15272	0.12129	0.09609	0.073419
9.63	0.2044	0.17939	0.15269	0.12077	0.09603	0.07338
9.64	0.20475	0.18142	0.15166	0.1205	0.09601	0.073735
9.65	0.20439	0.18327	0.15154	0.1206	0.09583	0.073741
9.66	0.20366	0.18391	0.15121	0.12075	0.095498	0.073511
9.67	0.20305	0.18238	0.15239	0.1206	0.095339	0.073301
9.68	0.20292	0.18015	0.15314	0.12058	0.094874	0.073577
9.69	0.2029	0.17986	0.15479	0.12011	0.094974	0.073373
9.7	0.2029	0.18027	0.15561	0.11969	0.094728	0.073781
9.71	0.20303	0.18103	0.15615	0.11912	0.094994	0.074543
9.72	0.20366	0.18205	0.15621	0.11901	0.09502	0.07501
9.73	0.20461	0.18239	0.1561	0.11912	0.095087	0.07455
9.74	0.20657	0.18302	0.15527	0.11977	0.095332	0.074155
9.75	0.20876	0.18366	0.15426	0.12016	0.095478	0.074537
9.76	0.20985	0.18412	0.15355	0.1202	0.09508	0.07432
9.77	0.20963	0.18365	0.15378	0.12	0.09512	0.073649
9.78	0.2098	0.18296	0.15283	0.12015	0.094954	0.074024
9.79	0.20901	0.18148	0.15308	0.11994	0.095213	0.073768
9.8	0.20788	0.17988	0.15355	0.11941	0.095312	0.073583
9.81	0.20771	0.17902	0.15391	0.11983	0.095186	0.073662
9.82	0.20804	0.17868	0.15366	0.12077	0.09512	0.073583
9.83	0.20724	0.17899	0.15238	0.12134	0.095166	0.073735
9.84	0.20636	0.17962	0.1513	0.12164	0.09514	0.073189
9.85	0.20651	0.18003	0.15135	0.12121	0.095512	0.073386
9.86	0.20651	0.1804	0.15189	0.12092	0.095459	0.073833
9.87	0.20626	0.18016	0.15283	0.12075	0.095366	0.073406
9.88	0.2058	0.17963	0.15382	0.12094	0.095226	0.073064
9.89	0.205	0.17917	0.1552	0.12099	0.095113	0.07315
9.9	0.20461	0.17903	0.15697	0.12075	0.095146	0.073366
9.91	0.20488	0.17902	0.15759	0.12046	0.095352	0.072965
9.92	0.20533	0.17841	0.15716	0.12065	0.095465	0.073301
9.93	0.20485	0.17858	0.15733	0.12024	0.095425	0.072742
9.94	0.20466	0.17963	0.15648	0.11987	0.094881	0.073117
9.95	0.20458	0.18038	0.15644	0.11927	0.094535	0.073432
9.96	0.20493	0.1803	0.15659	0.11871	0.093978	0.073485
9.97	0.20562	0.18041	0.15626	0.11873	0.09417	0.072867
9.98	0.20607	0.18133	0.15587	0.11905	0.094628	0.072196
9.99	0.20622	0.18265	0.15567	0.11956	0.094668	0.072019
10	0.20648	0.18366	0.15541	0.12006	0.094283	0.07242
10.01	0.20647	0.18344	0.15542	0.11997	0.094064	0.07244
10.02	0.2065	0.18309	0.15557	0.11975	0.093778	0.072413
10.03	0.20599	0.18281	0.15586	0.11941	0.09417	0.072814
10.04	0.2062	0.1824	0.15574	0.11897	0.094276	0.073018
10.05	0.20674	0.18168	0.15585	0.11844	0.094615	0.073491
10.06	0.20629	0.18151	0.15618	0.11827	0.094515	0.07334
10.07	0.20644	0.18145	0.15614	0.11803	0.094708	0.073656
10.08	0.20754	0.18042	0.15566	0.11846	0.094688	0.073623
10.09	0.20792	0.17917	0.15553	0.11883	0.095014	0.073879
10.1	0.20727	0.17922	0.15585	0.11903	0.094967	0.073656
10.11	0.20661	0.18019	0.15602	0.11883	0.095658	0.073294
10.12	0.2073	0.18042	0.15524	0.11938	0.095558	0.073353
10.13	0.20658	0.18016	0.15539	0.11949	0.095445	0.073169
10.14	0.20454	0.1817	0.15546	0.11939	0.095027	0.072183
10.15	0.20413	0.18232	0.15517	0.11854	0.094761	0.072499
10.16	0.20439	0.1816	0.15429	0.118	0.094343	0.072709
10.17	0.20421	0.18156	0.15449	0.11775	0.09423	0.072663
10.18	0.20428	0.18207	0.15539	0.11752	0.094515	0.072735
10.19	0.2041	0.1817	0.15616	0.11689	0.094801	0.072735
10.2	0.20378	0.18133	0.15595	0.11699	0.094522	0.072637
10.21	0.20442	0.1807	0.15637	0.11727	0.093938	0.072413
10.22	0.20523	0.18014	0.15585	0.11762	0.093692	0.072387
10.23	0.20446	0.18015	0.15575	0.11781	0.093798	0.07263
10.24	0.20432	0.18078	0.15515	0.11814	0.093904	0.073038
10.25	0.20482	0.18135	0.15404	0.11913	0.09431	0.07313
10.26	0.20498	0.18106	0.15327	0.11907	0.094668	0.072433
10.27	0.20628	0.18043	0.15168	0.11818	0.09498	0.072768
10.28	0.20665	0.18074	0.15088	0.11811	0.094954	0.072538
10.29	0.20714	0.18152	0.15037	0.11857	0.094728	0.072315
10.3	0.2081	0.18146	0.15033	0.11945	0.094695	0.07263
10.31	0.20823	0.18155	0.15041	0.12053	0.094555	0.072926
10.32	0.20757	0.18169	0.15125	0.12033	0.094642	0.072472
10.33
10.34
10.35
10.36
10.37
10.38
10.39
10.4
10.41
10.42
10.43
10.44
10.45
10.46
10.47
10.48
10.49
10.5
10.51
10.52
10.53
10.54
10.55
10.56
10.57
10.58
10.59
10.6
10.61
10.62
10.63
10.64
10.65
10.66
10.67
10.68
10.69
10.7
10.71
10.72
10.73
[truncated: 1,392 more rows]

## Sheet: C4
相对时间(s)	T1	T2	T3	T4	T5	T6	T7				H=0.122m							脉动	T1	T2	T3	T4	T5	T6	T7	T8
[truncated: 2,652 more rows]

[truncated: 4 more sheets: C5, C6, C7, C8]
