# Supplementary material for: Experimental research on the impact pressure of tidal bore fronts
Source: PLoS One. 2024 May 10;19(5):e0301204. doi: 10.1371/journal.pone.0301204 (PMC11086831; doi:10.1371/journal.pone.0301204)
Supplement: S6 Dataset — (XLSX) [file pone.0301204.s006.xlsx]

## Sheet: Figure13
	Z	P		Pi	C1	0.0252504	0.060097	0.0229927				pi	C1	C2	C3	C4	C5	C6	C7	C8
	0.133	0.12			C2	0.079108	0.0270534	0.0364638					0.0252504	0.079108	0.0121636	0.0597216	0.0221402	0.0386423	0.0533713	0.137148		0.255	0.455
	0.148	0.292486			C3	0.0121636	0.0466332	0.0414561					0.060097	0.0270534	0.0466332	0.0992426	0.0913974	0.0645723	0.137442	0.159565		0.574	0.63933
	0.156	0.263203			C4	0.0597216	0.0992426	0.0647967	0.0487708				0.0229927	0.0364638	0.0414561	0.0647967	0.081676	0.0809851	0.11894	0.147623		0.894	0.244604
	0.166	0.122211			C5	0.0221402	0.0913974	0.081676	0.061257							0.0487708	0.061257	0.0607388	0.0887101	0.110853		0.218	0.246
	0.197	0.44767			C6	0.0386423	0.0645723	0.0809851	0.0607388	0.0164805								0.0164805	0.0436241	0.0325825		0.491	0.72
	0.205	0.35			C7	0.0533713	0.137442	0.11894	0.0887101	0.0436241												0.764	0.331489
	0.218	0.72213			C8	0.137148	0.159565	0.147623	0.110853	0.0325825		H	C1	C2	C3	C4	C5	C6	C7	C8		0.205	0.35
	0.255	0.75		H	C1	0.094							0.094	0.11	0.117	0.122	0.145	0.154	0.162	0.181		0.462	0.79
	0.298	0.892838			C2	0.11																0.718	0.354325
	0.329	0.8			C3	0.117						P	0.268622	0.3	0.4	0.489521	0.152691	0.250924	0.329452	0.4		0.197	0.489521
	0.333	0.846806			C4	0.122							0.63933	0.72	0.79	0.813464	0.630327	0.69	0.7	0.68		0.443	0.813464
	0.351	0.88			C5	0.145							0.244604	0.331489	0.35	0.65	0.563282	0.81	0.82	0.815597		0.689	0.53112
	0.358	0.65			C6	0.154										0.29	0.422462	0.49	0.547593	0.612448		0.934	0.29
	0.372	0.632745			C7	0.162												0.17	0.269285	0.28		0.166	0.152691
	0.443	0.764429			C8	0.181																0.372	0.630327
	0.462	0.78											C1	C2	C3	C4	C5	C6	C7	C8		0.579	0.563282
	0.464	0.828112			组次	T4	T5	T6	T7	T8		Z	0.255	0.218	0.205	0.197	0.166	0.156	0.148	0.133		0.786	0.422462
	0.491	0.85			C1	0.255	0.574	0.894					0.574	0.491	0.462	0.443	0.372	0.351	0.333	0.298		0.156	0.250924
	0.519	0.735808			C2	0.218	0.491	0.764					0.894	0.764	0.718	0.689	0.579	0.545	0.519	0.464		0.351	0.59
	0.545	0.530153			C3	0.205	0.462	0.718								0.934	0.786	0.74	0.704	0.63		0.545	0.82
	0.55	0.861577			C4	0.197	0.443	0.689	0.934									0.935	0.889	0.796		0.74	0.394408
	0.574	0.624706			C5	0.166	0.372	0.579	0.786													0.935	0.107016
	0.579	0.572439			C6	0.156	0.351	0.545	0.74	0.935												0.148	0.329452
	0.63	0.626013			C7	0.148	0.333	0.519	0.704	0.889												0.333	0.75
	0.689	0.485589			C8	0.133	0.298	0.464	0.63	0.796												0.519	0.75
	0.704	0.54971																				0.704	0.547593
	0.718	0.323629																				0.889	0.269285
	0.74	0.754532																				0.133	0.1
	0.74	0.397615																				0.298	0.68
	0.764	0.342512																				0.464	0.815597
	0.786	0.429329																				0.63	0.612448
	0.796	0.184597																				0.796	0.180014
	0.889	0.276912
	0.894	0.24895
	0.934	0.364913
	0.935	0.0641055
	0.974	0.04
	0.993	0.02
