# Supplementary material for: Experimental research on the impact pressure of tidal bore fronts
Source: PLoS One. 2024 May 10;19(5):e0301204. doi: 10.1371/journal.pone.0301204 (PMC11086831; doi:10.1371/journal.pone.0301204)
Supplement: S7 Dataset — (XLSX) [file pone.0301204.s007.xlsx]

## Sheet: Sheet1
H	Pmax
0.217	2.23099	3.84671	1.39326	2.86453		2.134	1.81212
0.432	5.65171	9.74478	3.5295	5.70266		5.616	4.59061
0.524	7.33456	12.6464	4.58045	6.91711		7.259	5.95751
0.603	8.86555	15.2861	5.53655	7.95996
0.658	9.97429	17.1978	6.22896	8.68599
0.79	12.7666	22.0123	7.97273	10.4285		9.49	10.3696
0.83	13.6469	23.5301	8.52248	10.9565		11.085	11.0847
0.96	16.609	28.6375	10.3723	12.6726		13.49	13.4907
1.08	19.4715	33.5731	12.16	14.2566		15.18	15.8157
1.12	20.4513	35.2625	12.7719	14.7847		15.69	16.6116
1.205	22.5741	38.9226	14.0975	15.9067		15.295	18.3358
1.32	25.5301	44.0194	15.9436	17.4248		15.618	20.7368
1.44	28.7122	49.5061	17.9308	19.0089		17.93
1.51	30.6123	52.7822	19.1174	19.9329		19.11
1.65	34.5049		21.5483	21.781
1.75	37.3576		23.3298	23.1011
H	Field measurement	Equation（11）
0.21	2.134	2.77213	2.13439	2.8245
0.217	3.84	2.86	2.23099	2.91865
0.35	4.25	4.6	4.25372	4.7075
0.38	4.75	5.01	4.75319	5.111
0.43	7.7		5.61642	5.7835
0.524	7.334	6.917	7.33456	7.0478
0.43	5.616	5.67626	5.61642	5.7835
0.52	7.259	6.86431	7.25908	6.994
0.603	6.53	7.96	8.86555	8.11035																			Max[pmax] (KPa)
0.658	9.8	8.686	9.97429	8.8501
0.74	9.49	9.76844	11.688	9.953
0.79	12.766	10.428	12.7666	10.6255
0.83	11.085	10.9565	13.6469	11.1635
0.96	13.49	12.6726	16.609	12.912
1.08	15.18	14.2566	19.4715	14.526
1.12	15.69	14.7847	20.4513	15.064
1.205	14.097	15.906	22.5741	16.2072
1.28	15.295	16.8968	24.4912	17.216
1.32	15.618	17.4248	25.5301	17.754
1.44	21	19.0089	28.7122	19.368
1.51	19.11	19.9329	30.6123	20.3095
1.65	21.54	21.781	34.5049	22.1925
1.75	23.329	23.1	37.3576	23.5375
